# Supplementary material for: A unique cell wall synthetic response evoked by glucosamine determines pathogenicity-associated fungal cellular differentiation
Source: PLoS Genet. 2021 Oct 8;17(10):e1009817. doi: 10.1371/journal.pgen.1009817 (PMC8500725; doi:10.1371/journal.pgen.1009817)
Supplement: S1 Table — (XLSX) [file pgen.1009817.s008.xlsx]

## Sheet: Sheet1
S1 Table: Time-series RNA-seq dataset for GIF development
Gene ID	log2(6 hrs vs. 0 hr)	Padj	log2(12 hrs vs. 0 hr)	Padj	log2(24 hrs vs. 0 hr)	Padj	log2(36 hrs vs. 0 hr)	Padj	log2(48 hrs vs. 0 hr)	Padj	log2(60 hrs vs. 0 hr)	Padj	Annotation
CNAG_04548	-0.226571	0.949045	2.19704	0.264108	3.5637	0.0194983	4.4558	0.00137601	4.76592	0.00038053	4.78318	0.000318896	hypothetical protein
CNAG_07303	0	1	0	1	2.71712	0.209242	2.31228	0.34728	2.41131	0.292702	0.820788	0.840223	hypothetical protein
CNAG_07304	2.06995	1.84e-05	2.0595	1.06215e-05	2.21152	2.99184e-06	2.35275	1.09533e-06	2.21255	2.09429e-06	2.4449	2.36989e-08	hypothetical protein
CNAG_00001	-1.08919	0.500935	-0.149698	0.918593	0.711831	0.551353	0.0875507	0.963546	0.344289	0.795215	0.880585	0.418112	hypothetical protein
CNAG_07305	1.71314	0.000230479	1.16083	0.0212947	0.966854	0.0720182	1.13988	0.0339803	0.614118	0.280119	0.692558	0.195426	hypothetical protein
CNAG_00002	0.184028	0.496854	-0.0335867	0.908433	0.0918008	0.758828	0.1098	0.703081	0.0847545	0.754957	0.179917	0.458156	hypothetical protein
CNAG_00003	0.792076	0.000442056	1.1535	9.42258e-09	1.11136	9.7399e-08	0.980232	5.85365e-06	0.771695	0.000204651	0.944452	1.04077e-06	drug transporter
CNAG_00004	-0.400751	0.00972312	-0.0132885	0.938225	-0.0321292	0.85872	-0.0825154	0.628422	-0.0193772	0.9098	-0.0841643	0.532326	hypothetical protein
CNAG_00005	0	1	-0.0218112	0.996141	0	1	0	1	0	1	0.795055	0.8633	TPR repeat-containing protein
CNAG_12000	0	1	0	1	0	1	0	1	0	1	0	1	unspecified product
CNAG_12001	-0.804728	0.185353	0.922676	0.0366255	1.36556	0.00120248	0.983514	0.0323419	1.29529	0.00179534	1.31238	0.000711993	unspecified product
CNAG_00006	-1.40927	7.82e-33	-1.43132	4.14018e-37	-1.71728	2.27258e-47	-1.89975	1.95263e-52	-1.96936	1.65293e-85	-1.95644	4.19399e-92	hypothetical protein
CNAG_00007	-0.462267	0.000904281	-0.769055	4.12262e-09	-1.07844	8.09387e-11	-1.00448	7.66462e-12	-1.01642	1.46933e-14	-0.92217	7.20293e-16	methionine-tRNA ligase
CNAG_00008	0.127942	0.403073	0.326964	0.011503	0.451226	0.00154882	0.546215	0.000114891	0.616318	2.24236e-07	0.581413	2.01832e-07	hypothetical protein
CNAG_00009	1.12208	2.09e-07	1.17441	5.09027e-09	1.227	1.41913e-08	1.39966	6.15391e-11	1.29953	4.25991e-11	1.27931	1.4483e-11	calcium-binding protein
CNAG_00010	0.505251	0.0012792	0.935901	1.24436e-10	0.822959	3.08413e-05	0.776765	1.4543e-09	0.710869	3.62531e-10	0.506564	2.79685e-07	cation transporter
CNAG_00011	0.031473	0.843181	-0.263356	0.0471913	-0.586843	2.04334e-05	-0.995882	9.41491e-12	-1.23666	1.1084e-23	-1.41238	1.80513e-38	hypothetical protein
CNAG_00012	0.0305443	0.877087	0.116979	0.451777	-0.139239	0.427127	-0.170748	0.302502	-0.0376297	0.820272	-0.0383727	0.79668	hypothetical protein
CNAG_00013	-1.73949	3.16e-29	-1.5813	7.3128e-24	-1.27497	3.91178e-15	-1.41931	1.19903e-18	-1.55843	1.40993e-28	-1.43097	2.37771e-29	hypothetical protein
CNAG_00014	-0.0169615	0.950347	0.0547665	0.814576	-0.418162	0.048851	-0.874136	7.12075e-05	-0.851518	2.21723e-05	-1.12338	1.31903e-08	hypothetical protein
CNAG_00015	0.11661	0.61528	1.17333	2.82156e-11	1.63092	3.13142e-19	1.64759	7.57994e-23	1.81316	1.81174e-32	1.65166	2.61613e-33	hypothetical protein
CNAG_00016	-0.513278	0.000276949	-0.743854	4.37809e-08	-1.06189	4.43004e-13	-1.01171	4.06669e-12	-1.07325	8.98708e-17	-1.07679	2.03601e-17	hypothetical protein
CNAG_00017	0.870024	4.48e-06	1.23057	7.5742e-12	0.993368	2.24729e-07	0.782449	8.10427e-05	0.60833	0.00097792	0.363219	0.0438139	hypothetical protein
CNAG_12002	2.48483	2.68e-05	3.09271	5.91026e-09	2.54873	8.15223e-06	2.32913	9.98738e-05	2.52409	8.86962e-06	1.90436	0.00146845	unspecified product
CNAG_00018	0.368234	0.0423162	-0.196821	0.294323	-0.187563	0.309279	0.420988	0.018553	0.486	0.00136386	0.697782	2.61142e-06	hypothetical protein
CNAG_00019	0.179466	0.332084	-0.488171	0.00450415	-0.762208	3.94788e-05	-0.988022	8.33841e-07	-1.18422	5.46026e-12	-0.885198	9.48588e-08	hypothetical protein
CNAG_00020	1.3338	4.15e-08	1.11162	2.35525e-06	1.33712	2.57272e-08	1.4232	1.01761e-09	1.39622	3.04677e-10	1.49663	2.19013e-12	hypothetical protein
CNAG_12003	0	1	0	1	0	1	0	1	0	1	0	1	unspecified product
CNAG_00021	0.769185	0.0029376	0.269746	0.352293	0.218684	0.539886	0.530632	0.0879092	0.514617	0.0571263	0.669017	0.00999659	S-adenosylmethionine decarboxylase proenzyme
CNAG_12004	0	1	0	1	0	1	0	1	0	1	0	1	unspecified product
CNAG_00022	-0.647968	0.000110253	-1.11764	7.80782e-13	-1.09013	1.21984e-10	-1.05464	2.77956e-09	-0.900927	1.45415e-09	-0.912666	1.23104e-11	cytochrome c heme-lyase
CNAG_00023	-1.55832	9.86e-21	-0.369189	0.0346969	-0.553062	0.00600941	-0.758525	8.97384e-06	-1.08419	1.49472e-12	-1.31941	1.40167e-20	hypothetical protein
CNAG_00024	-0.606548	4.56e-07	-0.594981	3.4356e-07	-0.554556	1.81116e-05	-0.622859	1.72968e-07	-0.563915	4.47357e-09	-0.692272	1.34415e-17	hypothetical protein
CNAG_00025	0.446927	0.000593427	0.73914	6.87366e-09	1.25844	2.88908e-18	1.07318	1.57662e-16	1.02272	4.04633e-19	0.958818	1.74498e-22	vacuolar calcium exchanger
CNAG_00026	1.66232	3.85e-36	1.35612	8.89612e-27	0.853755	1.82995e-07	1.19116	3.16101e-18	1.2504	2.94452e-25	1.26303	7.64343e-33	kynurenine aminotransferase, variant
CNAG_00027	0.486686	0.00432764	0.804741	1.86686e-07	0.833094	4.62417e-07	0.524172	0.00351001	0.42747	0.00506796	0.229416	0.124273	transcriptional activator
CNAG_00028	-0.996992	1.11e-08	-1.28485	9.05324e-17	-0.839398	3.0004e-07	-0.620949	0.000125496	-0.387032	0.00778424	-0.39312	0.00296304	high-affinity nicotinic acid transporter
CNAG_00029	-0.259497	0.457584	-0.507786	0.107259	0.192553	0.569595	0.235264	0.47321	0.254194	0.407033	0.0960609	0.764923	D-3-phosphoglycerate dehydrogenase
CNAG_00030	0.0922879	0.868914	0.228351	0.632982	-0.462418	0.38461	0.528044	0.243852	0.4585	0.31701	0.836217	0.0298258	hypothetical protein
CNAG_00031	0.136862	0.544949	-0.112017	0.579696	-0.188622	0.388307	0.19866	0.322903	0.136093	0.467068	0.192708	0.293434	hypothetical protein, variant
CNAG_00032	-0.188958	0.695056	0.632018	0.12276	0.483595	0.24355	0.682123	0.0933641	1.02295	0.00656256	0.784456	0.0276455	2,4-dihydroxyhept-2-ene-1,7-dioic acid aldolase
CNAG_00033	1.54819	0.2587	1.59602	0.225239	0.42358	0.8179	0.114791	0.9633	0.539932	0.768868	0.940298	0.533422	hypothetical protein
CNAG_07306	0.893518	0.276543	0.816951	0.310137	0.701909	0.413057	0.416313	0.667549	0.396261	0.677968	-0.203441	0.844655	hypothetical protein
CNAG_00034	1.3269	9.82e-39	0.497135	1.21272e-06	0.0188864	0.922614	0.156537	0.17658	0.0209482	0.852362	-0.0158045	0.864233	large subunit ribosomal protein L9e
CNAG_00035	1.22548	1.5e-10	1.67223	7.81485e-20	1.71086	3.64841e-20	1.91455	1.81968e-22	2.02711	1.47341e-27	1.78348	9.16699e-29	hypothetical protein
CNAG_00036	-1.87449	7.66e-24	-0.858162	7.42729e-09	-0.519316	0.00547592	-1.19696	3.2549e-18	-1.25362	7.41521e-29	-1.33154	3.00288e-42	hypothetical protein
CNAG_07307	-2.52273	2.7e-09	-1.32398	0.000113115	-1.23023	0.000545189	-2.25533	3.53094e-08	-2.2385	1.33605e-08	-3.02573	1.653e-12	hypothetical protein
CNAG_00038	-0.808457	1.15e-08	-1.00967	2.22616e-13	-1.32292	5.43998e-17	-1.52864	1.36928e-23	-1.60432	1.10852e-31	-1.58748	5.8284e-29	Alcohol dehydrogenase
CNAG_12005	-1.66775	2.03e-05	-0.952714	0.00656689	-0.262822	0.473836	-0.427724	0.245508	-0.157312	0.65388	-0.388941	0.255907	unspecified product
CNAG_00039	-0.7893	2.98e-06	-0.135043	0.322926	-0.283009	0.0794314	-0.348987	0.022311	-0.301746	0.0122017	-0.654688	3.84112e-10	hypothetical protein
CNAG_00040	0.617919	3.47e-05	0.762533	1.60555e-08	0.286408	0.161744	0.502067	0.000433302	0.581095	1.74276e-06	0.440087	4.72513e-05	cytochrome P450, family 51 (sterol 14- demethylase)
CNAG_07308	0	1	0	1	0	1	0	1	0	1	0	1	hypothetical protein
CNAG_12006	-2.99269	0.370741	-2.8733	0.352293	-1.89039	0.510539	-2.79658	0.382662	-2.92192	0.335997	-2.93397	0.345028	unspecified product
CNAG_00043	0.297526	0.187041	0.377387	0.0315786	0.617552	0.00138776	0.549672	0.00214105	0.510041	0.00155477	0.584318	0.000266948	hypothetical protein
CNAG_00044	-0.996079	1.82e-10	-0.808922	8.15933e-09	-1.00556	2.60804e-10	-1.16825	5.75962e-16	-1.11289	1.44194e-17	-1.13517	9.55804e-21	ribosome assembly protein 1
CNAG_00045	-1.35457	2.76e-15	-0.715919	4.88151e-06	-0.434952	0.0184097	-0.386862	0.0303783	-0.222488	0.173804	-0.199903	0.149422	hypothetical protein
CNAG_00046	-0.223909	0.089395	-0.500962	2.25636e-05	-0.777787	6.90355e-08	-0.94911	1.46113e-12	-0.974964	8.06306e-20	-1.16571	1.52068e-34	26S proteasome regulatory subunit N8
CNAG_00047	-4.39367	2.3e-262	-2.96222	4.72624e-191	-3.10859	5.77919e-158	-3.34391	1.25997e-125	-3.42222	8.72323e-238	-3.36559	0	pyruvate dehydrogenase kinase
CNAG_00048	-0.221855	0.59601	0.179785	0.642897	0.394529	0.302391	0.765176	0.0239273	1.44369	8.49664e-07	1.57881	4.66253e-09	Sugar transporter
CNAG_12007	0	1	0	1	0	1	0	1	0	1	0	1	unspecified product
CNAG_00049	1.36807	0.700015	2.46092	0.321207	0.863331	0.853361	2.1424	0.440927	-0.0756567	0.987718	1.38903	0.674044	hypothetical protein
CNAG_12008	0	1	0	1	0	1	0	1	0	1	0	1	unspecified product
CNAG_00050	0.490977	0.149026	0.809815	0.00656361	0.723005	0.0230324	0.548567	0.101957	0.680479	0.0268812	0.535764	0.093861	hypothetical protein
CNAG_00051	0.259363	0.0930302	1.04041	1.04418e-14	1.54464	6.0276e-15	1.0944	2.88597e-12	1.00774	1.34336e-16	0.970289	8.26206e-21	putative set3c deacetylase complex subunit
CNAG_00052	0	1	0	1	0	1	0	1	0	1	0	1	hypothetical protein
CNAG_00053	0.166033	0.502967	0.158805	0.523439	0.308313	0.19854	0.3549	0.135945	0.0297553	0.91361	0.123243	0.61255	hypothetical protein
CNAG_00054	-4.34257	6.78e-123	-3.1188	8.28181e-140	-2.99822	1.57355e-58	-3.76681	1.06215e-135	-3.86321	1.05931e-198	-3.79588	3.57032e-215	hypothetical protein
CNAG_00055	0.783025	1.49e-06	0.715363	2.38781e-06	0.642113	0.000186632	0.815722	1.73487e-06	1.01023	1.51962e-13	1.06558	1.65273e-16	hypothetical protein
CNAG_00056	1.64923	9.67e-24	1.31076	8.72786e-17	1.27735	9.45069e-16	1.2486	1.44081e-15	1.23732	6.48001e-18	1.1213	5.93374e-17	hypothetical protein
CNAG_00057	-3.22227	1.67e-56	-2.535	1.04155e-50	-2.59115	5.57945e-39	-3.94974	3.27634e-191	-4.23406	0	-4.28327	0	fructose-1,6-bisphosphatase I
CNAG_00058	0.465683	7.86e-05	-0.0994899	0.42631	-0.561931	1.70984e-05	-0.534944	1.65004e-05	-0.585842	1.60173e-08	-0.617396	1.23912e-11	T-complex protein 1 subunit epsilon
CNAG_00059	0.904972	0.00919187	0.6956	0.0386336	0.417013	0.291191	0.802548	0.0191101	1.07146	0.000722409	0.975637	0.00147047	hypothetical protein
CNAG_00060	-1.27082	1.3e-14	-1.26674	4.88564e-18	-1.19295	5.90523e-12	-1.42852	2.59169e-16	-1.50591	4.881e-28	-1.30952	8.1411e-20	chaperone regulator
CNAG_00061	-0.540456	4.18e-08	-0.181454	0.0828341	-0.57839	2.19142e-07	-0.808845	8.57966e-12	-0.858038	6.94927e-22	-0.898202	2.09041e-37	citrate synthase, mitochondrial
CNAG_00062	-0.368096	0.00185187	-0.610514	1.75513e-08	-0.943345	8.18175e-13	-0.863131	1.74403e-12	-0.856026	2.04527e-17	-0.963451	3.29654e-29	26S proteasome regulatory subunit N3
CNAG_00063	2.35336	2.72e-15	2.10107	2.06264e-12	2.01024	7.21839e-11	2.2775	1.36273e-13	2.10153	1.77951e-12	2.29438	1.78167e-15	Histone H3
CNAG_00064	2.11686	9.47e-39	1.19833	3.02818e-15	0.827467	8.37912e-07	0.736345	1.51531e-05	0.744652	4.74399e-07	0.697839	3.84893e-07	hypothetical protein
CNAG_00065	0.270374	0.0300214	-0.244373	0.0447704	-0.805342	6.1369e-10	-0.890106	2.85875e-13	-0.890385	3.15846e-15	-1.11277	4.82767e-32	ran-binding protein 1
CNAG_00066	-1.70355	8.02e-39	-1.17504	1.09062e-23	-0.875377	5.86177e-13	-0.837264	6.70551e-13	-0.720775	2.83445e-13	-0.809972	1.68153e-23	hypothetical protein
CNAG_00067	1.23831	7e-17	1.05327	1.75601e-17	0.984089	7.28496e-11	0.907484	6.58039e-11	0.828732	2.82086e-11	0.882873	6.53438e-16	protein translocase SEC61 complex gamma subunit
CNAG_12009	-1.41391	0.0941471	0.0560684	0.946161	0.0755709	0.930434	0.0889151	0.927111	-0.650539	0.414408	-0.958347	0.235952	unspecified product
CNAG_12010	-0.14428	0.976501	-0.0218112	0.996141	-0.0043052	0.999158	0	1	0	1	-0.0834071	0.985964	unspecified product
CNAG_12011	-1.10606	0.762782	-0.983588	0.781455	-1.92786	0.662178	-1.87194	0.669854	-1.03743	0.768868	-0.152632	0.966185	unspecified product
CNAG_12012	0	1	0	1	0	1	0	1	0	1	0	1	unspecified product
CNAG_00068	-0.907929	2.91e-06	-0.744075	1.88502e-06	-0.496417	0.00262697	-0.248744	0.140055	0.0222999	0.883464	-0.234018	0.0585597	specific RNA polymerase II transcription factor
CNAG_12013	0.707047	0.393032	0.435934	0.631356	0.753047	0.364861	0.583356	0.510818	0.766815	0.342659	0.538443	0.521194	unspecified product
CNAG_00069	0	1	0	1	0	1	0	1	0	1	0	1	hypothetical protein
CNAG_00070	-0.702554	1.41e-05	0.12568	0.393605	0.089446	0.639639	0.0343874	0.853297	0.268076	0.0419	0.030101	0.830105	hypothetical protein
CNAG_00072	0.577105	3.42e-06	0.153979	0.195819	-0.381757	0.00400365	-0.612437	8.87469e-07	-0.644255	3.191e-10	-0.803431	7.10482e-20	protein disulfide-isomerase
CNAG_00073	-0.584043	3.87e-06	-0.0553097	0.707123	0.146566	0.270625	0.104212	0.455736	0.0689636	0.527904	-0.106383	0.209007	nuclear mRNA splicing protein
CNAG_00074	-1.18834	2.78e-08	-0.736237	7.96442e-05	0.00971366	0.976722	-0.173358	0.267873	-0.23701	0.077185	-0.181391	0.0495239	hypothetical protein
CNAG_00075	-0.997074	0.000213028	0.128093	0.544975	0.358331	0.0943559	-0.756239	0.000250133	-1.15954	1.48334e-16	-1.39795	1.5634e-27	hypothetical protein
CNAG_00076	0.538526	0.0202608	1.114	2.2592e-08	1.34511	1.65626e-14	0.865239	0.000156957	0.589671	0.000609605	0.441882	0.0108331	A/G-specific adenine glycosylase
CNAG_07947	0.47634	0.110503	1.08855	2.57546e-06	1.26118	5.18381e-07	0.768775	0.00364998	0.320804	0.254214	-0.141284	0.640047	hypothetical protein
CNAG_00077	-1.26046	6.42e-21	0.235929	0.0479635	0.151745	0.341908	-0.295943	0.0184284	-0.709904	5.30422e-14	-1.21186	1.46396e-38	solute carrier family 26 (sodium-independent sulfate anion transporter), member 11
CNAG_00078	1.03315	1.19e-07	1.16158	5.29099e-10	1.03142	5.20483e-07	1.26509	8.33353e-11	1.2038	6.33656e-12	1.30008	5.06678e-14	vacuolar protein
CNAG_12014	-1.78072	0.176434	-2.3968	0.0844108	0.109577	0.931946	-2.98528	0.0717719	-0.714932	0.568849	-1.04375	0.40436	unspecified product
CNAG_00079	-3.269	7.2e-50	-2.81772	6.4732e-70	-3.22159	2.41291e-109	-3.3632	7.22221e-92	-3.136	2.69567e-149	-3.25373	3.25891e-208	hypothetical protein
CNAG_00080	2.20328	1.72e-10	2.5339	5.4591e-16	2.16264	1.81321e-10	2.00441	1.28539e-08	2.02332	1.08373e-09	2.02429	5.38968e-10	hypothetical protein
CNAG_00081	-0.565084	0.000124939	-0.758348	1.49315e-09	-0.889293	1.80976e-09	-0.934323	8.50977e-12	-0.82934	5.66434e-12	-0.806058	4.47979e-13	pre-mRNA-processing factor 6
CNAG_00082	-0.545593	0.000335763	-0.508765	0.000252739	-0.262373	0.0925371	-0.514781	0.0011303	-0.559879	8.63301e-05	-0.625208	7.30728e-07	hypothetical protein
CNAG_00083	1.37808	3.48e-17	1.31973	1.35135e-17	1.21691	8.61425e-12	1.41374	9.38349e-18	1.46831	2.13454e-22	1.35576	3.67644e-22	hypothetical protein
CNAG_00084	0.243808	0.0845345	0.0993493	0.463669	-0.260253	0.108967	-0.190687	0.165489	-0.0925718	0.449854	-0.122513	0.252436	glutamine-tRNA ligase
CNAG_00085	1.99206	1.41e-08	1.80172	9.77857e-08	1.42733	0.00013705	1.81381	4.96517e-07	1.8291	8.92785e-08	1.64265	1.09771e-06	histone chaperone ASF1
CNAG_00086	1.06232	2.44e-07	0.613698	0.0015133	-0.206207	0.477957	0.263313	0.240348	0.399323	0.0375679	0.321628	0.108466	N2,N2-dimethylguanosine tRNA methyltransferase
CNAG_00087	-0.269536	0.0987679	0.10365	0.534698	0.286127	0.0837249	0.154165	0.341867	0.0370123	0.802595	-0.0514364	0.705583	hypothetical protein
CNAG_00088	-0.677488	5.23e-08	-0.814807	5.35111e-13	-1.03065	4.62256e-16	-1.27996	2.88388e-23	-1.24039	9.80015e-28	-1.28984	2.28021e-41	hypothetical protein
CNAG_00089	-0.115556	0.618344	-0.389747	0.063711	-0.291424	0.186297	-0.294803	0.176156	-0.268468	0.19402	-0.299496	0.117345	exosome complex component RRP4
CNAG_00090	0.0984591	0.589655	0.234521	0.165152	0.409018	0.0186619	0.128872	0.488288	0.13122	0.410045	0.186243	0.178065	hypothetical protein
CNAG_00091	-7.92346	4.38e-22	-4.87921	6.99253e-21	-3.43789	3.29627e-11	-6.65701	6.51098e-26	-7.87134	0	-8.28547	7.86772e-254	hypothetical protein
CNAG_00092	0.404335	0.00558832	0.302247	0.0224746	-0.0374569	0.837823	0.0253506	0.889659	0.0103239	0.95374	0.144475	0.209215	mitochondrial protein
CNAG_00093	-4.1072	3.72e-09	-2.3612	3.28999e-11	-1.51735	3.70305e-12	-2.79713	4.41561e-12	-3.50079	7.51266e-143	-3.87533	2.4387e-171	hypothetical protein
CNAG_00094	-1.58082	9.8e-27	-1.76448	1.41831e-43	-2.32003	2.78977e-40	-2.6841	6.03429e-71	-2.99825	3.3567e-101	-3.19937	2.00167e-134	NAD-dependent epimerase/dehydratase
CNAG_00095	0	1	0	1	0	1	0	1	0	1	0	1	hypothetical protein
CNAG_00096	-0.958731	1.96e-08	-0.653757	1.82019e-05	-0.650988	0.000155451	-0.625307	0.000180138	-0.566989	0.000277661	-0.798974	3.70524e-09	hypothetical protein
CNAG_00097	1.08175	1.85e-06	1.47506	1.05144e-14	1.53859	1.97183e-12	1.7476	8.55719e-19	1.62419	4.63083e-18	1.6963	2.07826e-21	myo-inositol transporter, putative
CNAG_12015	0	1	0.936783	0.829554	-0.0043052	0.999158	1.04233	0.793672	0	1	0	1	unspecified product
CNAG_00098	-0.117436	0.594863	-0.071305	0.715823	-0.439943	0.0609807	-1.04323	7.84186e-08	-1.15111	1.77515e-10	-1.28824	1.6782e-14	palmitoyl-protein thioesterase
CNAG_00099	0.633646	0.000830951	0.569262	0.000565698	-0.118896	0.616524	0.153991	0.444582	0.323063	0.0485323	0.290565	0.0486344	minichromosome maintenance protein 3
CNAG_00100	-2.43777	1.27e-57	-3.1107	3.58192e-114	-3.40851	1.1039e-104	-2.97504	1.04481e-85	-2.91306	5.43689e-129	-2.88024	9.40657e-134	stress-induced-phosphoprotein 1
CNAG_00101	1.72872	9.26e-27	1.27736	3.06096e-16	1.12747	1.45846e-10	1.15415	7.51834e-12	1.18178	6.45317e-15	1.08973	2.42879e-14	hypothetical protein
CNAG_07309	-2.32884	1.14e-21	-1.98764	9.96981e-29	-1.83446	4.24816e-24	-1.99727	3.54068e-34	-2.23663	4.1713e-51	-2.2207	2.56239e-60	mRNA surveillance protein pelota
CNAG_07310	-1.64079	4.6e-31	-1.79278	5.61833e-40	-1.952	7.97115e-36	-2.11811	5.47945e-41	-2.28481	1.42816e-48	-2.34658	1.43575e-78	hypothetical protein
CNAG_00104	-1.29815	7.24e-18	-1.2958	2.11832e-24	-1.71773	2.43049e-20	-1.41525	5.10328e-31	-1.20563	4.14862e-33	-1.37004	6.91346e-57	elongation factor 3
CNAG_00105	-0.602152	0.0224732	-0.0802431	0.769724	-0.0696528	0.814747	-0.226435	0.401609	0.0687097	0.795215	-0.0141277	0.963174	hypothetical protein
CNAG_00106	-0.957646	1.24e-15	-0.692885	5.58375e-10	-0.972703	1.24337e-12	-0.925915	5.11247e-14	-0.986153	8.37782e-23	-1.07866	1.10915e-35	Two-component-like sensor kinase
CNAG_00107	-2.20447	9.32e-06	-1.23904	6.98924e-14	-1.08497	1.70333e-11	-1.94842	9.68125e-30	-2.49178	1.0405e-61	-2.74293	4.61786e-95	hypothetical protein
CNAG_00108	-0.0130721	0.950201	-0.529731	0.000282244	-0.956676	7.86752e-09	-0.832096	7.00616e-07	-1.01284	4.33051e-12	-0.708165	2.02779e-08	RuvB-like helicase 1
CNAG_00109	-0.0242781	0.897616	-0.650337	4.87951e-06	-0.950215	1.42429e-08	-0.612565	0.000636155	-0.66625	1.10077e-06	-0.528632	7.05973e-06	large subunit ribosomal protein L34
CNAG_00110	4.87683	4.23e-34	4.54621	6.76272e-31	4.38496	2.7575e-25	4.90948	1.40392e-35	4.78158	7.8907e-35	4.91839	2.16967e-38	hypothetical protein
CNAG_00111	-0.120424	0.39925	-0.454786	0.000161712	-0.433623	0.00128865	-0.429162	0.00228544	-0.284499	0.0128712	-0.253657	0.0113114	splicing factor 3A subunit 1
CNAG_07311	-0.508182	0.0231092	-1.01355	1.195e-06	-1.41998	8.01328e-10	-0.974151	1.52182e-05	-0.764297	0.000162769	-0.716929	0.000198872	compass component bre2
CNAG_07312	-2.02754	9.8e-27	-2.39696	3.26444e-57	-2.34371	1.52747e-46	-2.2431	2.29474e-42	-2.26573	2.89244e-55	-2.11774	1.26123e-55	hypothetical protein
CNAG_00115	-2.40011	1.25e-100	-1.6255	8.16415e-61	-1.37179	3.12166e-34	-1.49748	8.70394e-43	-1.4397	6.44675e-58	-1.35785	3.54661e-78	chlorophyll synthesis pathway protein BchC
CNAG_12016	-1.23811	0.00221329	-1.3389	0.00379785	-0.957838	0.0198428	-1.15032	0.00764443	-1.0824	0.00610918	-1.17258	0.00172158	unspecified product
CNAG_00116	1.17721	2.89e-31	0.471196	1.94922e-06	0.057532	0.747046	0.136591	0.245465	0.0716552	0.484332	-0.0079266	0.940778	small subunit ribosomal protein S3
CNAG_00117	-0.274596	0.058687	-0.377199	0.00399343	-0.445921	0.00199396	-0.294382	0.0616982	-0.133094	0.310039	-0.220033	0.0443068	c-14 sterol reductase
CNAG_00118	1.11928	0.000395649	0.738235	0.0242015	0.746154	0.0274632	1.09232	0.000901807	1.02992	0.00105783	0.699842	0.0330896	hypothetical protein
CNAG_00119	-0.70566	0.39483	-0.995896	0.222071	-0.618252	0.464658	-0.457215	0.607232	-0.63068	0.421789	-0.832689	0.284643	hypothetical protein
CNAG_00120	-0.942294	6.42e-06	-1.43248	2.45412e-12	-1.18736	5.56873e-09	-1.23249	1.39741e-08	-1.01927	3.04578e-07	-0.796876	6.30898e-06	hypothetical protein
CNAG_00121	-1.58888	4.36e-27	-0.808126	1.52482e-09	-0.993445	3.97557e-11	-1.65619	3.28647e-34	-1.98872	4.67178e-66	-1.99005	8.25516e-71	glycerol-3-phosphate dehydrogenase (NAD())
CNAG_12017	0	1	0	1	0	1	0	1	0	1	0	1	unspecified product
CNAG_00122	1.24005	1.99e-11	1.71036	6.87975e-25	1.44593	6.45864e-15	1.11166	1.09863e-08	0.951805	4.62201e-08	0.982412	1.15428e-09	Alpha-amylase
CNAG_00123	-1.41648	1.11e-15	-1.39736	5.01613e-23	-1.07974	1.97984e-13	-1.21268	6.32395e-16	-1.35097	2.48511e-27	-1.3391	1.00328e-35	hypothetical protein
CNAG_00124	0.953972	4.94e-09	1.17796	3.3911e-15	0.833176	8.69899e-07	0.922713	3.69502e-08	0.794176	4.69196e-07	0.742417	1.68699e-07	hypothetical protein
CNAG_00125	0.589952	0.0519106	1.88148	2.3208e-19	1.41342	1.01497e-07	1.22126	5.93806e-07	0.843935	0.000696195	0.267446	0.291122	Putative regulator of G-protein signaling protein
CNAG_00126	0.41605	0.011764	-0.515036	0.000214573	0.0956647	0.560326	-0.0858573	0.614261	-0.0558697	0.747202	-0.0802316	0.528332	hypothetical protein
CNAG_07313	1.61952	4.85e-08	1.89651	2.9118e-14	1.77239	1.90828e-11	1.48298	1.01593e-07	1.47014	1.35959e-07	1.21585	2.73708e-06	hypothetical protein
CNAG_00127	1.60159	4.87e-11	0.854793	0.00102645	0.853791	0.00524227	1.29118	4.93155e-07	1.40002	1.76962e-09	1.4649	6.30362e-11	hypothetical protein
CNAG_12018	0.875007	0.000615195	0.741232	0.00281664	1.00246	0.000104336	1.08996	3.75049e-05	0.814389	0.000991497	0.833223	0.000471727	unspecified product
CNAG_00128	5.01445	0.000189052	4.67361	0.000536207	4.21381	0.00266735	4.88564	0.000331754	4.44123	0.00123059	4.78157	0.000334179	hypothetical protein
CNAG_12019	0	1	0	1	0	1	0	1	0	1	0	1	unspecified product
CNAG_00129	3.30445	1.81e-36	4.35113	2.31265e-81	4.13742	1.11966e-68	3.99638	7.4881e-62	3.82979	9.28345e-67	3.832	1.16327e-74	hypothetical protein
CNAG_12020	-0.14428	0.976501	1.4064	0.706832	-0.0043052	0.999158	0.835195	0.845966	0	1	1.40588	0.707449	unspecified product
CNAG_00130	-3.92028	1.13e-18	-2.48902	1.99144e-09	-1.89426	2.47826e-21	-3.02315	6.50831e-17	-3.47187	1.56006e-135	-3.90793	0	CAMK/CAMK1/CAMK1-RCK protein kinase
CNAG_00131	-0.799206	2.04e-05	-0.541309	0.00234661	-0.557258	0.00427808	-0.597184	0.00187138	-0.621636	0.000362763	-0.664343	3.09832e-05	Alcohol dehydrogenase
CNAG_00132	-0.731131	0.00498103	-0.0905483	0.72693	-0.191893	0.478175	0.109347	0.674902	0.196654	0.432071	0.161653	0.489647	hypothetical protein
CNAG_00133	2.60636	3.33e-15	2.18342	5.83837e-11	1.90917	1.4734e-07	2.05105	1.68511e-08	2.17451	1.33156e-10	2.48381	3.62576e-15	hypothetical protein
CNAG_00134	-0.939892	6.2e-08	-0.599981	0.00122259	-0.467709	0.00654992	-0.470964	0.0048213	-0.601562	2.78302e-05	-0.701767	1.95316e-07	hypothetical protein
CNAG_00135	1.05911	6.6e-06	0.743806	0.00137094	0.583873	0.0448102	0.47499	0.0754195	0.456608	0.138871	0.620936	0.00868419	cyclophilin
CNAG_00136	-1.22366	9.66e-29	-1.17691	5.42063e-26	-1.29683	2.62481e-20	-1.57612	1.79223e-48	-1.56403	1.98665e-69	-1.5543	4.37355e-87	ubiquitin-activating enzyme E1
CNAG_00137	-1.29412	1.65e-21	-0.796783	5.3246e-12	-0.565153	2.3107e-05	-0.909833	8.22913e-12	-0.889305	3.83993e-16	-1.11934	3.76666e-29	hypothetical protein
CNAG_00138	-0.579063	1.66e-06	-0.790061	4.25723e-12	-1.11584	5.15552e-17	-1.21287	5.79791e-20	-1.37673	9.75216e-37	-1.33272	6.22258e-46	ubiquinone biosynthesis methyltransferase
CNAG_00139	-4.9927	8.45e-162	-4.25062	1.74734e-163	-3.92878	9.86229e-124	-4.43607	1.75875e-265	-4.45149	0	-4.46888	0	hypothetical protein
CNAG_00140	-0.218973	0.095914	-0.56588	1.72011e-06	-1.08444	1.1873e-14	-1.05553	1.99338e-14	-0.952044	7.97968e-16	-0.932272	9.92954e-19	U1 small nuclear ribonucleoprotein 70kDa
CNAG_12021	0	1	0	1	0	1	0	1	0	1	0	1	unspecified product
CNAG_00141	-2.88374	2.08e-86	-3.07895	9.50605e-95	-3.03367	1.26662e-85	-2.90406	4.46344e-80	-2.57749	6.14285e-79	-2.74707	3.2731e-111	monooxygenase
CNAG_12022	1.67214	0.047372	-0.781643	0.520131	0.672551	0.52705	0.633687	0.550751	-0.383286	0.763991	1.31155	0.140663	unspecified product
CNAG_00142	-0.759135	0.000344238	-1.05853	8.36054e-09	-2.01594	7.4184e-17	-1.54802	2.1486e-15	-1.51863	6.85376e-17	-1.51694	1.70614e-19	hypothetical protein
CNAG_12023	0	1	0	1	0	1	0	1	0	1	0	1	unspecified product
CNAG_12024	0.781144	0.173257	0.556986	0.370355	0.184403	0.795326	0.319881	0.655174	0.319471	0.618048	0.557401	0.331409	unspecified product
CNAG_00143	0.852593	5.75e-09	0.66623	3.75065e-06	0.198076	0.30992	0.489957	0.0034087	0.592521	3.66434e-06	0.421337	0.000863783	phosphoribosylaminoimidazolesuccinocarboxamide synthase
CNAG_00144	1.80843	7.34e-10	1.45755	1.67802e-07	1.30218	3.94229e-05	1.55621	1.14749e-07	1.74827	8.55678e-11	1.91438	1.6956e-13	hypothetical protein
CNAG_00145	3.26128	4.52e-36	2.8713	2.04102e-27	2.57151	3.24664e-20	2.66737	2.17921e-22	2.67791	1.44783e-23	2.73102	2.72799e-27	hypothetical protein
CNAG_00146	0.23564	0.193219	0.172931	0.320769	0.38268	0.0503404	0.481182	0.00475497	0.519935	0.000396549	0.580843	4.23737e-05	5'/3'-nucleotidase SurE
CNAG_00147	-0.903435	2.98e-15	-0.78711	1.26096e-15	-0.771564	2.44649e-11	-0.706264	3.41258e-09	-0.657826	3.78568e-13	-0.658929	1.46061e-17	pre-mRNA-processing-splicing factor 8
CNAG_00148	-1.03599	4.93e-14	-0.971836	1.35368e-14	-0.897342	1.62524e-10	-0.925491	5.25314e-13	-0.918959	3.32666e-17	-0.95675	3.18958e-21	hypothetical protein
CNAG_00149	1.5936	5.99e-32	0.870397	2.95814e-11	0.177549	0.501305	0.455514	0.00560429	0.293074	0.0577612	0.577058	1.11461e-06	hypothetical protein
CNAG_00150	-1.13221	9.2e-17	-0.142801	0.317212	0.23119	0.118795	0.066198	0.673293	0.191575	0.102409	-0.0667292	0.561368	peptidase
CNAG_00151	-0.508001	0.00193514	-1.08384	7.92212e-13	-1.20981	4.79725e-12	-0.800158	1.45242e-06	-0.720597	7.50015e-06	-0.481546	0.00022876	transcription elongation regulator 1
CNAG_00152	0.297383	0.151942	-0.0977371	0.656224	0.203618	0.334314	0.377283	0.0624753	0.404547	0.0220282	0.566318	0.000627537	hypothetical protein
CNAG_00153	0.818519	0.0019811	0.992678	2.94117e-05	0.958671	0.000136843	1.24191	4.41187e-07	1.25844	1.28608e-07	1.24679	1.2023e-08	hypothetical protein
CNAG_00154	-0.493294	0.000971788	0.171577	0.216695	-0.1822	0.246704	-0.456183	0.00103234	-0.68675	8.08234e-09	-0.794691	2.1949e-10	oxidoreductase
CNAG_12025	3.45302	0.00637395	4.09072	0.000588522	4.00525	0.000763965	4.01507	0.000798204	3.81736	0.00147013	4.41301	0.000103336	unspecified product
CNAG_00155	0	1	0	1	0	1	0	1	0	1	0	1	hypothetical protein
CNAG_00156	-0.312127	0.0184191	-0.0264671	0.835642	0.22789	0.0808018	0.525709	7.82816e-06	0.595578	1.87218e-09	0.647794	1.1888e-17	Putative zinc finger transcription factor
CNAG_00157	-0.139384	0.533984	-0.239985	0.236071	0.147499	0.519331	0.240061	0.252105	0.174341	0.344985	0.285781	0.0991149	hypothetical protein
CNAG_00158	3.22481	1.03e-10	2.9262	5.47526e-09	2.45604	6.6605e-06	2.97927	9.67271e-09	2.80277	8.52991e-08	2.99019	1.09726e-09	hypothetical protein
CNAG_00159	0.608492	0.0278159	0.539082	0.0292658	0.479063	0.0696212	0.6729	0.0161938	0.663595	0.00591642	0.836357	0.000172932	hypothetical protein
CNAG_00160	1.64679	4.55e-07	1.84561	1.38797e-10	1.88663	5.04709e-10	1.93657	2.02949e-10	2.01283	7.97249e-12	2.08087	1.97802e-14	hypothetical protein
CNAG_00161	-0.994764	6.5e-08	-1.29818	1.33799e-13	-1.22483	1.41037e-10	-1.34436	4.84301e-13	-1.25076	9.47674e-14	-1.45368	3.85269e-17	hypothetical protein
CNAG_00162	-5.62105	0	-5.51472	0	-4.84608	1.37381e-274	-4.93415	0	-5.12802	0	-5.4034	0	alternative oxidase, mitochondrial
CNAG_00163	1.52465	9.65e-27	1.6583	6.19129e-36	1.80461	5.10916e-32	1.61949	1.71667e-27	1.58378	2.838e-34	1.63606	9.50231e-43	hypothetical protein
CNAG_12026	0	1	-0.0218112	0.996141	-0.0043052	0.999158	0.835195	0.845966	0	1	0	1	unspecified product
CNAG_00164	-0.552078	0.0383134	1.34811	1.685e-12	2.18809	4.19401e-33	2.40234	3.88334e-40	2.5663	3.80435e-54	2.23329	2.18146e-42	hypothetical protein
CNAG_00165	0.769005	2.24e-08	0.556247	2.27399e-05	1.13281	6.60649e-13	2.02476	6.97516e-35	2.47632	1.08674e-51	2.13958	1.65068e-97	methylthioadenosine phosphorylase
CNAG_12027	0	1	0	1	0	1	0.051615	0.992334	0	1	0	1	unspecified product
CNAG_12028	0	1	0	1	0	1	0	1	0	1	0	1	unspecified product
CNAG_00166	-1.28803	4.02e-18	-1.46626	1.62072e-26	-1.50278	5.84906e-18	-1.2594	1.02973e-16	-1.30719	3.08524e-22	-1.44067	1.33579e-27	ATP-dependent RNA helicase DBP8
CNAG_00167	-0.772365	1.08e-05	-0.646917	2.32023e-06	-0.428198	0.00728888	-0.477775	0.00102579	-0.497159	0.000121385	-0.487153	1.75675e-05	hypothetical protein
CNAG_07314	-1.14565	1.73e-13	-0.468406	0.00197178	0.450012	0.00828506	0.194114	0.209727	0.199789	0.137153	0.0239632	0.866278	hypothetical protein
CNAG_07315	1.00001	1.26e-12	0.834698	2.14609e-10	0.71026	1.26281e-06	0.727006	8.70399e-07	0.735631	9.64771e-09	0.747801	6.40456e-11	T-cell immuno-modulatory protein homolog
CNAG_00171	0.286754	0.27032	0.218585	0.282915	0.304341	0.220331	0.459763	0.0280087	0.491054	0.00620784	0.610624	0.000226061	hypothetical protein
CNAG_00172	5.6768	4.38e-24	5.20611	5.20289e-21	4.90257	1.65603e-17	5.26774	6.45257e-21	5.29297	1.01027e-21	5.4755	6.43908e-24	kinesin
CNAG_12029	0	1	0	1	0	1	0	1	0	1	0	1	unspecified product
CNAG_00173	-0.552028	0.00938221	-0.300279	0.163359	0.372594	0.0685918	0.0264117	0.918179	0.155402	0.459667	0.268365	0.140155	hypothetical protein
CNAG_00174	0.240141	0.1079	0.388112	0.0120472	0.496452	0.00112796	0.371369	0.0120094	0.51591	2.58254e-05	0.459698	3.97237e-05	hypothetical protein
CNAG_00175	-0.523497	0.00478705	-0.308167	0.0711192	-0.14534	0.469838	-0.411243	0.0324497	-0.293557	0.0733622	-0.47697	0.00246898	hypothetical protein
CNAG_00176	0.418955	0.00297783	0.395441	0.00288951	0.236336	0.114312	0.104981	0.538377	0.0844603	0.559378	-0.124061	0.315576	glutamate carboxypeptidase
CNAG_00177	4.69105	1.85e-31	5.06726	2.89403e-39	5.08118	3.02663e-37	4.77132	4.95119e-33	4.7656	1.6414e-33	4.67839	4.82167e-34	hypothetical protein
CNAG_00178	0.157851	0.337183	0.618017	3.24237e-06	0.877011	2.73575e-11	0.818853	6.39983e-10	0.983441	2.29663e-19	0.9571	2.41337e-23	DNA repair protein REV1
CNAG_12030	0.635798	0.562481	0.888102	0.375108	2.03044	0.0147425	1.21831	0.227311	0.890839	0.414454	1.01395	0.333744	unspecified product
CNAG_00179	1.93839	3.09e-07	2.56343	6.24478e-14	1.80885	1.0976e-06	1.11877	0.00352303	0.893678	0.0319294	0.321817	0.46297	guanine nucleotide-binding protein subunit alpha
CNAG_12031	0	1	0	1	0	1	0	1	0	1	0	1	unspecified product
CNAG_00180	-2.11066	1.16e-36	-2.04707	6.05612e-56	-2.12809	5.58861e-37	-2.48837	6.95447e-68	-2.73935	3.14724e-94	-2.61852	1.33822e-104	ubiquitin carboxyl-terminal hydrolase L3
CNAG_00181	-1.71535	9.22e-29	-1.52046	1.87738e-35	-1.05365	2.61274e-12	-1.26801	9.6276e-21	-1.10676	4.26452e-22	-1.1564	6.65511e-33	hypothetical protein
CNAG_00182	0.863442	1.39e-08	0.566532	3.74455e-05	0.270797	0.10468	0.226282	0.1669	0.148673	0.313691	0.102882	0.443604	hypothetical protein
CNAG_12032	2.72829	0.00211863	3.39028	1.42027e-05	3.46488	9.36835e-06	3.5889	6.99852e-06	3.31173	3.21145e-05	3.30012	2.85958e-05	unspecified product
CNAG_00183	-0.672373	0.000781018	0.0620174	0.673778	-0.347401	0.0159766	-0.54726	0.00185537	-0.618213	3.60359e-06	-1.33655	2.77363e-22	hypothetical protein
CNAG_12033	-1.82671	0.280403	-0.958615	0.5239	-0.709798	0.658608	-1.34621	0.448066	-3.24455	0.0909124	-1.77221	0.257149	unspecified product
CNAG_12034	-3.85345	0.000713063	-2.14772	0.0101546	-2.29774	0.00833542	-2.48016	0.00816631	-1.77462	0.0247832	-1.2837	0.0804162	unspecified product
CNAG_00184	1.28221	8.5e-10	2.08395	3.76705e-43	1.37883	1.12206e-14	1.38857	6.23197e-17	1.42367	5.95339e-23	1.26896	2.04693e-19	hypothetical protein
CNAG_00185	-0.267507	0.0662811	-0.428161	0.00191618	-0.552211	0.000169187	-0.709149	1.59695e-07	-0.733952	2.9993e-10	-0.734889	1.45343e-12	hypothetical protein
CNAG_00186	-0.00218061	0.997441	-0.0320593	0.977003	-0.393409	0.659763	0.494222	0.53436	0.0128117	0.987718	0.873923	0.163801	mitotic spindle organizing protein 1
CNAG_00187	-0.313401	0.0388289	-0.379878	0.0088005	-0.412839	0.0130416	-0.378758	0.01084	-0.446688	0.000714675	-0.500626	4.05996e-05	ubiquitin carboxyl-terminal hydrolase 1
CNAG_00188	0.150687	0.529927	-0.181732	0.411687	-0.288513	0.209641	0.0577021	0.819484	0.22408	0.269522	0.333333	0.0714655	hypothetical protein
CNAG_00189	0.535562	0.00797334	0.504231	0.00712007	0.427117	0.0377619	0.618255	0.00146884	0.647259	0.000325417	0.762103	2.64515e-06	hypothetical protein
CNAG_00190	-2.13039	7.31e-71	-1.33993	3.00539e-40	-1.01677	1.93675e-17	-1.20143	5.24086e-26	-1.21887	1.34229e-35	-1.32889	1.37429e-61	hypothetical protein
CNAG_00191	0.406249	0.0802939	0.18427	0.441428	-0.215328	0.482501	-0.070679	0.7973	-0.273766	0.23044	-0.284647	0.191355	hypothetical protein
CNAG_12035	1.76215	0.533581	1.43576	0.662334	2.47835	0.31957	2.85203	0.184835	2.60851	0.273539	2.81466	0.15899	unspecified product
CNAG_00192	-0.961643	0.000420962	-0.134642	0.552951	0.114044	0.573147	-0.803976	0.000119555	-0.584606	0.000168419	-1.31419	1.65262e-17	hypothetical protein
CNAG_00193	-0.153913	0.316358	0.24944	0.116572	0.369471	0.0098991	0.501461	0.000346205	0.556971	5.12541e-07	0.579143	6.3082e-09	GATA type zinc finger protein asd-4
CNAG_00194	-0.759497	1.2e-06	-0.251561	0.0654461	-0.0366846	0.830414	-0.115438	0.44561	-0.00423378	0.983686	0.0921414	0.410238	hypothetical protein
CNAG_00195	0.0100874	0.976501	-0.216017	0.360896	-0.425982	0.0782013	-0.110882	0.673118	0.156124	0.472645	-0.047908	0.839642	hypothetical protein
CNAG_12036	0	1	0	1	0	1	0	1	0	1	0	1	unspecified product
CNAG_12037	-2.06766	2.96e-06	-1.3491	0.000766624	-1.88582	1.60176e-05	-1.26695	0.00253554	-1.81272	2.14104e-05	-2.21592	7.73671e-07	unspecified product
CNAG_07316	-3.34683	2.79e-124	-2.55742	1.89862e-89	-2.38128	3.71139e-59	-2.70836	1.70941e-85	-2.67952	1.53105e-130	-2.84581	9.8518e-144	hydroxyacid-oxoacid transhydrogenase
CNAG_07317	-1.02453	1.97e-09	-0.572498	2.25005e-05	-0.30215	0.0783887	-0.804193	5.07098e-08	-1.13371	1.94773e-20	-1.35245	1.0078e-42	hypothetical protein
CNAG_07318	0.0215254	0.905926	-0.0820313	0.597778	-0.142058	0.367543	-0.102669	0.516938	-0.0647119	0.655229	-0.0674372	0.605536	AP-1 complex subunit gamma-1
CNAG_07319	-3.85298	3.49e-12	-2.26024	1.24436e-37	-1.84466	6.47027e-16	-3.2501	1.92231e-66	-3.83466	4.60048e-226	-4.28625	9.94743e-274	hypothetical protein
CNAG_07320	-0.314367	0.0367021	-0.140715	0.306938	-0.161999	0.342126	-0.0974638	0.5431	0.0581063	0.682448	0.0208315	0.87311	hypothetical protein
CNAG_07321	1.66949	2.34e-10	1.67116	1.93502e-11	1.53582	4.01254e-07	1.6237	9.93006e-10	1.60491	1.15117e-10	1.39149	3.32365e-08	hypothetical protein
CNAG_07322	0.972518	1.86e-12	0.488452	9.87668e-05	0.172595	0.25554	0.487857	0.00102154	0.572164	2.2069e-06	0.591267	1.89548e-08	hypothetical protein
CNAG_07323	0.107764	0.51101	-0.0316796	0.843475	0.0414044	0.826289	0.1532	0.338227	0.11402	0.413665	0.180957	0.141928	cactin
CNAG_07324	1.1267	7.41e-13	0.980652	1.31643e-10	1.14779	9.71772e-13	1.53943	1.62416e-23	1.74565	2.63713e-38	1.93915	2.10836e-57	hypothetical protein
CNAG_07325	-0.420205	0.00731829	-0.509166	0.000376405	-0.255132	0.12124	-0.455774	0.00375634	-0.606685	1.15749e-05	-0.585369	3.21388e-06	hypothetical protein
CNAG_07326	0.569511	0.00034163	0.259778	0.106928	0.227238	0.234063	0.206812	0.300555	-0.0475792	0.80385	0.00360238	0.985964	hypothetical protein
CNAG_07327	1.15788	6.33e-06	0.940507	0.000221102	0.935064	0.000546651	0.643728	0.0261072	0.59836	0.0248702	0.437578	0.100659	hypothetical protein
CNAG_07328	-0.0231475	0.924214	-0.0861692	0.669458	-0.0194556	0.943309	-0.0381558	0.871056	-0.0212585	0.922691	0.0308642	0.871899	hypothetical protein
CNAG_07329	-1.40595	1.39e-19	-1.13936	4.60481e-16	-0.82132	6.44895e-08	-0.724422	2.10033e-07	-0.675284	5.18587e-08	-0.707983	7.95278e-10	hypothetical protein
CNAG_07330	2.0685	0.000295598	2.12629	9.61639e-05	1.64829	0.0057545	1.7715	0.00374509	1.98244	0.000407666	1.40966	0.0231486	hypothetical protein
CNAG_07331	0	1	-0.0218112	0.996141	-0.0043052	0.999158	0	1	0	1	0	1	hypothetical protein
CNAG_07332	1.02145	4.11e-08	1.21711	8.22375e-13	1.25154	6.65191e-12	1.33539	1.39954e-13	1.24214	4.19562e-13	1.24388	1.53239e-15	hypothetical protein, variant
CNAG_07333	0.910559	6.63e-13	0.819611	3.11732e-11	1.01734	1.76099e-11	1.18711	2.22245e-19	1.33581	5.49143e-35	1.34015	3.43262e-46	ubiquitin carboxyl-terminal hydrolase 25/28
CNAG_07334	-3.39903	1.07e-114	-1.13853	1.10577e-33	-0.401208	0.000379548	-0.137687	0.239227	0.16684	0.0643856	0.29189	4.21294e-05	ferric-chelate reductase
CNAG_07335	-2.58394	5.05e-42	-0.827928	4.99893e-08	0.0792304	0.717271	-0.163437	0.326776	-0.0735754	0.635376	-0.00077253	0.995421	hypothetical protein
CNAG_07336	0.874752	0.510843	0.334788	0.827331	1.10725	0.374628	0.74406	0.598509	0.950166	0.456333	1.33538	0.248908	hypothetical protein
CNAG_07337	0.0466897	0.817542	-0.3063	0.0414573	0.0669282	0.716806	0.242488	0.129681	0.284852	0.0406177	0.330141	0.00916766	hypothetical protein
CNAG_07030	1.83991	2.13e-22	1.83232	2.0927e-26	1.55318	1.55117e-15	1.52295	8.85939e-14	1.56263	9.33029e-19	1.42712	6.62242e-18	hypothetical protein
CNAG_07029	-0.717783	3.24e-08	-0.624409	2.3584e-07	-0.30802	0.0296637	-0.492186	0.000220647	-0.435925	0.000285168	-0.559097	1.97472e-08	vesicle-associated membrane protein 7
CNAG_07028	0.471464	0.00159599	0.00542001	0.981023	-0.167576	0.285409	-0.408492	0.00608174	-0.337929	0.010099	-0.442394	0.000340538	26S proteasome regulatory subunit N11
CNAG_07027	-0.0984871	0.559376	0.348815	0.0078954	0.319692	0.0404804	0.153059	0.323733	0.113528	0.393782	0.016478	0.910006	hypothetical protein
CNAG_07338	-2.33962	4.87e-18	-1.99155	1.41027e-25	-1.06939	2.98991e-09	-1.55343	4.44602e-14	-1.93436	6.69473e-37	-2.05463	4.81733e-61	hypothetical protein
CNAG_07339	-1.26163	2.03e-09	-0.6628	5.87105e-06	-0.178021	0.325562	-0.533671	0.00137295	-0.58182	7.3044e-05	-0.569152	4.62357e-06	hypothetical protein
CNAG_07340	0.221044	0.334628	0.378273	0.0564413	0.738937	0.000260776	0.743377	0.000266214	0.715519	0.000195028	0.988911	1.25429e-09	hypothetical protein
CNAG_07341	-1.10499	2.32e-10	-1.05374	3.61381e-12	-1.06542	4.71865e-10	-1.12374	4.58576e-12	-1.20534	1.07263e-15	-1.04829	2.38069e-14	hypothetical protein
CNAG_07342	-0.0261181	0.887395	-0.264617	0.0612264	-0.328248	0.0413716	-0.202228	0.19228	-0.211425	0.114955	-0.23273	0.0540492	hypothetical protein
CNAG_10002	0	1	0	1	0	1	0	1	-0.0756567	0.987718	0	1	unspecified product
CNAG_00229	0.24651	0.327479	1.18714	2.57487e-09	1.03373	2.07842e-06	0.802673	8.91319e-05	0.533333	0.00442205	0.467772	0.0090715	hypothetical protein
CNAG_07948	-0.310347	0.419312	-0.162025	0.648316	-0.0014635	0.999158	0.0704371	0.851801	0.130134	0.700689	0.218654	0.514841	hypothetical protein
CNAG_00231	-0.535834	0.00606488	-0.892832	5.63785e-06	-0.959569	4.73105e-06	-0.840848	3.72214e-05	-1.02859	9.41539e-08	-0.958809	6.73779e-08	hypothetical protein
CNAG_00232	1.19181	1.55e-13	0.41617	0.00669116	-0.0387267	0.876641	0.077898	0.682658	-0.230605	0.137217	0.0550468	0.722101	hypothetical protein
CNAG_00233	-0.418752	0.0676253	-0.761229	0.000277621	-0.895663	0.000177272	-0.941461	3.64252e-05	-0.782497	4.88e-05	-0.612535	0.00216478	hypothetical protein
CNAG_00234	0.646677	0.00139126	0.309634	0.131086	0.38796	0.0966	0.399288	0.099716	0.61997	0.00111183	0.559732	0.0022646	tRNA-dihydrouridine synthase 4
CNAG_00235	-0.504687	0.0236636	0.867354	2.32268e-05	0.416443	0.0304262	-0.118076	0.547904	-0.204737	0.234329	-0.425788	0.00527448	amt family ammonium transporter
CNAG_00236	1.78704	0.00314203	2.13479	0.000161882	1.63748	0.00855629	1.14059	0.11824	1.10822	0.103318	1.12748	0.0889404	8-Amino-7-oxononanoate synthase
CNAG_00237	-0.206217	0.190842	-0.869733	2.17993e-11	-1.0284	5.37447e-15	-0.681607	3.21179e-05	-0.36141	0.000781524	-0.210225	0.0473958	3-isopropylmalate dehydratase, large subunit
CNAG_10003	0	1	0	1	-0.0043052	0.999158	0.051615	0.992334	0	1	0	1	unspecified product
CNAG_00238	0.595391	1.24e-07	0.227023	0.0402241	-0.0957209	0.591937	0.232472	0.0678754	0.348151	0.000157919	0.33549	7.55516e-06	isoleucine-tRNA ligase
CNAG_00239	-0.731882	0.000191234	-0.119323	0.536522	0.0705186	0.767295	0.03453	0.883577	0.251832	0.13758	0.131747	0.423723	hypothetical protein
CNAG_00240	1.49106	3.61e-17	1.42479	1.61861e-18	1.36624	9.74558e-14	1.68409	2.01098e-21	1.85546	1.7009e-30	1.90268	4.82647e-40	hypothetical protein
CNAG_10004	-0.14428	0.976501	-0.0218112	0.996141	0.867474	0.853219	0	1	-0.0756567	0.987718	0	1	unspecified product
CNAG_00241	-0.826803	2.39e-05	-0.5418	0.000229856	-0.851759	4.6855e-07	-0.851291	5.76427e-08	-0.782329	2.09144e-09	-0.898497	6.05802e-14	protein AIR1/2
CNAG_00242	4.07529	7.68e-09	4.33951	1.50011e-10	3.93421	9.59519e-09	4.41299	6.83507e-11	4.60169	1.75255e-12	4.50367	4.01131e-12	hypothetical protein
CNAG_00243	1.07722	2.71e-05	0.543925	0.038674	0.827179	0.00167417	1.01293	8.49777e-05	1.02801	1.8229e-05	1.22706	4.14003e-08	hypothetical protein
CNAG_12038	1.1105	0.635582	1.92201	0.32007	3.38498	0.0274336	2.84822	0.0914992	2.86206	0.0844007	3.43469	0.0214065	unspecified product
CNAG_07344	0.855864	1.18e-06	1.8794	2.71759e-33	2.45162	3.58441e-56	2.33113	1.35957e-38	2.3132	6.00977e-56	2.20567	2.48511e-65	ras guanyl-nucleotide exchange factor
CNAG_00246	0.165005	0.302657	-0.12383	0.384277	-0.149058	0.367471	0.00212268	0.992334	0.127827	0.339469	0.140785	0.247526	hypothetical protein
CNAG_00247	-3.59139	1.71e-88	-2.73951	5.33107e-99	-2.44198	7.21456e-62	-2.3736	7.26109e-55	-2.58817	1.70271e-74	-2.36616	5.61383e-104	alpha-aminoadipic semialdehyde synthase
CNAG_00248	0.381445	0.214176	0.49273	0.0853706	1.07901	0.000106945	1.33158	1.53781e-07	1.52504	3.24145e-11	1.70548	3.34334e-15	ESCRT-II complex subunit VPS36
CNAG_00249	-1.17144	1.33e-16	-0.626731	6.37358e-07	-0.670162	1.00327e-06	-0.542594	4.58341e-05	-0.484699	6.52178e-05	-0.414995	4.34513e-05	hypothetical protein
CNAG_12039	0	1	0	1	0	1	0	1	0	1	0	1	unspecified product
CNAG_00250	0	1	0	1	0	1	0	1	0	1	0	1	hypothetical protein
CNAG_00251	0	1	0	1	0	1	0	1	0	1	0	1	hypothetical protein
CNAG_00252	1.26706	1.79e-05	1.07484	0.000268187	1.16537	7.80053e-05	0.972163	0.00166753	0.973438	0.00133828	1.23041	3.58373e-06	transcription elongation factor B, polypeptide 1
CNAG_00253	-0.0327014	0.886038	-0.25007	0.179444	-0.0481987	0.82027	-0.0615081	0.758292	-0.159818	0.340002	-0.168018	0.267274	hypothetical protein
CNAG_12040	0	1	0	1	0	1	0	1	0	1	0	1	unspecified product
CNAG_00254	-2.38906	2.53e-16	-1.11525	2.25982e-07	-0.458633	0.0885066	-2.00041	1.98765e-05	-2.85691	4.24287e-58	-2.87778	8.83404e-67	hypothetical protein
CNAG_00255	0.63988	0.00402364	0.426396	0.0435765	0.473988	0.0433543	0.509558	0.017843	0.425739	0.026778	0.429151	0.028428	hypothetical protein
CNAG_00256	1.24974	2.98e-14	0.464457	0.00355487	0.0122324	0.961182	0.259212	0.144619	0.3078	0.0494495	0.184009	0.21799	Aspartate-semialdehyde dehydrogenase
CNAG_00257	1.27244	7.05e-18	1.43957	8.98523e-27	1.80237	9.9879e-34	1.82461	8.89158e-38	1.85165	4.60996e-47	1.79778	1.25515e-55	kinesin family member 21A
CNAG_00258	2.61823	1.69e-34	2.58715	4.35328e-37	2.31388	2.38391e-25	2.64486	3.76785e-35	2.70453	1.22933e-40	2.75177	4.17231e-46	Fungal gamma tubulin complex family protein
CNAG_00259	-0.224125	0.237411	-0.728483	1.95684e-06	-1.3877	7.83353e-12	-1.15963	4.10117e-12	-1.00902	5.00835e-12	-1.05623	4.89459e-15	bud site selection protein
CNAG_00260	0.273591	0.0337762	0.219163	0.0640197	-0.186313	0.198405	-0.0759333	0.609274	-0.120725	0.32902	-0.201477	0.0667453	transformer-2 protein
CNAG_00261	0.300383	0.0380639	0.715344	1.23856e-08	0.940568	6.4982e-12	0.833643	2.77609e-10	0.73888	5.15913e-11	0.486471	3.35918e-06	hypothetical protein
CNAG_00262	-0.108017	0.96815	0.34158	0.874005	0.334673	0.885042	-1.81984	0.514879	0.522142	0.810754	0.754965	0.684905	hypothetical protein
CNAG_00263	-0.185834	0.269379	-0.0849354	0.620108	-0.108181	0.542799	-0.165655	0.326317	-0.207037	0.15904	-0.146334	0.286675	serine/threonine/tyrosine-interacting protein
CNAG_00264	-2.34157	1.1e-71	-1.4644	3.76142e-34	-0.719248	4.13615e-06	-1.04307	1.51007e-16	-0.973651	7.87442e-20	-1.20122	2.81673e-54	nuclease I
CNAG_00265	0.176562	0.381849	-0.237601	0.213863	-0.391842	0.0607816	-0.0844611	0.688543	0.0434256	0.843422	-0.111472	0.534886	isopentenyl-diphosphate delta-isomerase
CNAG_00266	0.526321	0.00647266	0.569157	0.00236646	0.954206	1.11133e-06	0.600403	0.0027646	0.545029	0.00279749	0.664853	7.05789e-05	hypothetical protein
CNAG_00267	0.995987	0.000567849	1.04269	1.03977e-05	1.39751	1.42639e-07	1.38752	3.30074e-08	1.4274	1.75161e-10	1.50387	1.39268e-12	hypothetical protein
CNAG_00268	0.647232	1.03e-07	0.379312	0.000484705	0.445786	0.000650055	0.823246	2.67819e-12	0.980896	3.76764e-21	0.95938	5.27889e-29	acetolactate synthase, mitochondrial
CNAG_00269	0.259141	0.690582	1.48953	0.00161634	2.18588	5.20177e-07	1.7934	0.000156403	1.58837	0.00067571	2.05787	7.44988e-07	Sorbitol dehydrogenase
CNAG_12041	0	1	0	1	0	1	0	1	0	1	0	1	unspecified product
CNAG_00270	-0.3757	0.381978	-0.201779	0.626602	-0.385071	0.382558	-0.0189025	0.975998	-0.383643	0.353682	0.168749	0.65892	mitochondrial protein
CNAG_00271	1.62918	3.31e-15	1.51566	1.81986e-15	1.60066	1.60318e-15	1.47855	3.34095e-13	1.56915	4.67404e-16	1.45307	4.70675e-16	hypothetical protein
CNAG_00272	0.647606	0.000514632	0.483816	0.00393273	0.540454	0.00283867	0.774583	4.76719e-06	0.786459	1.62215e-07	0.82762	1.42107e-08	hypothetical protein
CNAG_00273	1.56178	0.0047264	1.19088	0.0471209	1.11419	0.0660622	1.49086	0.00926341	1.5034	0.00817066	1.84951	0.000342012	hypothetical protein
CNAG_00274	1.89953	7.01e-14	2.0516	3.65011e-17	2.55975	3.91298e-24	2.75849	3.24537e-29	2.64772	6.59629e-31	2.78141	4.40315e-38	hypothetical protein
CNAG_00275	-1.31806	9.55e-11	-1.0228	1.18391e-07	-1.43274	9.04495e-12	-1.0631	9.59774e-08	-0.928559	5.71771e-07	-1.1321	6.83363e-10	hypothetical protein
CNAG_00276	0.452486	0.110105	0.89899	0.000272261	0.52843	0.0703866	0.846954	0.0019172	1.02739	2.65202e-05	1.18793	3.46646e-07	hypothetical protein
CNAG_00277	0.273343	0.16431	0.22232	0.241671	0.507995	0.0131555	0.584614	0.00249166	0.553181	0.00140695	0.533398	0.000735026	hypothetical protein
CNAG_00278	1.16792	1.57e-08	0.677705	0.0015722	0.260854	0.285734	0.531377	0.021132	0.773252	0.000148027	0.905901	1.20874e-06	methionine aminopeptidase, type I
CNAG_00279	0.111145	0.368006	0.101191	0.364145	-0.334198	0.00675589	-0.521603	1.68437e-05	-0.582899	4.62984e-07	-0.57188	9.32349e-12	hypothetical protein
CNAG_00280	-1.09495	3.5e-22	-1.33427	1.60865e-30	-1.64157	3.5861e-42	-1.64797	2.4574e-43	-1.68029	8.96513e-60	-1.66526	4.94206e-76	complement component 1 Q subcomponent-binding protein, mitochondrial
CNAG_07345	-1.31482	3.69e-06	-1.4444	5.96211e-08	-1.34775	3.51606e-07	-1.08938	1.43403e-05	-0.820807	0.00031491	-0.434542	0.0539956	hypothetical protein
CNAG_07114	0.732211	3.77e-05	0.510766	0.00189005	0.64434	0.000180877	0.635307	0.000318239	0.686398	9.42489e-06	0.793998	2.34239e-08	V-type proton ATPase proteolipid subunit 2
CNAG_07346	1.14162	1.1e-22	0.411478	0.000208555	-0.049763	0.754405	-0.0439197	0.767655	-0.0511042	0.68391	-0.0515831	0.61389	T-complex protein 1 subunit eta
CNAG_00283	-1.02385	5.53e-09	-0.251756	0.118707	-0.14108	0.464917	-0.00189873	0.99247	0.0144012	0.940932	0.158387	0.280307	hypothetical protein
CNAG_00284	0.0720032	0.744363	0.406904	0.0280019	0.817934	1.03813e-05	0.93285	9.47927e-08	1.14863	1.07974e-13	1.06433	5.20317e-14	efflux protein EncT
CNAG_00285	-1.76024	4.85e-33	-1.07514	2.98843e-14	-0.662868	1.09421e-05	-0.895944	8.02511e-10	-0.786031	1.6085e-10	-0.890918	1.66191e-12	hypothetical protein
CNAG_00286	-0.183364	0.192347	-0.48467	8.0702e-05	-0.675596	4.70042e-06	-0.635661	3.29287e-06	-0.551411	2.90058e-06	-0.534583	5.39878e-07	putative nuclear polyadenylated mRNA-binding protein
CNAG_00287	-0.0643632	0.656044	-0.595492	1.19915e-06	-0.998806	1.29809e-13	-1.16275	4.88628e-21	-1.25764	1.23037e-32	-1.27958	7.29951e-39	cytoplasmic protein
CNAG_00288	1.5658	1.61e-16	1.10394	2.86447e-09	1.12187	1.38099e-08	1.08509	5.05395e-08	1.20035	2.32413e-11	1.14502	5.89648e-11	hypothetical protein
CNAG_00289	-0.50637	0.0109486	-0.589628	0.00201337	-0.809114	4.28756e-05	-0.81596	0.000114786	-0.652936	0.000294378	-0.577691	0.000592266	hypothetical protein
CNAG_00290	-0.231126	0.13231	0.0905515	0.557551	0.187262	0.281083	0.294344	0.0723763	0.414781	0.000768976	0.304793	0.00628885	hypothetical protein
CNAG_12042	0	1	0	1	0	1	0	1	0	1	0	1	unspecified product
CNAG_00291	-0.84179	6.93e-09	-0.220809	0.0859527	-0.222627	0.133332	-0.395816	0.0063652	-0.507092	0.000222508	-0.655998	8.79751e-09	hypothetical protein
CNAG_00292	-2.8216	5.18e-57	-2.83749	9.83695e-101	-3.30982	3.19768e-66	-3.35171	9.21077e-138	-3.23988	6.15033e-160	-3.40726	7.60725e-199	zinc finger protein
CNAG_00293	1.27311	1.46e-14	1.15842	2.51841e-14	0.920519	1.18369e-07	1.1378	5.50266e-12	1.27957	6.96314e-19	1.33235	2.60692e-23	Ras-like protein
CNAG_00294	-0.291999	0.0684207	-0.392494	0.00455943	-0.428014	0.00379486	-0.153903	0.322009	-0.0621657	0.660302	-0.263992	0.0251349	splicing factor 45
CNAG_00295	0	1	0	1	0	1	0	1	0	1	0	1	hypothetical protein
CNAG_07347	-6.45132	3.07e-217	-5.54677	5.17666e-245	-4.9749	5.2083e-154	-5.25277	0	-5.22832	0	-5.18192	0	Heat shock protein
CNAG_07348	-4.75191	1.25e-159	-4.50872	2.58544e-164	-4.4466	2.57382e-139	-4.30623	1.3233e-151	-4.28297	2.21484e-195	-4.15559	2.70536e-183	phosphopantothenoylcysteine decarboxylase
CNAG_07349	-0.520567	0.00348316	-0.641495	1.68803e-05	-0.588994	0.000357573	-0.310357	0.0555852	-0.36264	0.0127662	-0.283105	0.0265357	hypothetical protein
CNAG_00299	1.24333	1.92e-11	0.879034	2.0555e-06	0.92904	4.63502e-05	1.09935	2.2311e-08	1.29289	1.25254e-12	1.24944	2.43706e-14	DNA repair protein rad5
CNAG_00300	1.44947	2.29e-25	1.74918	2.57518e-37	2.47933	4.63301e-52	2.08085	8.28388e-42	2.12614	5.93466e-68	2.01372	3.04042e-64	gamma-tubulin complex component 2
CNAG_00301	-1.84164	3.45e-51	-0.651013	1.69008e-10	-0.176494	0.273038	-0.580901	6.83939e-08	-0.632536	1.76378e-11	-0.735536	9.20487e-26	hypothetical protein
CNAG_00302	-1.87859	4.48e-24	-1.35192	1.41144e-16	-0.471263	0.00573777	-0.720208	0.000138054	-0.674607	5.77702e-06	-0.979354	2.99119e-12	hypothetical protein
CNAG_00303	0.411542	0.192347	0.601089	0.0470989	1.12821	4.0518e-05	1.45458	3.0376e-07	1.99707	7.52874e-16	2.03845	2.24143e-18	high-affinity nicotinic acid transporter, variant
CNAG_00304	0.83613	0.00352396	0.391936	0.206925	0.2257	0.530061	0.314327	0.395931	0.468952	0.129743	0.739933	0.00636419	hypothetical protein
CNAG_00305	-0.851754	3.49e-10	-1.43672	1.89564e-33	-1.90097	6.78557e-44	-1.77386	2.03281e-46	-1.85819	2.42797e-66	-1.87514	4.08603e-87	chaperone activator, variant
CNAG_07949	0.551703	0.258535	0.972075	0.0187755	1.07686	0.0100105	1.00551	0.0216227	0.982053	0.0206537	0.336861	0.490328	hypothetical protein
CNAG_12043	0	1	0	1	0	1	0	1	0	1	0	1	unspecified product
CNAG_12044	0.0137917	0.990649	-0.11769	0.932563	0.157543	0.907434	-0.0497082	0.980437	0.283591	0.82552	0.0685088	0.962972	unspecified product
CNAG_00306	-2.72309	4.79e-50	-2.49016	1.2912e-52	-2.82614	4.82778e-54	-3.10657	1.43846e-80	-3.09648	2.66453e-92	-3.43857	3.33829e-121	hypothetical protein
CNAG_00307	-1.17908	2.14e-06	-1.47041	1.45388e-10	-1.13791	2.46471e-06	-1.40092	1.48539e-09	-1.57823	3.44585e-13	-1.40192	1.21214e-10	hypothetical protein
CNAG_12045	2.11564	0.270683	2.07179	0.262163	3.01888	0.0596593	2.93006	0.083491	2.31719	0.195148	3.60487	0.0137215	unspecified product
CNAG_00308	-0.813897	1.18e-06	-0.667574	6.24437e-05	-0.606647	0.000502144	-0.419162	0.0181915	-0.277625	0.0644531	-0.312845	0.0222099	gly-X carboxypeptidase
CNAG_00309	-1.56991	9.13e-31	-1.09341	1.20491e-19	-0.755442	1.63591e-08	-0.810268	6.38368e-10	-0.876696	2.67369e-14	-0.94577	5.93717e-19	hypothetical protein
CNAG_00310	2.08398	7.96e-29	1.67592	4.38359e-21	1.61271	5.27541e-17	1.66336	1.03838e-17	1.74457	7.25231e-23	1.68071	1.68304e-24	origin recognition complex subunit 5
CNAG_00311	-0.861094	5.92e-12	-1.45412	7.32947e-34	-1.96892	1.206e-45	-1.88857	4.91784e-43	-1.79181	1.21183e-60	-1.888	6.44728e-79	3-hydroxyisobutyryl-CoA hydrolase
CNAG_00312	1.6234	2.9e-12	1.52577	3.93902e-12	1.35511	1.00178e-08	1.35272	1.64399e-08	1.39	1.0526e-09	1.38186	1.4486e-10	Synaptobrevin
CNAG_00313	0.724069	0.000155081	0.932608	1.10087e-08	0.707608	0.000122182	0.734811	4.60735e-05	0.73893	1.17371e-05	0.698024	5.07342e-06	hypothetical protein
CNAG_00314	-1.04441	3.84e-12	-0.828057	1.5028e-08	-0.583087	0.000133305	-0.696674	6.04994e-06	-0.840607	1.24798e-09	-0.67745	1.91378e-08	hypothetical protein
CNAG_12046	-0.500186	0.770172	1.02869	0.415412	0.73891	0.609231	-0.305527	0.863858	-0.0198859	0.989361	-0.705739	0.688531	unspecified product
CNAG_00315	0	1	0	1	0	1	0	1	0	1	0	1	hypothetical protein
CNAG_07350	-1.53672	6.22e-08	-0.526451	0.00387416	-0.0313313	0.912025	-0.539269	0.00636163	-0.834898	1.76425e-07	-0.797569	1.60413e-07	hypothetical protein
CNAG_00316	0.0153276	0.964949	-0.169825	0.548538	-0.863737	0.00195913	-0.640484	0.0269621	-0.843701	0.00167491	-0.915916	0.000437364	rdgB/HAM1 family non-canonical purine NTP pyrophosphatase
CNAG_12047	-2.99269	0.370741	-2.8733	0.352293	-2.85638	0.371875	-2.79658	0.382662	-2.92192	0.335997	-2.93397	0.345028	unspecified product
CNAG_00317	0.0904733	0.650441	-0.185407	0.312887	-0.161185	0.40323	-0.150842	0.455736	0.0724369	0.699164	-0.00197449	0.990494	hypothetical protein
CNAG_00318	-0.356569	0.0315863	-0.510738	0.00196702	-0.612556	0.000250543	-0.751909	1.68304e-06	-0.869919	2.25163e-10	-0.924405	2.50253e-13	arp2/3 complex 16 kda subunit
CNAG_00319	1.04969	4.14e-10	1.00223	2.07995e-10	0.912394	5.42417e-07	0.973731	5.68776e-09	0.850333	2.2517e-08	1.01969	4.608e-13	hypothetical protein, variant
CNAG_00320	1.89084	6.87e-15	1.72066	6.86767e-13	1.48259	9.52336e-08	1.84412	5.0508e-14	1.99829	3.00924e-18	2.12899	1.24258e-23	anaphase-promoting complex subunit 3
CNAG_00321	1.2513	0.000277069	1.59917	2.72238e-08	1.53211	1.61956e-06	1.56928	2.78544e-07	1.70801	2.66236e-09	1.45903	1.48319e-07	dRaptor
CNAG_00322	-0.153939	0.409891	-0.127036	0.484481	0.0881447	0.657287	-0.0154193	0.951277	0.0920455	0.586525	0.176977	0.221049	hypothetical protein
CNAG_12048	-3.31619	0.103793	-3.19429	0.102099	-0.286023	0.853606	-3.12087	0.125885	-0.77334	0.628211	-4.21715	0.037401	unspecified product
CNAG_00323	0	1	0	1	0	1	0	1	0	1	0	1	hypothetical protein
CNAG_07351	0.0045249	0.978751	0.428137	0.0023861	0.346711	0.0438389	0.305606	0.064594	0.184041	0.20478	0.289431	0.0190836	hypothetical protein
CNAG_00326	-0.59026	1.38e-06	-0.293155	0.0149659	-0.0691075	0.672464	-0.396352	0.0014097	-0.443065	2.62801e-05	-0.602706	1.30079e-12	hypothetical protein
CNAG_00327	3.77673	8.82e-20	3.30939	8.6198e-15	3.32839	1.77473e-13	3.44919	1.85425e-15	3.38483	9.77819e-16	3.33958	1.5867e-15	DASH complex subunit DAD2
CNAG_00328	-0.492423	0.00850978	-0.0888375	0.626704	0.087697	0.659912	0.0675946	0.748195	-0.0644399	0.721951	-0.0939782	0.563342	DNA excision repair protein ERCC-5
CNAG_12049	0	1	0	1	0	1	0	1	0	1	0	1	unspecified product
CNAG_00329	-0.673484	0.0116791	-1.42042	9.90674e-09	-1.35941	4.43139e-07	-1.30879	7.12558e-08	-1.61981	4.9511e-12	-1.19886	1.89192e-07	NADH dehydrogenase (ubiquinone) 1 beta subcomplex 8
CNAG_00330	-0.335146	0.0739413	-0.35699	0.0563411	-0.219731	0.269625	-0.314185	0.104527	-0.0905648	0.643574	0.0721775	0.687585	hypothetical protein
CNAG_00331	0	1	-0.0218112	0.996141	0	1	0	1	0	1	0	1	hypothetical protein
CNAG_00332	-1.54842	1.27e-28	-1.08516	1.38268e-15	-0.895281	5.76538e-09	-0.436487	0.00553839	-0.191334	0.142589	-0.0980897	0.378346	hypothetical protein
CNAG_00333	2.6007	2.08e-44	2.38072	1.64917e-38	1.99756	7.42254e-24	1.92738	4.1071e-22	1.86952	4.71112e-22	1.8823	4.82232e-26	hypothetical protein
CNAG_00334	0.777591	8.76e-12	0.224605	0.0455303	-0.354223	0.0230408	-0.230971	0.0597926	-0.236765	0.0167021	-0.375216	9.81857e-07	hypothetical protein
CNAG_00335	0.369053	0.0352921	0.298526	0.0644877	0.181924	0.325985	0.36697	0.0328923	0.355098	0.0220802	0.514964	0.000134886	hypothetical protein
CNAG_00336	-0.149575	0.367775	-0.18289	0.224465	0.14899	0.386907	0.406749	0.00480188	0.531988	1.38094e-05	0.692522	8.71796e-09	hypothetical protein
CNAG_00337	-2.08271	9.74e-77	-1.58462	2.91629e-63	-1.8083	2.02317e-58	-1.78088	2.44472e-59	-1.70072	1.99706e-79	-1.82782	7.14131e-148	hypothetical protein
CNAG_07352	-0.153871	0.323432	-0.421769	0.00144814	-0.478248	0.0012414	-0.566457	5.91896e-05	-0.615618	4.00422e-07	-0.441121	8.79939e-05	hypothetical protein
CNAG_07353	0	1	0	1	0	1	0	1	0	1	0	1	26S proteasome non-ATPase regulatory subunit 9
CNAG_07354	0.205356	0.422182	-0.0976688	0.712454	-0.709211	0.00854796	-0.542098	0.0307947	-0.392203	0.0954162	-0.423242	0.0692683	3'(2'),5'-bisphosphate nucleotidase
CNAG_07355	2.18664	5.58e-14	2.06561	4.62698e-13	2.0452	4.01571e-12	2.03564	1.44492e-11	1.98756	1.87251e-12	1.87121	4.99147e-11	hypothetical protein
CNAG_10005	0	1	0	1	0	1	0	1	0	1	0	1	unspecified product
CNAG_00342	0.502739	0.0135959	0.546683	0.00363119	0.782887	0.000151096	0.765611	4.73923e-05	0.915631	4.8807e-08	0.890919	1.28672e-07	hypothetical protein
CNAG_00343	1.34229	6.14e-10	1.42768	3.07082e-13	1.42902	7.25559e-12	1.57248	3.81147e-14	1.60432	1.25703e-16	1.8644	6.71532e-26	hypothetical protein
CNAG_00344	1.20294	6.11e-11	1.04399	3.23658e-09	0.905409	1.5976e-05	1.10631	5.49208e-09	1.0046	9.80148e-09	0.991065	1.70105e-09	hypothetical protein
CNAG_00345	-1.2884	7.04e-22	-1.56983	6.56016e-30	-2.15861	8.81184e-50	-1.93361	1.20717e-40	-1.98723	4.41846e-58	-1.90525	1.55119e-63	porphobilinogen synthase
CNAG_00346	-1.61498	1.79e-22	-1.27654	5.5867e-17	-1.13922	4.69602e-09	-1.33091	6.22197e-13	-1.2371	3.17782e-16	-1.36909	2.42024e-23	hypothetical protein
CNAG_00347	0.580736	0.00133836	0.925672	1.30373e-08	1.07909	4.09143e-09	1.08703	6.35912e-10	1.07321	8.48693e-12	1.1423	1.66121e-15	DEAH box polypeptide 36
CNAG_00348	0	1	0	1	1.47831	0.661986	1.63636	0.614967	-0.0756567	0.987718	0	1	hypothetical protein
CNAG_00349	-4.79087	4.72e-34	-3.63192	1.11993e-32	-3.84339	1.71291e-31	-4.47233	2.56164e-31	-3.68635	2.05318e-33	-3.9635	4.20212e-36	hypothetical protein
CNAG_12050	0	1	0	1	0	1	0	1	0	1	0	1	unspecified product
CNAG_07356	-1.54492	4.23e-43	-1.40722	2.24012e-47	-1.43264	3.32461e-31	-1.51946	7.69017e-38	-1.5807	6.55206e-63	-1.67237	3.01016e-98	succinate dehydrogenase, cytochrome b556 subunit
CNAG_07253	1.20298	1.94e-07	0.577704	0.0324082	0.499373	0.0571617	0.51372	0.0685503	0.588543	0.0155504	0.664224	0.00282494	hypothetical protein
CNAG_00351	0.320527	0.199629	-0.407729	0.117274	-0.924385	0.000852555	-0.512787	0.0461388	-0.382591	0.110775	-0.566558	0.0143883	hypothetical protein
CNAG_00352	0.155662	0.429755	0.00876226	0.972564	0.226177	0.209524	0.0131782	0.959315	0.114842	0.496831	0.152926	0.32732	hypothetical protein
CNAG_00353	-0.0162752	0.951511	0.119233	0.573487	-0.0162207	0.95614	-0.0275369	0.917932	0.0258849	0.915196	-0.0221033	0.9205	3-oxo-5-alpha-steroid 4-dehydrogenase 1
CNAG_00354	0.460795	0.000126298	0.54798	2.86394e-07	0.899274	1.63291e-11	1.05265	1.30097e-20	1.18474	1.40464e-35	1.17921	7.85453e-47	vacuolar protein 8
CNAG_00355	-0.27051	0.0656421	-0.304524	0.0193702	-0.0717891	0.66692	-0.0514616	0.779054	0.00182867	0.988992	0.070771	0.54651	hypothetical protein
CNAG_00356	-0.130705	0.329665	-0.364416	0.00178783	-0.594557	3.91529e-06	-0.591792	2.07077e-06	-0.581821	6.54542e-08	-0.639653	1.65011e-10	survival factor 1
CNAG_00357	-2.10053	6.98e-35	-2.30646	1.62422e-38	-2.37695	1.43516e-33	-2.44609	1.32464e-35	-2.71075	1.82254e-54	-2.4547	1.5056e-55	ribonuclease HI
CNAG_00358	0.781767	0.000120029	0.194399	0.404424	0.261547	0.254675	0.397344	0.0765315	0.365469	0.0766315	0.494983	0.00738779	tRNA dimethylallyltransferase, variant
CNAG_00359	0.78966	9.64e-05	1.38077	4.32708e-18	2.01152	9.05679e-34	2.12108	8.15609e-41	2.24984	2.71432e-61	2.1643	3.60871e-65	hypothetical protein
CNAG_12051	-0.14428	0.976501	0.899186	0.822016	2.69616	0.205138	3.85536	0.0232163	3.90328	0.0176048	3.62639	0.0400536	unspecified product
CNAG_00360	0	1	0	1	0	1	0	1	0	1	0	1	hypothetical protein
CNAG_00361	0.862909	3.41e-12	0.80353	2.57099e-12	0.828898	9.29488e-11	0.737171	2.51462e-09	0.855718	7.15664e-16	0.746228	2.13145e-16	hypothetical protein
CNAG_00362	0.71798	3.6e-06	0.869563	9.74448e-11	0.763587	4.90914e-07	0.743507	7.59203e-07	0.661403	8.97145e-07	0.581067	1.64299e-06	hypothetical protein
CNAG_00363	-2.11582	8.07e-50	-1.32541	3.56815e-16	-0.862803	9.68822e-08	-1.5268	5.91534e-24	-1.67816	1.41094e-70	-1.89514	2.20057e-137	Two-component-like sensor kinase
CNAG_00364	0.700056	0.000669771	0.00395016	0.994536	-0.00946366	0.982927	0.27347	0.231458	0.473854	0.0121662	0.411571	0.0223881	hypothetical protein
CNAG_00365	-0.214002	0.15378	-0.262255	0.0570568	-0.394654	0.00608317	-0.280162	0.0563555	-0.203031	0.128903	-0.216742	0.054906	hypothetical protein
CNAG_12052	0	1	0	1	0	1	0	1	0	1	0	1	unspecified product
CNAG_00366	2.20073	9.6e-05	3.44942	4.99567e-12	3.62756	5.13685e-14	3.58975	2.34557e-13	3.72496	2.52332e-15	3.4328	6.94205e-13	hypothetical protein
CNAG_00367	0.540615	0.0242677	0.612609	0.00652017	0.661681	0.00996046	0.485001	0.04913	0.357335	0.125784	0.620279	0.00276192	hypothetical protein
CNAG_00368	0.377547	0.0234627	0.330378	0.0477946	0.365683	0.0334423	0.290992	0.094531	0.220401	0.161557	0.201074	0.181123	vacuolar-sorting protein 53 long isoform
CNAG_00369	-0.272302	0.0951252	-0.440538	0.00293642	-0.411278	0.0115595	-0.350446	0.0370978	-0.377886	0.00936976	-0.419083	0.00130072	hypothetical protein
CNAG_00370	0.892437	1.69e-18	0.383107	0.000179458	0.0493638	0.739931	0.0285547	0.841654	-0.105441	0.267544	-0.22602	0.00329264	Predicted ubiquitin-ribosomal 60s subunit protein L40a fusion protein
CNAG_00371	-1.80599	5.09e-31	-1.90417	2.39794e-41	-2.30659	1.66999e-51	-2.38863	4.07264e-44	-2.51977	1.82107e-75	-2.29555	9.70761e-70	methylglutaconyl-CoA hydratase
CNAG_00372	0.566092	0.000168061	0.643834	9.77795e-07	0.639533	1.77927e-05	0.800832	3.30271e-08	0.772917	1.62046e-10	0.679952	1.21405e-09	hypothetical protein
CNAG_00373	0	1	0	1	0	1	0	1	0	1	0	1	glucan 1,3-beta-glucosidase
CNAG_00374	-1.54155	5.39e-22	-0.0514947	0.720472	0.629668	9.92114e-05	0.0772415	0.738284	0.041507	0.773283	-0.26376	0.00480981	hypothetical protein
CNAG_00375	0.449772	0.00578043	0.256884	0.0807639	0.217536	0.187832	0.418155	0.00800845	0.435787	0.00144949	0.508279	2.76839e-05	histone acetyltransferase
CNAG_10008	-0.14428	0.976501	0	1	-0.0043052	0.999158	1.63636	0.614967	0	1	0	1	unspecified product
CNAG_10009	0.79552	0.873974	2.16981	0.405747	1.88546	0.484419	2.47291	0.293843	0.813547	0.84457	1.81437	0.535094	unspecified product
CNAG_07357	4.56148	0.000939134	4.34874	0.00171977	4.60859	0.000788499	4.14928	0.00400984	4.71841	0.000461603	4.20703	0.00228464	hypothetical protein
CNAG_00376	3.30417	0.000188597	2.43575	0.0161134	2.64745	0.00562064	2.13072	0.0418934	2.09673	0.0408465	2.04695	0.0405405	hypothetical protein
CNAG_00377	0.797666	1.03e-10	0.421053	0.00153897	0.133261	0.459284	0.451892	0.000602525	0.546544	1.5627e-06	0.522569	1.60217e-08	DNA topoisomerase II
CNAG_12053	1.48166	0.106099	2.86982	0.000121889	3.22389	1.19656e-05	3.3107	6.69576e-06	3.27255	4.63529e-06	2.86126	0.000111158	unspecified product
CNAG_00378	1.28081	3.78e-08	1.44652	2.8085e-11	1.62687	3.13922e-11	1.51157	4.19408e-11	1.38512	2.69342e-10	1.31436	7.99462e-10	hypothetical protein
CNAG_07950	-2.06784	0.653767	-0.983588	0.781376	-0.966082	0.793611	-0.910161	0.802463	-0.132164	0.972585	0.847278	0.737066	hypothetical protein
CNAG_12054	-1.10606	0.76192	-0.110913	0.977837	-1.92786	0.662178	-0.910161	0.806461	-1.03743	0.769259	-2.00697	0.635774	unspecified product
CNAG_07358	0.472677	0.0271034	0.418721	0.0543285	1.01753	3.51606e-07	0.953971	2.47246e-06	1.07983	4.87422e-09	0.897135	3.26362e-07	hypothetical protein
CNAG_00383	0.19008	0.211759	-0.0972602	0.53175	0.166177	0.291872	0.445293	0.00145264	0.417176	0.000495072	0.474806	8.53705e-06	Aminophospholipid translocase, putative
CNAG_00384	2.70613	2.22e-23	2.47963	6.3256e-20	2.51879	2.44089e-17	2.56178	4.08487e-20	2.58216	3.7714e-22	2.36977	5.20531e-19	RAD51-like protein 2
CNAG_00385	-0.0508267	0.731029	-0.268552	0.0259252	-0.540529	3.38921e-05	-0.61309	3.23115e-06	-0.327309	0.00442648	-0.42018	8.61075e-06	20S proteasome subunit beta 3
CNAG_00386	0.522294	2.7e-05	-0.0464966	0.751122	-0.605985	0.0033208	-0.232914	0.0989477	-0.181193	0.137151	-0.15949	0.10428	translation initiation factor 4G
CNAG_00387	0.39595	0.0664174	-0.0247534	0.914212	0.233921	0.265006	0.483632	0.0130465	0.59796	0.000985235	0.762738	1.92012e-06	hypothetical protein
CNAG_00388	0.254718	0.199567	0.156543	0.408148	0.540341	0.0025378	0.837103	7.98102e-07	0.941565	2.46143e-10	0.857749	3.48645e-10	1-phosphatidylinositol-4-phosphate 5-kinase
CNAG_00389	-0.729989	1.55e-06	-0.718995	4.97151e-07	-0.396534	0.0109272	-0.511564	0.00108662	-0.497773	0.000595589	-0.279648	0.027726	hypothetical protein
CNAG_07951	-0.0856738	0.79032	-1.0853	0.000762027	-1.74251	4.99734e-07	-1.69756	2.59095e-06	-1.5555	2.8451e-06	-1.24995	4.13671e-05	WD-repeat protein JIP5
CNAG_00390	0.936102	8.35e-11	0.532599	9.15217e-05	0.619261	0.000100983	0.694469	2.25211e-06	0.738199	1.53162e-08	0.560636	1.18214e-05	hypothetical protein
CNAG_00391	0.126196	0.87353	-1.26593	0.0870458	-0.957484	0.18829	-0.166245	0.82652	-0.58496	0.397919	-0.407701	0.567529	hypothetical protein
CNAG_00392	1.55492	6.35e-11	1.45429	6.93666e-10	1.14546	2.36022e-05	1.24983	2.30826e-06	1.39538	3.16359e-09	1.3847	6.66248e-10	kelch repeat-containing protein
CNAG_00393	-2.74226	9.39e-101	-1.99352	5.09859e-60	-1.80289	3.88628e-32	-2.46491	1.10355e-101	-2.58647	8.56544e-146	-2.57988	1.05241e-186	1,4-alpha-glucan-branching enzyme
CNAG_00395	0.104252	0.604379	0.391144	0.00881424	0.80727	4.19189e-07	0.689146	3.65669e-05	0.616266	9.13846e-06	0.447657	0.000532546	hypothetical protein
CNAG_00394	0	1	0	1	0	1	0	1	0	1	0	1	hypothetical protein
CNAG_00396	-0.732787	3.85e-07	-0.712083	1.50657e-06	-0.614931	0.000453548	-0.761783	4.34614e-07	-0.649696	2.24236e-07	-0.685265	5.71995e-09	AGC/PKA protein kinase
CNAG_00397	-1.48988	4.65e-16	-0.91202	5.73141e-08	-0.906689	1.86944e-07	-0.687479	7.17101e-05	-0.694795	2.22741e-05	-0.593397	4.138e-05	2-oxoisovalerate dehydrogenase E1 component, beta subunit
CNAG_00398	-0.309988	0.0392183	0.12019	0.428648	0.199407	0.235169	0.102083	0.530963	0.213715	0.125192	-0.0277428	0.841703	hypothetical protein
CNAG_00399	-0.170982	0.288811	-0.249108	0.0612675	-0.305603	0.0290302	-0.347689	0.01149	-0.330512	0.00672865	-0.269346	0.00992556	transformer-2-beta isoform 3
CNAG_00400	-1.17958	7.49e-13	-0.835366	5.12173e-07	-0.909054	1.15069e-06	-1.70811	3.56183e-23	-2.03163	2.83126e-39	-1.84186	1.17128e-46	hypothetical protein
CNAG_00401	2.05187	6.68e-26	2.02131	2.27156e-27	1.9601	5.47647e-23	2.21391	2.79415e-30	2.39947	1.77095e-40	2.29248	3.07516e-43	phosphatidylinositol glycan, class U
CNAG_00402	-0.705548	2.06e-08	-0.562346	1.27647e-06	-0.371201	0.00686931	-0.459945	0.000146739	-0.475596	2.88342e-06	-0.443615	1.29092e-06	translation initiation factor 4G
CNAG_00403	0.112642	0.662734	0.29083	0.198803	0.0241921	0.936243	-0.344971	0.201824	-0.334432	0.174463	-0.286918	0.191932	mitochondrial protein
CNAG_12055	0	1	0	1	0	1	0	1	0	1	0	1	unspecified product
CNAG_10010	0	1	0	1	0	1	0	1	0	1	0	1	unspecified product
CNAG_00404	-1.73329	1.17e-23	-0.942839	5.34513e-11	-0.279318	0.125268	-0.11955	0.482316	0.180933	0.237465	0.288422	0.0167183	RING zinc finger protein
CNAG_00405	-0.266652	0.11853	0.0185162	0.921263	0.471338	0.00551521	0.466344	0.00495569	0.500903	0.000311162	0.425564	0.000873634	ste/ste20/ysk protein kinase
CNAG_00406	3.12432	0.000206097	2.7549	0.000850451	3.30745	2.74297e-05	3.92251	2.2395e-07	3.71454	8.81062e-07	4.05782	2.50491e-08	hypothetical protein
CNAG_12056	0	1	0	1	0	1	0	1	-0.0756567	0.987718	-0.0834071	0.985964	unspecified product
CNAG_00407	-3.22893	4.39e-165	-2.35327	8.66974e-107	-1.81057	7.66917e-49	-1.79575	3.59176e-56	-1.75771	8.5831e-66	-1.97131	7.12636e-110	hypothetical protein
CNAG_00408	-0.810783	1.25e-07	-0.91424	3.28328e-09	-0.605553	0.000543389	-0.60154	0.000192686	-0.69552	7.5142e-07	-0.695889	8.21575e-08	serine/threonine-protein phosphatase PP-X isozyme 1
CNAG_00409	-0.548703	0.000927214	-0.647779	6.35024e-08	-1.08108	7.71575e-12	-1.52331	1.00616e-27	-1.52249	1.07049e-28	-1.667	6.18666e-51	hypothetical protein
CNAG_00410	0.125087	0.399589	-0.1526	0.263316	-0.362287	0.00916474	-0.0647808	0.672609	0.0269197	0.845284	0.0578539	0.607143	hypothetical protein
CNAG_00411	-0.270536	0.12606	-0.793305	2.0217e-07	-0.607546	0.00018949	-0.595124	0.000402203	-0.36664	0.0146858	-0.340343	0.0131824	hypothetical protein
CNAG_00412	-0.475704	0.226757	-0.406047	0.309607	0.0581366	0.894228	0.189542	0.641427	-0.0268674	0.954248	0.172675	0.629152	hypothetical protein
CNAG_00413	-2.48965	2.95e-105	-2.43505	2.20653e-110	-2.32545	1.51729e-69	-2.2388	5.46143e-85	-2.02803	1.14332e-94	-2.18798	1.10093e-157	putative oxidoreductase
CNAG_00414	0.255253	0.303465	0.597884	0.00675996	1.10393	7.93384e-07	0.84396	0.000225315	0.683617	0.00216687	0.439402	0.0301188	hypothetical protein
CNAG_00415	2.18418	1.56e-14	1.98773	1.3187e-12	2.39161	7.24013e-18	2.64187	4.34897e-23	2.66439	3.6207e-24	2.75849	6.05278e-30	CMGC/CDK protein kinase
CNAG_00416	-0.306089	0.347103	-0.0364849	0.917063	-0.0373901	0.919689	-0.251705	0.455452	-0.0846504	0.80385	-0.39967	0.192349	f-box/wd-repeat protein lin-23
CNAG_00417	0.0347176	0.803626	-0.373186	0.004204	-0.701488	5.7768e-09	-0.661269	6.64006e-08	-0.616082	1.18926e-08	-0.709558	5.65266e-18	elongation factor 1-gamma
CNAG_00418	-0.501466	6.41e-05	0.188729	0.0686773	0.0393772	0.859174	0.0415344	0.761106	0.0378802	0.733466	-0.314983	0.000104445	S-adenosylmethionine synthase
CNAG_12057	1.34805	0.70573	0.936783	0.829554	-0.0043052	0.999158	0	1	-0.0756567	0.987718	0	1	unspecified product
CNAG_00419	2.10203	0.000409773	2.56975	1.0349e-06	2.80431	9.3199e-08	2.6056	2.0415e-06	2.52611	2.37655e-06	2.52812	1.23107e-06	DNA polymerase beta subunit
CNAG_00420	2.13491	8e-15	1.64303	2.22651e-09	1.901	8.44453e-12	1.70723	1.85409e-09	1.57025	1.31864e-08	1.80534	1.38728e-12	dolichyl-phosphate mannosyltransferase polypeptide 3
CNAG_00421	-1.39984	4.32e-12	-1.25469	2.58984e-11	-1.14427	5.9324e-09	-1.13468	1.8371e-08	-1.16408	4.27011e-10	-0.95816	4.02661e-08	charged multivesicular body protein 3
CNAG_00422	1.92511	1.55e-25	1.71934	8.77182e-23	1.763	4.27251e-21	2.12323	1.41995e-30	2.1922	6.37811e-40	2.18251	8.46887e-46	hypothetical protein
CNAG_00423	2.95076	1.11e-21	2.7064	1.28142e-20	2.77697	2.67612e-21	2.90958	7.5062e-24	2.7826	3.56304e-23	2.81612	1.77882e-25	hypothetical protein
CNAG_00424	-1.41109	3.35e-13	-1.22878	7.84234e-16	-1.2334	4.22887e-14	-1.45373	2.41249e-22	-1.49769	2.05467e-29	-1.65429	7.39373e-38	choline-phosphate cytidylyltransferase
CNAG_00425	0	1	0	1	0	1	0	1	0	1	0	1	hypothetical protein
CNAG_00426	-0.0856221	0.604833	-0.193644	0.198658	0.0870445	0.625256	-0.161272	0.306403	-0.232653	0.0807591	-0.0838649	0.532532	UBA/TS-N domain-containing protein
CNAG_00427	0.44938	0.000822683	0.122472	0.366125	-0.022046	0.913308	0.00707663	0.979705	-0.128811	0.442415	-0.0663687	0.579535	type 2C protein Phosphatase
CNAG_00428	0.348768	0.0840586	0.47488	0.00489571	0.49657	0.00864583	0.508156	0.0062297	0.572283	0.000657922	0.693546	2.529e-06	hypothetical protein
CNAG_00429	-0.288034	0.46799	-0.0246344	0.957994	-0.824373	0.0619242	-1.26921	0.001881	-0.77092	0.0416109	-0.607216	0.0829847	tRNA-dihydrouridine synthase 1
CNAG_00430	-0.45618	0.224521	-0.687151	0.0349266	-0.708529	0.0366762	-0.295596	0.438236	-0.197071	0.563738	-0.242344	0.459809	hypothetical protein
CNAG_07359	-1.53929	1.02e-38	-0.753709	1.30279e-11	-0.346887	0.0123343	-0.636141	1.28431e-07	-0.634541	9.74605e-10	-0.714234	1.96717e-18	Atypical/ABC1/ABC1-C protein kinase
CNAG_00433	-1.41425	7.59e-15	-0.543824	1.17258e-05	-0.0744651	0.703765	0.0900722	0.534845	0.105152	0.379385	-0.111111	0.286014	hypothetical protein
CNAG_00434	-0.0741331	0.798326	-0.320827	0.193948	-0.609784	0.0233275	-0.677273	0.0161416	-0.54812	0.0316461	-0.740293	0.00148755	arginine N-methyltransferase 2
CNAG_00435	0.00626504	0.985118	-0.153394	0.647579	-0.436754	0.205982	-0.448412	0.188422	-0.192986	0.55727	-0.41987	0.195591	hypothetical protein
CNAG_00436	1.55024	2.11e-27	1.69653	9.83133e-38	2.147	1.34672e-51	2.19134	2.70933e-57	2.17717	1.21857e-71	2.33842	1.44702e-108	palmitoyltransferase akr1
CNAG_00437	0.791108	0.00766998	0.640346	0.0279903	1.06045	0.000188338	1.35685	3.63842e-07	1.4781	2.15302e-08	1.51239	1.03852e-09	anaphase-promoting complex subunit 11
CNAG_00438	0	1	0	1	0	1	0	1	0	1	0	1	hypothetical protein
CNAG_00439	-0.0637001	0.755345	-0.181526	0.265016	-0.0252773	0.907809	0.150614	0.394774	0.207432	0.164382	0.303959	0.0356213	hypothetical protein
CNAG_00440	-0.121125	0.778097	-0.272127	0.446491	0.121241	0.757607	0.265739	0.457186	0.651966	0.0289518	0.82763	0.00296581	RNA polymerase II holoenzyme cyclin-like subunit
CNAG_00441	0.287614	0.010583	-0.278311	0.00651509	-0.629433	2.71806e-06	-0.590931	3.43539e-08	-0.543375	3.95227e-10	-0.627907	4.24225e-20	inosine-5'-monophosphate dehydrogenase
CNAG_00442	-3.4729	4.78e-147	-2.68951	2.6832e-129	-2.38677	1.13333e-54	-2.62207	4.34753e-88	-2.46861	1.94502e-128	-2.8527	5.15646e-131	hypothetical protein
CNAG_00443	-0.997811	4.18e-05	-0.46872	0.0124873	-0.928279	4.84171e-06	-0.906205	4.12685e-06	-0.686944	9.22256e-05	-0.861025	8.00013e-07	hypothetical protein
CNAG_00444	1.30471	1.36e-07	0.992242	7.61182e-05	0.796461	0.00519526	0.821064	0.00362713	0.959223	0.000156516	0.987174	3.94179e-05	hypothetical protein
CNAG_12058	0.988637	0.0864573	2.57298	1.48529e-10	2.09576	1.45266e-06	1.89521	3.67316e-05	2.07232	1.09995e-06	1.82775	1.80514e-05	unspecified product
CNAG_00445	-1.45051	5.03e-34	-0.944779	1.04341e-19	-0.992075	3.03711e-16	-1.04192	5.26457e-18	-0.940182	3.61494e-22	-0.949036	1.00353e-26	nonhistone chromosomal protein
CNAG_00446	0.944437	0.278461	1.50589	0.0445237	2.11545	0.00181335	1.93434	0.00624508	1.96192	0.00404002	1.14037	0.137331	hypothetical protein
CNAG_00447	0.45541	0.00159302	-0.345903	0.00594388	-0.778336	3.18013e-08	-0.788117	1.19688e-07	-0.809948	1.14394e-11	-0.73366	3.96859e-12	T-complex protein 1 subunit beta
CNAG_00448	-0.25215	0.0647226	-0.369868	0.00143096	-0.612119	3.47358e-06	-0.862858	2.88412e-11	-0.797606	4.91412e-13	-0.915376	2.8834e-22	V-type H -transporting ATPase subunit AC39
CNAG_00449	-0.628897	0.000168061	-0.772853	9.42534e-09	-1.49323	1.89446e-12	-1.11243	3.452e-13	-0.945617	9.29471e-14	-0.907696	1.48885e-13	RNA-binding protein NOB1
CNAG_00450	1.0629	1.38e-14	0.579352	9.48002e-06	-0.00250159	0.999158	0.232378	0.121412	0.404479	0.0012408	0.338285	0.00137626	3-isopropylmalate dehydrogenase
CNAG_00451	2.72012	2.1e-16	2.20907	1.24422e-10	1.48458	0.00098235	2.19919	5.39567e-09	2.38401	9.94041e-13	2.24366	9.47561e-12	cytoplasmic protein
CNAG_00452	-3.37216	2.14e-85	-2.76941	9.14096e-84	-2.61456	2.46713e-65	-2.46782	2.76024e-51	-2.42773	1.31557e-73	-2.226	1.26426e-72	Isovaleryl-CoA dehydrogenase
CNAG_00453	-5.82118	0	-5.24261	0	-4.95992	0	-5.06795	0	-5.12475	0	-5.1286	0	hypothetical protein
CNAG_00454	-4.28391	8.76e-48	-3.41569	2.85209e-44	-3.06032	5.59792e-33	-3.18977	2.2474e-37	-3.61677	6.12319e-47	-3.53903	5.04199e-48	hypothetical protein
CNAG_00455	-0.308082	0.0449806	-0.277238	0.0548259	-0.677012	0.000328229	-0.402572	0.00528398	-0.191211	0.118735	-0.365034	0.00058943	ubiquitin carboxyl-terminal hydrolase Ubp16
CNAG_00456	-3.75272	4.38e-290	-4.085	0	-3.57719	4.81124e-186	-3.24682	3.25198e-213	-2.89613	1.41779e-118	-3.09213	0	hypothetical protein
CNAG_12059	0.355672	0.43396	0.484637	0.256589	1.07932	0.00133076	1.09052	0.00105167	1.0005	0.00160453	1.02827	0.00170788	unspecified product
CNAG_00457	-0.690319	1.45e-11	-0.674088	4.16974e-14	-0.925215	3.25189e-15	-0.803022	4.67808e-13	-0.747798	6.42907e-16	-0.767771	3.47166e-30	Glutamine synthetase
CNAG_00458	-0.250713	0.0840232	0.0831457	0.560946	0.0403254	0.811047	-0.19493	0.137939	-0.214092	0.0537368	-0.29799	0.00147579	hypothetical protein
CNAG_07360	-2.04383	6.94e-34	-2.16755	1.87358e-39	-1.69073	3.08804e-21	-1.90353	6.10724e-27	-1.94149	1.5897e-33	-1.70072	8.43188e-30	hypothetical protein
CNAG_00460	0.664174	0.0102102	-0.440656	0.13336	-0.0315876	0.927249	0.862275	0.00138087	1.24747	3.79929e-09	1.312	2.59297e-09	virulence related protein of unknown function
CNAG_00461	1.84046	1.21e-44	1.51238	4.5457e-38	1.26415	4.37712e-19	1.24095	6.4104e-20	1.20182	6.08472e-24	1.12506	3.66035e-28	protein kinase C substrate 80K-H
CNAG_00462	-1.07498	1.48e-19	-1.17099	1.05826e-27	-1.21848	1.21429e-23	-1.04133	4.07422e-17	-0.933325	2.63812e-20	-1.04875	1.62346e-28	hypothetical protein
CNAG_12060	0.69958	0.000929016	0.693097	0.000303052	0.725037	0.00022975	0.681201	0.00187143	0.57855	0.00394797	0.42907	0.0179203	unspecified product
CNAG_00463	0	1	0	1	0	1	0	1	0	1	0	1	hypothetical protein
CNAG_00464	-0.208235	0.119597	-0.114093	0.382165	-0.390108	0.00376063	-0.400301	0.0028639	-0.331588	0.00266397	-0.250549	0.0134489	pre-mRNA-splicing factor rse1
CNAG_10012	0	1	0	1	0	1	0	1	0	1	0.808644	0.841829	unspecified product
CNAG_00465	-3.62703	2.63e-13	-1.80907	2.85534e-45	-1.42135	1.34999e-14	-2.27425	2.0968e-39	-2.47921	3.82417e-80	-2.56401	5.29916e-107	hypothetical protein
CNAG_00466	1.53069	6.66e-10	1.34948	1.3871e-08	1.4377	6.32749e-10	1.31239	3.89207e-07	0.866241	0.000573741	1.03071	4.71474e-06	adaptin ear-binding coat-associated protein 2
CNAG_00467	1.32568	1.75e-06	1.13062	4.60191e-05	1.46715	4.41713e-08	1.77421	2.21599e-11	1.55316	1.53395e-09	1.8315	6.20804e-15	hypothetical protein
CNAG_00468	-0.463546	0.0022846	-0.399152	0.00037434	-0.212166	0.136216	-0.281433	0.0284229	-0.372906	0.000581406	-0.449264	1.58977e-06	hypothetical protein
CNAG_00469	-0.568749	1.86e-06	-0.513836	5.80832e-06	-0.552867	1.93267e-05	-0.646037	1.9797e-07	-0.707093	9.05976e-10	-0.949758	1.43826e-24	hypothetical protein
CNAG_00470	0.700257	0.00653927	0.124242	0.650655	0.194238	0.48381	-0.134256	0.67055	-0.097803	0.735668	-0.152041	0.562684	charged multivesicular body protein 1
CNAG_00471	-1.43219	3.01e-22	-1.87053	2.28447e-41	-2.29661	1.76311e-48	-2.09535	3.0128e-43	-2.07871	2.42899e-52	-2.10167	2.04677e-61	hypothetical protein
CNAG_10013	0	1	0	1	0	1	0	1	0	1	0	1	unspecified product
CNAG_00472	3.97558	2.39e-42	4.00964	4.0962e-44	3.77545	2.41103e-37	4.0654	2.0013e-44	4.19357	1.22227e-51	4.20153	1.01615e-53	hypothetical protein
CNAG_00473	1.90934	5.21e-23	1.57444	6.09568e-16	1.40045	2.80461e-11	1.15022	4.47455e-08	0.987441	1.33236e-06	1.06357	8.31345e-09	oligosaccharyltransferase complex subunit epsilon
CNAG_00474	-2.51215	3.7e-67	-2.50832	1.2102e-75	-2.65573	6.85766e-42	-2.59117	4.5812e-63	-2.55016	2.81145e-85	-2.27471	1.3769e-86	hypothetical protein
CNAG_00475	0.537939	0.0492813	0.662664	5.60281e-06	-0.327661	0.0918166	-0.619622	0.000651191	-0.650615	1.25901e-05	-1.26956	4.30312e-19	hypothetical protein
CNAG_00476	4.11133	2.68e-05	4.11353	1.52144e-05	3.62916	0.000317718	4.03319	3.28371e-05	3.71759	0.000146389	3.86395	5.70268e-05	hypothetical protein
CNAG_07361	0.0642583	0.708912	-0.0296608	0.859165	-0.064334	0.727347	-0.139681	0.395665	-0.157671	0.281769	-0.182002	0.162102	hypothetical protein
CNAG_07362	0.285995	0.0678601	-0.205023	0.11855	-1.37596	0.00096338	-1.12035	1.77444e-15	-0.96447	5.30112e-18	-1.02191	3.00816e-25	nucleolin
CNAG_07363	0.358792	0.00409447	0.109532	0.309928	-0.359363	0.00428983	-0.584665	6.64899e-06	-0.758829	3.63316e-16	-0.734169	1.00843e-21	isocitrate dehydrogenase, NAD-dependent
CNAG_12061	0	1	0	1	-0.0043052	0.999158	0.051615	0.992334	0	1	0	1	unspecified product
CNAG_00480	-1.33002	9.82e-15	-0.555855	0.00182549	-0.659381	3.85944e-05	-1.02452	9.97304e-12	-1.1682	2.38246e-26	-1.49976	3.15911e-47	hypothetical protein
CNAG_00482	-0.905789	2.16e-10	-1.26226	8.97254e-24	-1.30544	6.39112e-20	-1.57673	7.07375e-35	-1.5294	3.40472e-35	-1.56652	1.89507e-53	hypothetical protein
CNAG_00481	0	1	0	1	0	1	0	1	0	1	0	1	hypothetical protein
CNAG_00483	-0.0745102	0.56139	0.134793	0.21662	-0.173676	0.177389	-0.316969	0.00689592	-0.229977	0.0149932	-0.516097	9.14957e-12	hypothetical protein
CNAG_00484	-4.05766	5.58e-215	-2.96587	5.03143e-135	-2.77519	8.10042e-103	-2.8297	5.09102e-116	-2.82448	4.09984e-158	-2.8966	1.31853e-210	2-oxoisovalerate dehydrogenase E2 component (dihydrolipoyl transacylase)
CNAG_00485	-4.06591	1.23e-21	-1.58557	1.00846e-20	-0.635606	0.00301997	-1.48589	8.30359e-24	-1.49187	1.76434e-38	-1.65318	3.67031e-77	hypothetical protein
CNAG_00486	-0.975034	5.81e-10	-1.03862	4.29201e-11	-1.11115	3.79988e-10	-0.872067	4.28765e-08	-0.981512	1.37942e-11	-0.858621	4.13403e-11	hypothetical protein
CNAG_00487	0.813021	0.0497093	1.2804	0.000117441	1.09678	0.00181313	0.978424	0.0110308	1.1376	0.000981624	0.809982	0.0227311	hypothetical protein
CNAG_00488	-0.813587	9.43e-06	-0.392626	0.0192266	-0.024009	0.917558	-0.332337	0.0703668	-0.474466	0.00475913	-0.510345	0.000798962	hypothetical protein
CNAG_07952	-1.05604	0.0714483	-2.06106	0.000607169	-2.12945	0.000613809	-2.1763	0.000856378	-2.29569	0.000303134	-1.96101	0.00134992	hypothetical protein
CNAG_00490	-3.13707	8.31e-199	-1.88432	4.06752e-87	-1.88566	1.0154e-62	-2.30519	1.45554e-69	-2.37867	6.39592e-159	-2.53911	3.99167e-267	acetyl-CoA acyltransferase
CNAG_00491	-1.96695	1.47e-25	-1.96449	1.30051e-27	-2.00392	7.19075e-25	-2.27047	1.98609e-31	-2.2314	5.9364e-36	-2.39814	1.74595e-44	hypothetical protein
CNAG_00492	1.39627	0.000395649	1.8981	7.08448e-08	2.04431	1.09227e-08	1.71055	8.04408e-06	1.81262	4.08774e-07	1.40908	0.000110005	hypothetical protein
CNAG_00493	-2.06799	1.8e-48	-1.72369	5.49086e-40	-1.17014	3.96554e-13	-1.04016	3.59248e-13	-1.04567	6.53179e-16	-1.08421	5.07425e-23	hypothetical protein
CNAG_07364	0.181697	0.441073	0.296353	0.102949	0.0895766	0.676196	0.0581813	0.787305	0.293765	0.0869478	0.259429	0.095539	WD-repeat protein 21A
CNAG_00495	-0.0345272	0.899001	0.00661221	0.984703	0.552024	0.00375616	0.482267	0.0121052	0.594432	0.000978487	0.562289	0.000604245	hypothetical protein
CNAG_00496	-0.0239291	0.917285	-0.612791	0.000318997	-0.502471	0.00657124	-0.466482	0.01511	-0.475839	0.00464885	-0.343524	0.0359055	hypothetical protein
CNAG_00497	-2.01274	7.38e-17	-0.696342	7.49904e-05	-0.287209	0.135519	-1.10356	5.08514e-13	-1.4313	1.68418e-30	-1.44885	1.28487e-45	hypothetical protein
CNAG_00498	4.37556	3.85e-94	4.85332	2.32018e-110	5.10771	8.48259e-118	5.13458	2.03091e-128	5.05315	9.69364e-145	5.06351	7.93366e-158	cell division cycle protein 14
CNAG_00499	-2.45981	3.47e-103	-1.70568	1.48577e-45	-1.82335	1.68585e-50	-1.98292	7.99619e-52	-2.09616	9.9089e-95	-2.02205	7.17552e-122	hypothetical protein
CNAG_00500	-0.351993	0.00713744	-0.143795	0.314036	0.136271	0.420957	-0.158306	0.292629	-0.324904	0.00536518	-0.202314	0.0375738	Protein phosphatase
CNAG_00501	2.88613	3.14e-14	3.20999	1.18386e-19	2.84713	2.95402e-14	2.91203	1.30397e-14	2.83647	3.67231e-14	2.83887	1.82116e-15	hypothetical protein
CNAG_00502	0.276355	0.123748	-0.0920664	0.635204	-0.395137	0.0470985	-0.241943	0.22837	-0.139343	0.510101	-0.5212	0.00179167	large subunit ribosomal protein L35
CNAG_12062	0	1	0	1	0	1	0	1	0	1	0	1	unspecified product
CNAG_00503	-1.07047	7.68e-17	-0.923765	6.08303e-15	-0.791003	2.39635e-09	-0.809065	5.24824e-09	-0.769815	3.77715e-09	-0.647855	2.86396e-10	hypothetical protein
CNAG_00504	0.609074	0.00266021	0.332882	0.0744513	0.304659	0.15082	0.528235	0.0111637	0.497962	0.00539588	0.542753	0.00106434	peptidyl-prolyl cis-trans isomerase-like 4
CNAG_00505	0.856193	0.000554148	1.15149	4.94565e-07	1.44565	4.49966e-10	1.27622	9.42136e-08	1.3833	4.16319e-10	1.37583	6.67536e-11	hypothetical protein
CNAG_00506	3.87243	1.61e-22	3.51915	9.65393e-19	3.34813	1.68583e-15	3.67389	4.79519e-19	3.86915	3.40214e-23	4.01876	2.03896e-26	hypothetical protein
CNAG_00507	2.70939	8.83e-14	3.18783	9.62305e-23	3.25998	1.16078e-23	2.83196	4.28491e-15	2.6947	9.99049e-16	2.34729	2.99852e-12	nitrilase
CNAG_00508	-0.174111	0.216394	0.0265311	0.858362	0.18635	0.226489	0.13582	0.37206	0.231823	0.0457891	0.0461128	0.680403	vacuolar protein sorting-associated protein vps17
CNAG_00509	-0.00816577	0.958065	-0.418307	5.32663e-05	-0.892673	1.12006e-10	-0.744667	6.60912e-08	-0.764907	1.69928e-13	-0.749147	9.70666e-20	hypothetical protein
CNAG_00510	0.759164	0.000795919	0.156267	0.537426	-0.105777	0.712758	0.252329	0.318965	-0.114986	0.675014	0.413176	0.048196	prefoldin subunit 2
CNAG_00511	0.242326	0.411416	0.548805	0.0284624	0.372349	0.17622	0.504262	0.0629332	0.140697	0.630812	0.129154	0.651562	hypothetical protein
CNAG_00512	0.185125	0.27557	-0.346452	0.0116154	-0.653359	2.09869e-05	-0.507493	0.00104187	-0.473938	0.00082265	-0.546395	2.30621e-06	mitochondrial carrier protein
CNAG_00513	0.175883	0.367543	-0.252798	0.156527	-1.03177	1.45704e-05	-0.789372	3.08173e-06	-0.646134	1.69074e-05	-0.704218	6.92582e-07	hypothetical protein
CNAG_00514	-0.190365	0.276566	-0.39857	0.0110899	-0.299262	0.0714107	0.124745	0.463371	0.16059	0.278655	0.194849	0.126258	hypothetical protein
CNAG_00515	-0.440405	0.0110279	0.372331	0.0156559	0.803443	1.29033e-06	0.388639	0.0146443	0.189639	0.217988	0.129419	0.349463	mannitol dehydrogenase
CNAG_00516	-1.11491	1.04e-07	-1.01954	1.67025e-07	-1.3763	3.07356e-10	-0.940005	4.26107e-05	-0.955433	6.2155e-07	-0.896058	1.03238e-06	peroxin-7
CNAG_00517	0.0224295	0.923797	0.0555002	0.781947	0.061407	0.778584	-0.0464806	0.825812	-0.0911662	0.618048	-0.0738438	0.667078	hypothetical protein
CNAG_07365	-0.488017	0.000445577	-0.246337	0.0801277	-0.564971	0.000198134	-0.674532	6.64899e-06	-0.677071	1.63315e-07	-0.71446	6.81486e-10	oxidoreductase
CNAG_00519	-0.729623	3.64e-06	-0.829877	5.29634e-09	-1.2968	1.31615e-12	-0.929861	2.41403e-10	-0.868125	1.86287e-10	-1.0382	3.284e-17	lathosterol oxidase
CNAG_07953	-1.8056	4.99e-16	-2.18963	7.83921e-36	-1.96557	2.86368e-24	-2.02359	8.07198e-28	-1.76648	5.79496e-30	-1.71813	8.38431e-30	hypothetical protein
CNAG_00520	-0.535886	5.94e-06	-0.817193	6.7881e-14	-0.911544	4.71698e-13	-0.74679	3.30652e-10	-0.737061	3.49464e-13	-0.692614	8.80842e-13	hypothetical protein
CNAG_00521	-2.84314	1.24e-44	-1.64636	1.79437e-27	-0.912148	4.07848e-06	-1.65782	5.96313e-29	-1.80562	6.2375e-70	-1.9211	2.1614e-98	hypothetical protein
CNAG_00522	-3.87124	1.28e-07	-1.9852	1.79136e-06	-0.867178	0.000931757	-2.48459	1.75547e-07	-3.34981	1.65093e-159	-3.57652	2.53125e-183	C2 domain-containing protein
CNAG_00523	0.00956619	0.974441	0.229971	0.206146	0.0443664	0.845787	0.109873	0.595268	0.0779708	0.684815	-0.00899954	0.968806	hypothetical protein
CNAG_00524	-2.51684	7.54e-61	-1.64245	1.16658e-48	-1.346	5.90399e-15	-1.92154	7.27627e-53	-2.00021	8.35811e-86	-1.89854	2.66951e-100	acetyl-CoA acyltransferase 2
CNAG_00525	1.16926	6.49e-12	1.19727	8.65528e-14	1.05922	3.52997e-09	1.2139	8.86504e-12	1.2278	8.67183e-16	1.19301	4.67983e-17	hypothetical protein
CNAG_00526	0	1	0	1	0	1	0	1	0	1	0	1	hypothetical protein
CNAG_00527	0.262065	0.0854946	-0.0839599	0.564526	-0.15296	0.325374	-0.127832	0.425459	-0.0304195	0.844594	0.0264508	0.837363	translation initiation factor eIF-2B subunit epsilon
CNAG_00528	0.297612	0.145254	0.623225	0.000503413	0.779004	3.48641e-05	0.66777	0.000670503	0.892825	1.90407e-07	0.804495	3.81715e-07	WD-repeat protein 23
CNAG_00529	-0.509217	0.0446548	0.0043082	0.993695	-0.333187	0.15745	-0.528007	0.0190562	-0.329899	0.121555	-0.477592	0.0165214	sulfite transporter
CNAG_12063	0	1	0	1	0	1	0	1	0	1	0	1	unspecified product
CNAG_07954	0	1	0	1	0	1	0	1	0	1	0	1	hypothetical protein
CNAG_00531	-2.85001	9.94e-58	-1.34074	1.97625e-22	-0.816245	3.36551e-08	-1.19497	4.70087e-20	-1.18159	1.05797e-39	-1.15994	6.62796e-68	potassium/sodium efflux P-type ATPase, fungal- type
CNAG_12064	-0.268807	0.643028	0.764884	0.0769833	0.327193	0.516048	0.429429	0.40684	-0.0643878	0.915159	-0.507102	0.322833	unspecified product
CNAG_00532	1.26751	2.27e-09	1.84747	2.32691e-23	1.75131	4.15262e-20	1.88132	2.51916e-24	2.08433	1.17087e-38	1.91206	2.65924e-30	hypothetical protein
CNAG_00533	-0.31658	0.0115424	-0.401229	0.000428627	-0.897032	1.5906e-11	-0.905146	6.49918e-12	-0.989528	9.65369e-21	-0.885723	2.93702e-25	hypothetical protein
CNAG_00534	1.06111	9.46e-13	0.399278	0.00193956	0.0732293	0.716147	-0.126527	0.470071	-0.35832	0.0270466	0.00899547	0.953731	hypothetical protein
CNAG_00535	0.155862	0.300142	-0.42414	0.00263805	-0.706992	5.07169e-06	-0.628084	8.06194e-05	-0.597873	1.04914e-05	-0.346886	0.00387397	large subunit ribosomal protein L16
CNAG_00536	0.337591	0.0675303	-0.0539034	0.791751	-0.0239529	0.919093	-0.0503075	0.829981	-0.290171	0.0954228	-0.183379	0.261363	hypothetical protein
CNAG_10014	0	1	-0.0218112	0.996141	0	1	0.051615	0.992334	0	1	1.80817	0.532532	unspecified product
CNAG_00537	-2.62727	1.36e-127	-1.54509	5.52517e-62	-1.74868	1.5316e-59	-2.24287	6.07396e-53	-2.4615	1.07479e-132	-2.55059	2.78434e-243	Carnitine O-acetyltransferase
CNAG_00538	1.22391	4.27e-08	0.763144	0.000689503	0.421051	0.12142	0.508796	0.038343	0.433636	0.0627941	0.487084	0.0243007	hypothetical protein
CNAG_00539	-3.90394	4.91e-131	-3.31088	2.02369e-144	-3.21624	3.15665e-76	-2.96298	2.23732e-72	-3.15495	8.53211e-185	-3.40678	0	membrane transporter
CNAG_12065	-1.33317	0.024847	-0.40962	0.406512	-0.394873	0.439679	-0.29971	0.577145	-0.232471	0.653255	0.0777786	0.882113	unspecified product
CNAG_12066	-0.522057	0.533309	-0.822491	0.320514	-0.685658	0.400526	-1.47832	0.0948926	-1.62243	0.0659319	-1.63771	0.0619594	unspecified product
CNAG_12067	-0.581964	0.175702	-1.07711	0.00983427	-0.971937	0.0356465	-0.344378	0.440962	-0.474402	0.241208	-0.477958	0.235708	unspecified product
CNAG_00540	-5.4271	1.93e-29	-3.48512	8.01858e-29	-3.77615	4.67673e-29	-4.47958	3.729e-30	-4.66455	1.43027e-32	-4.25849	2.59432e-33	pantothenate transporter
CNAG_12068	0	1	0	1	0	1	0	1	0	1	0	1	unspecified product
CNAG_00541	-1.41665	4.23e-14	-1.19267	2.99114e-11	-1.44614	2.31427e-13	-1.30664	1.01853e-10	-1.13967	1.43916e-10	-1.21185	9.21826e-14	dimethylaniline monooxygenase
CNAG_00542	-0.752427	0.000124557	-0.358204	0.0654836	0.135754	0.503545	0.011336	0.969466	-0.103339	0.610864	-0.123445	0.475643	Salicylate hydroxylase
CNAG_00543	0.866152	1.82e-14	0.454923	1.48517e-05	0.0367373	0.802709	-0.385075	0.00150609	-0.579421	6.7958e-09	-0.604466	1.56212e-12	hypothetical protein
CNAG_00544	-0.626394	0.00812323	-0.641577	0.00368879	-0.439457	0.0632159	-0.375589	0.113124	-0.274647	0.2064	-0.362817	0.0696741	hypothetical protein
CNAG_00545	0.091177	0.5731	0.306437	0.0227257	0.0580763	0.747399	0.254091	0.0840446	0.314005	0.0123201	0.284297	0.0112379	cohesin loading factor subunit SCC2
CNAG_00546	1.14564	2.87e-19	1.93184	9.19022e-67	2.15425	2.84052e-60	2.16813	8.82148e-71	2.12973	1.10554e-100	2.10739	2.39453e-144	hypothetical protein
CNAG_00547	-0.427995	0.0018802	-0.0336708	0.825227	0.0837194	0.571113	0.28704	0.0272243	0.441747	7.07895e-05	0.326554	0.000544463	hypothetical protein
CNAG_07955	0.897627	0.00862302	1.16489	0.000210936	1.44273	7.76964e-06	1.38913	3.64056e-05	1.15732	0.000253256	1.14412	0.000174957	hypothetical protein
CNAG_00549	0	1	0	1	0	1	0.051615	0.992334	0	1	0	1	hypothetical protein
CNAG_00550	0.242251	0.153721	0.553333	9.93233e-05	0.708912	1.19795e-05	0.639185	2.18615e-05	0.547158	6.30241e-05	0.495679	7.93237e-05	DNA mismatch repair protein Msh5
CNAG_00551	0.318405	0.00935047	0.174599	0.142509	0.0904505	0.545518	0.185694	0.146808	0.161243	0.159468	0.118609	0.21247	poly(A) polymerase
CNAG_12069	0.954127	0.00863623	0.979074	0.00270259	1.26338	9.28486e-05	1.31576	4.66087e-05	1.22514	8.50441e-05	1.10289	0.000293568	unspecified product
CNAG_07367	0.841317	0.327984	1.51318	0.023315	0.968065	0.20427	1.08222	0.154413	1.11778	0.13007	0.98915	0.176612	amino acid transporter
CNAG_12070	0	1	0	1	0	1	0	1	0	1	0	1	unspecified product
CNAG_12071	0	1	0	1	0	1	0	1	0	1	0	1	unspecified product
CNAG_07368	-0.585263	8.75e-06	-0.305664	0.015413	-0.218322	0.122804	-0.346797	0.0118255	-0.314818	0.0152171	-0.377041	0.000232603	hypothetical protein
CNAG_12072	0	1	0	1	0	1	0	1	0	1	0	1	unspecified product
CNAG_00554	-1.79017	5.27e-35	-1.61589	6.90288e-29	-1.5346	1.5947e-26	-1.67799	7.03318e-31	-1.68132	5.49146e-41	-1.69186	1.97864e-47	inositol phosphorylsphingolipid-phospholipase C
CNAG_12073	0	1	0	1	0	1	0	1	0	1	0	1	unspecified product
CNAG_00555	-1.26551	4.77e-15	-0.886476	1.99144e-09	-0.698496	1.77927e-05	-1.03077	2.82688e-08	-1.14034	2.27534e-14	-1.12028	1.8625e-16	hypothetical protein
CNAG_00556	0.100561	0.504655	0.0609522	0.666226	0.180824	0.207272	0.314972	0.0177549	0.391679	0.000464627	0.358311	0.000271017	Casein kinase I
CNAG_00557	0.364219	0.0297249	0.0941848	0.573744	0.0456232	0.82027	0.090998	0.647533	-0.00259776	0.987718	0.214572	0.111546	hypothetical protein
CNAG_00558	0.190234	0.156374	0.263481	0.0390792	0.35478	0.00625904	0.542626	0.000104091	0.538046	4.56001e-07	0.550944	7.97517e-10	hypothetical protein
CNAG_12074	-0.817753	0.323034	0.273966	0.679044	-0.0675316	0.932366	0.0240987	0.982552	-0.141135	0.845284	-0.406399	0.545651	unspecified product
CNAG_00559	-1.03317	4.03e-11	-0.27453	0.0695657	-0.308938	0.0662182	-0.226245	0.121772	-0.23622	0.0643856	-0.22175	0.0758387	bZip transcription factor, putative
CNAG_00560	0.0271761	0.882775	-0.0428958	0.77693	-0.123719	0.419499	-0.353277	0.0165227	-0.454909	0.000184662	-0.478415	8.96161e-06	V-type H -transporting ATPase subunit E
CNAG_00561	0.573526	0.000991603	0.529229	0.00130875	0.373221	0.0408656	0.405282	0.0231804	0.455489	0.00537332	0.241527	0.129797	histone acetyltransferase type B catalytic subunit
CNAG_00562	0.916032	3.59e-08	0.669334	2.33447e-05	0.459229	0.0091744	0.534462	0.00210749	0.704185	7.75265e-06	0.561845	8.78634e-05	hypothetical protein
CNAG_00563	-0.707516	0.00266063	-0.469417	0.0201683	-0.0753888	0.744121	-0.384538	0.0481326	-0.515239	0.0023651	-0.412714	0.0157913	hypothetical protein
CNAG_00564	-0.860775	1.57e-07	-0.92068	5.27388e-09	-0.589614	0.000203899	-0.456398	0.00392041	-0.516284	0.00023921	-0.395825	0.0014541	hypothetical protein
CNAG_00565	1.27021	1.36e-33	1.11511	2.53094e-30	0.98075	6.70728e-16	0.772223	2.4912e-12	0.774882	4.57415e-17	0.630072	2.22996e-16	dynamin GTPase
CNAG_00566	-1.22014	4.26e-06	-1.28484	1.31002e-13	-0.830726	7.57931e-06	-1.03314	2.88953e-10	-1.12751	1.68453e-14	-1.04148	4.567e-18	DNA ligase 1
CNAG_00567	0.377802	0.0388337	0.111193	0.530789	-0.228268	0.236164	-0.221387	0.236924	-0.118795	0.514025	-0.0424868	0.820837	WD40 repeat protein
CNAG_00568	-1.32462	1.18e-07	-1.02634	1.24182e-05	-0.972614	6.63421e-05	-1.00236	5.69962e-05	-0.726119	0.00152123	-0.819231	0.000206597	hypothetical protein
CNAG_00569	-1.04294	1.04e-12	-1.32977	1.10832e-28	-1.39117	4.64796e-25	-1.31221	8.55934e-21	-1.24695	1.92427e-25	-1.18552	2.96164e-27	hypothetical protein
CNAG_00570	-0.636324	8.03e-08	-0.603091	1.31145e-08	-0.699504	3.47655e-08	-0.812103	1.08394e-10	-0.90775	4.05268e-16	-0.835079	2.12238e-23	cAMP-dependent protein kinase regulator
CNAG_00571	1.1599	0.000147595	0.876663	0.00525348	1.11747	0.000276809	1.03776	0.000799543	0.827151	0.00663727	0.952535	0.00102535	hypothetical protein
CNAG_12075	0	1	0	1	0	1	0	1	0	1	0	1	unspecified product
CNAG_12076	0	1	0	1	0	1	0	1	0	1	0	1	unspecified product
CNAG_00572	-0.161191	0.338349	0.347515	0.0222514	1.19787	4.23068e-13	1.17802	3.61378e-16	1.33067	1.34786e-26	1.22457	5.23005e-29	DNA excision repair protein ERCC-2
CNAG_12077	0	1	0	1	0	1	0	1	0	1	0	1	unspecified product
CNAG_00573	0.203927	0.17279	-0.0667767	0.666276	-0.243309	0.10062	-0.347629	0.0221665	-0.231747	0.100044	-0.510052	4.71168e-06	hypothetical protein
CNAG_00574	-0.29906	0.0630396	0.13545	0.341393	0.0794125	0.631986	-0.0233453	0.899445	0.141442	0.289144	0.0622004	0.634237	amino acid/metabolite permease
CNAG_00575	-4.93379	1.25e-17	-3.34219	1.12741e-08	-2.95204	7.79547e-47	-4.26752	1.64853e-133	-4.70015	0	-4.84058	0	Catalase 3
CNAG_00576	-0.674469	2.09e-05	-0.742164	1.41635e-09	-0.633068	2.42903e-06	-0.617844	3.36459e-06	-0.624429	9.21546e-08	-0.668863	1.00826e-10	hypothetical protein
CNAG_00577	0.540474	0.00173392	0.400247	0.0213436	0.178192	0.351586	0.363219	0.0498289	0.223926	0.207562	0.0979297	0.58732	hypothetical protein
CNAG_07369	0.893072	0.0200318	1.57091	2.15737e-06	1.81467	4.58174e-08	1.45014	4.97368e-05	1.62457	1.18336e-06	1.5673	1.36816e-06	hypothetical protein
CNAG_00580	0.0657992	0.655008	-0.32337	0.00902056	-0.379259	0.0101553	-0.42871	0.00191118	-0.353589	0.00349288	-0.427519	3.7797e-05	translation initiation factor IF-2
CNAG_00581	-2.1545	5.51e-54	-1.13536	2.0053e-21	-0.779467	3.18414e-07	-1.08397	8.54733e-18	-1.00668	2.15814e-16	-1.07699	2.52088e-28	hypothetical protein
CNAG_10015	0	1	0	1	0	1	0	1	0	1	0	1	unspecified product
CNAG_00582	0.138832	0.385278	0.678165	1.09284e-08	0.696213	2.34199e-06	0.337332	0.027701	-0.0230742	0.881119	-0.2101	0.0772106	hypothetical protein
CNAG_00583	2.10734	2.03e-73	2.15238	4.90608e-92	2.24534	1.25502e-72	2.37339	4.48332e-91	2.33428	8.08951e-123	2.32831	4.82598e-162	hypothetical protein
CNAG_00584	-0.620968	0.000118842	-0.521982	0.000426392	-0.35368	0.0452001	-0.426788	0.00472488	-0.389275	0.00345369	-0.488009	0.000149639	hypothetical protein
CNAG_00585	-0.16776	0.693229	-0.498165	0.212412	-1.20185	0.00515097	-0.47043	0.308002	-0.86103	0.0358738	-0.323647	0.440279	hypothetical protein
CNAG_00586	-3.24472	3.73e-86	-1.65289	5.36991e-26	0.0326121	0.858652	0.193142	0.240037	0.324874	0.0134952	0.577163	2.15667e-07	hypothetical protein
CNAG_00587	0.863391	1.07e-07	2.65186	4.48445e-70	4.07507	2.20203e-108	4.10252	4.14841e-209	4.30745	1.38706e-264	4.3131	0	hypothetical protein
CNAG_00588	-3.8991	4.02e-158	-1.92083	1.02823e-52	-0.324606	0.0799289	-0.0251886	0.857534	0.408733	0.00114599	0.605387	6.44775e-12	hypothetical protein
CNAG_12078	-1.52497	1.16e-07	-0.313914	0.287076	1.14821	2.99673e-07	0.889434	8.30205e-05	0.872907	2.03925e-05	0.985731	2.48247e-07	unspecified product
CNAG_00589	-0.978675	1.78e-09	-1.07319	4.5066e-12	-1.00353	4.73776e-09	-0.907718	1.62451e-08	-0.773249	8.44446e-08	-0.84292	1.2894e-10	hypothetical protein
CNAG_00590	0.13981	0.428226	-0.0497071	0.783647	-0.0891285	0.668805	0.174207	0.34035	0.250557	0.0972433	0.290623	0.0220237	para-aminobenzoate synthetase
CNAG_00591	3.64267	0.0480197	4.71286	0.00147145	3.89084	0.0184537	4.09722	0.0119554	3.98265	0.0150039	3.71941	0.0241538	hypothetical protein
CNAG_12079	0	1	0	1	0	1	0	1	0	1	0	1	unspecified product
CNAG_00592	1.98004	5.75e-15	2.17248	1.13037e-19	1.94203	3.24258e-14	1.90596	2.03477e-12	1.8888	3.01249e-13	1.85309	1.55221e-14	hypothetical protein
CNAG_00593	-1.25879	1.72e-10	-1.20819	2.28634e-10	-1.1407	5.10027e-08	-1.31127	2.33339e-11	-1.41594	1.23848e-15	-1.49544	6.10913e-18	hypothetical protein
CNAG_00594	-0.947495	1.59e-11	-0.384814	0.00246492	-0.366745	0.0144868	-0.343553	0.0133318	-0.232005	0.0543519	-0.274979	0.0130932	lipid particle protein
CNAG_00595	-1.66136	8.25e-13	-0.797765	8.62124e-06	-0.880476	1.93973e-08	-1.60262	3.81732e-23	-1.70158	1.07581e-31	-1.94255	2.94989e-48	hypothetical protein
CNAG_00596	0.912898	6.97e-06	1.9226	1.21809e-29	2.32176	1.09314e-37	2.10232	8.62811e-29	2.05851	5.35949e-36	1.9759	5.57279e-39	hypothetical protein
CNAG_12080	-0.539757	0.749097	1.18435	0.318491	2.5736	0.00836495	2.74886	0.00426945	2.3124	0.0201924	2.73187	0.00275547	unspecified product
CNAG_00597	2.60935	0.133057	4.52165	0.00089375	5.06309	0.000151742	4.68059	0.000628484	4.35024	0.00163742	3.89725	0.00621444	amino acid transporter
CNAG_12081	0	1	0	1	0	1	0	1	0	1	0	1	unspecified product
CNAG_00598	-2.54309	2.62e-47	-1.43783	7.04528e-21	-0.908398	4.23042e-08	-0.98549	1.5639e-08	-0.722835	7.73506e-07	-0.454142	0.000414581	nicotinamide mononucleotide permease
CNAG_00599	-1.13845	1.35e-14	-1.02106	3.53772e-14	-0.906649	5.29451e-10	-0.931966	2.7677e-10	-0.93109	3.51357e-13	-0.767828	1.9516e-10	anion transporter
CNAG_00600	1.08707	1.63e-14	1.05824	4.96919e-18	0.904588	7.54102e-10	1.00884	6.11731e-12	1.08203	4.82848e-22	0.960402	3.50444e-22	capsular associated protein
CNAG_00601	2.22176	0.124922	3.60734	0.0032829	3.96668	0.00104369	4.36674	0.000188156	4.23376	0.000285038	4.29685	0.000174121	hypothetical protein
CNAG_12082	0	1	0	1	0	1	0	1	0	1	0	1	unspecified product
CNAG_00602	0.262631	0.27066	-0.216538	0.368351	-0.715927	0.00297476	-0.466643	0.0456208	-0.439626	0.0628306	-0.620873	0.00269841	translation initiation factor 3 subunit I
CNAG_00603	-0.376311	0.0868211	-0.602274	9.84061e-05	-1.26856	2.04675e-12	-1.072	3.2975e-13	-0.940774	5.51258e-14	-1.09567	4.14007e-21	pre-rRNA-processing protein PNO1
CNAG_00604	-0.157181	0.377267	0.0351671	0.835561	0.270982	0.0969449	0.111715	0.520325	0.0918443	0.540761	-0.0113736	0.94526	hypothetical protein
CNAG_00605	-1.96709	1.38e-67	-2.0414	2.00132e-83	-2.51462	8.66234e-76	-3.5223	6.59721e-224	-3.82335	0	-4.0478	0	cytoplasmic protein
CNAG_12083	0.704357	0.00524878	0.913326	2.46708e-05	1.30634	8.51662e-09	1.16271	1.76552e-06	0.978576	1.36632e-05	1.36265	5.95478e-12	unspecified product
CNAG_00606	-0.0229373	0.905462	-0.0875363	0.577306	0.108768	0.520668	-0.0327164	0.86054	0.238523	0.0831865	-0.0333745	0.817587	transcription initiation factor TFIID subunit 7
CNAG_00607	0.0571529	0.772614	-0.25333	0.0845918	-0.576199	0.00223526	-0.431043	0.0059611	-0.352121	0.0148381	-0.426131	0.000724369	hypothetical protein
CNAG_00608	1.07317	1.38e-09	0.530007	0.00613864	0.153657	0.484514	0.320971	0.142446	0.209729	0.295606	0.118172	0.535002	hypothetical protein
CNAG_00609	-1.5412	4.01e-27	-1.29038	1.63583e-23	-1.7199	5.72418e-30	-1.59653	6.91784e-27	-1.58224	3.8657e-31	-1.51919	5.39312e-41	hypothetical protein
CNAG_07370	1.64559	4.09e-05	1.87354	2.06471e-07	2.0353	3.6353e-08	2.19264	1.67819e-09	1.8935	2.98811e-07	2.09208	1.82083e-08	hypothetical protein
CNAG_07956	0.588076	2.61e-05	0.431526	0.000442681	0.296444	0.0421366	0.366758	0.00861796	0.397026	0.000782355	0.401522	0.000144475	hypothetical protein
CNAG_07957	-0.38412	0.0165025	-0.746087	2.91642e-07	-0.954701	2.1842e-08	-0.860389	1.51906e-07	-0.739874	1.51813e-07	-0.661115	4.26246e-07	WD repeat and SOF domain-containing protein 1
CNAG_00612	-0.544895	0.00185946	-0.588684	0.000368587	-0.591041	0.000807293	-0.733911	4.20725e-05	-0.591002	0.000215326	-0.447223	0.00234901	DNA excision repair protein ERCC-3
CNAG_00613	0.0956532	0.717449	-0.79151	0.000522125	-1.35744	2.87278e-06	-1.09395	1.6098e-05	-1.07327	4.51236e-06	-0.980769	1.36374e-05	Cytosine deaminase
CNAG_00615	-1.14578	0.00014387	-0.813507	0.00332052	-0.342888	0.240364	-0.774315	0.0083344	-0.407618	0.138499	-0.63382	0.0171369	hypothetical protein
CNAG_00614	0	1	0	1	0	1	0	1	0	1	0	1	hypothetical protein
CNAG_07372	-0.896301	2.26e-10	-0.87754	1.72556e-13	-0.829197	4.89673e-10	-0.817962	3.91934e-10	-0.735951	4.30191e-11	-0.802676	8.24056e-17	6-phosphofructo-2-kinase/fructose-2, 6- bisphosphatase
CNAG_00619	-0.311776	0.173956	-0.409319	0.06076	-0.47991	0.0350776	-0.36435	0.118623	-0.2711	0.192301	-0.111227	0.591205	hypothetical protein
CNAG_07373	0.116683	0.33459	-0.528997	7.43544e-06	-1.11179	9.16617e-10	-0.653598	4.84405e-07	-0.668096	1.33092e-12	-0.743464	4.13052e-20	Carbamoyl-phosphate synthase, large subunit
CNAG_07374	-0.165227	0.474028	-0.860853	0.00019543	-0.940332	2.33408e-05	-0.630192	0.00292822	-0.473884	0.0133979	-0.298361	0.103388	DNA-directed RNA polymerase III subunit RPC5
CNAG_00622	0.529207	0.000140754	0.196284	0.158813	0.0117428	0.957526	0.339117	0.0260236	0.340929	0.00854136	0.54046	3.47716e-07	Acetylornithine aminotransferase
CNAG_00623	0.0474796	0.827916	0.262433	0.130823	0.22665	0.244543	0.226631	0.2208	0.196671	0.235682	0.110701	0.499811	fungus-specific glucosylceramide
CNAG_12084	2.31175	0.347103	0.863496	0.846039	1.90405	0.477957	2.8724	0.204877	0.796195	0.85919	2.62485	0.228598	unspecified product
CNAG_00624	0.259257	0.168941	0.0584096	0.734883	0.0736919	0.708543	-0.0199596	0.928532	-0.108003	0.50809	-0.0533561	0.725265	hypothetical protein
CNAG_00625	-0.552041	3.61e-06	-0.271936	0.0297505	-0.142328	0.367248	0.000161524	0.99896	-0.038067	0.752946	-0.0426765	0.674044	ARF guanyl-nucleotide exchange factor
CNAG_00626	-1.32162	9.42e-33	-0.837351	2.06325e-17	-0.992663	9.66005e-13	-1.57088	6.21676e-46	-1.76685	2.58993e-84	-2.07169	3.8034e-168	hypothetical protein
CNAG_00627	0.22006	0.2435	0.683692	2.2234e-05	0.868662	1.77642e-06	0.147378	0.52485	-0.204167	0.266601	-0.281126	0.121554	hypothetical protein
CNAG_00628	-0.127201	0.55906	-0.556726	0.00496902	-0.904819	5.30481e-05	-0.566351	0.00875131	-0.630124	0.00135086	-0.45484	0.0116176	hypothetical protein
CNAG_07375	-1.04215	2.88e-14	-1.00813	4.10719e-19	-0.699575	2.02293e-06	-0.689488	5.47431e-08	-0.67421	1.26672e-10	-0.71396	4.1518e-14	hypothetical protein
CNAG_07376	0.203833	0.214176	0.285597	0.0644279	0.310613	0.0544207	0.245402	0.132199	0.309081	0.0373856	0.100487	0.487061	hypothetical protein
CNAG_12085	1.36807	0.700015	1.8522	0.523439	-0.0043052	0.999158	0.051615	0.992334	0.796195	0.85919	1.79472	0.590865	unspecified product
CNAG_07377	-1.44415	5.62e-35	-1.38362	1.87723e-37	-1.10284	8.2467e-20	-0.666124	5.36125e-08	-0.490191	1.26401e-06	-0.520454	2.03198e-10	transformation/transcription domain-associated protein
CNAG_00632	0.707271	4.75e-07	0.97652	3.34835e-12	1.17212	7.05803e-17	1.20806	1.36149e-16	1.17286	1.42095e-18	1.29551	3.05972e-34	hypothetical protein
CNAG_00633	-0.317549	0.0230897	-0.534969	4.78108e-05	-0.715048	1.86454e-06	-0.413214	0.00752232	-0.248132	0.0610637	-0.193666	0.0867348	hypothetical protein
CNAG_00634	0.576921	1.98e-05	0.673292	1.00228e-07	0.956461	1.52896e-11	0.786428	4.63267e-09	0.768326	7.58438e-11	0.695684	1.56145e-11	hypothetical protein
CNAG_00635	1.22678	1.2e-17	1.18573	1.89948e-19	1.25531	5.66745e-18	1.52012	1.70033e-25	1.56605	1.37221e-38	1.55546	3.42147e-44	cytoplasmic protein
CNAG_00636	1.50186	1.77e-15	1.49274	1.53436e-17	1.75838	1.28853e-22	1.82278	6.8872e-23	1.83305	6.50246e-29	1.8198	6.79617e-32	CDC7 protein kinase
CNAG_00637	-3.83131	1.47e-137	-1.62859	5.50655e-42	-0.885905	3.7247e-07	-1.4788	4.9179e-24	-1.56965	8.42413e-41	-1.67571	4.21435e-61	hypothetical protein
CNAG_00638	-1.87213	3.25e-05	-0.843973	1.47954e-05	-0.106166	0.604515	-1.03185	9.28301e-09	-1.51501	8.9629e-27	-1.69525	3.74776e-51	GTPase
CNAG_00639	2.19212	8.87e-20	2.27105	2.692e-23	2.51049	3.7948e-26	2.50687	1.31028e-25	2.2509	4.9005e-22	2.30305	3.41846e-24	hypothetical protein
CNAG_00640	1.31019	7.51e-30	0.449985	8.30714e-06	0.0368214	0.846498	-0.0239052	0.869274	-0.20417	0.0735707	-0.0689547	0.432424	small subunit ribosomal protein S4-A
CNAG_00641	0.15401	0.272041	-0.103543	0.411801	-0.430966	0.0018822	-0.269543	0.0444744	-0.222947	0.0465543	-0.180454	0.0669624	transcription elongation factor spt5
CNAG_07958	0.15844	0.743041	-0.220164	0.660431	-0.00101355	0.999158	0.396972	0.376994	-0.0381729	0.945675	0.327183	0.449419	hypothetical protein
CNAG_00642	0.390369	0.0152713	0.695442	2.6854e-06	1.12729	6.64056e-12	1.3726	9.99796e-22	1.48956	2.1819e-32	1.3479	1.98701e-30	hypothetical protein
CNAG_12086	0	1	0	1	0	1	0	1	0	1	0	1	unspecified product
CNAG_00643	-1.03642	1.89e-07	-0.914061	1.47771e-08	-1.37821	1.88277e-15	-1.23779	6.36358e-15	-1.11348	5.41642e-16	-1.14291	2.23704e-20	hypothetical protein
CNAG_00644	-1.39083	1.55e-13	-0.886129	1.52544e-07	-0.510558	0.00620048	-0.378413	0.0309943	-0.256209	0.113014	-0.35143	0.0248751	sphingolipid delta-4 desaturase
CNAG_00645	-1.18814	3.68e-07	-0.79467	0.000216783	-0.719188	0.00136793	-0.602329	0.00744052	-0.628369	0.00327548	-0.552837	0.00571855	2,5-diamino-6-(ribosylamino)-4(3H)-pyrimidinone 5'-phosphate reductase
CNAG_07959	1.17906	8.27e-12	1.5014	2.50707e-22	1.58664	4.10877e-21	1.86176	1.61366e-27	1.90105	9.56e-39	1.82372	1.0471e-41	hypothetical protein
CNAG_00647	1.12008	3.11e-10	1.48846	6.42503e-19	1.72342	3.02368e-24	1.54033	4.85646e-18	1.53956	2.47237e-20	1.82424	3.06953e-38	hypothetical protein
CNAG_00648	-1.88327	2.52e-37	-1.102	9.32808e-18	-0.727923	8.35269e-08	-0.942801	2.54447e-09	-1.11561	4.06461e-18	-0.974085	6.69771e-20	hypothetical protein
CNAG_00649	1.55966	6.26e-32	1.26614	1.16939e-26	0.959778	7.14724e-11	1.30053	1.9404e-21	1.41096	2.06071e-37	1.3843	2.21469e-45	tryptophan synthase, beta subunit
CNAG_00650	-0.123831	0.540942	0.603664	1.05296e-05	0.814676	2.22808e-07	0.850968	4.51587e-08	0.935201	1.33668e-13	0.839243	2.54155e-12	hypothetical protein
CNAG_00651	-2.41683	1.43e-47	-1.15634	3.94749e-19	-0.81035	6.99475e-09	-0.54426	0.000243364	-0.348375	0.00327747	-0.177205	0.10982	ATP-binding cassette, subfamily D (ALD), peroxisomal long-chain fatty acid import protein
CNAG_00652	-0.875383	9.09e-10	0.0272554	0.863639	1.09231	1.48189e-08	1.13695	4.19252e-13	1.24492	1.58851e-28	1.35143	1.88413e-42	hypothetical protein
CNAG_00653	3.01373	4.78e-38	4.00318	1.66043e-75	4.66024	4.9234e-94	4.36053	1.64321e-70	4.28849	3.14481e-95	4.03299	2.70633e-90	hypothetical protein
CNAG_00654	-1.81436	5.6e-14	-0.746433	6.19095e-05	-0.334243	0.147237	-0.698602	0.0013752	-0.645659	0.000256097	-0.634519	0.000677189	sulfiredoxin
CNAG_00655	2.58	8.82e-86	1.57869	3.67526e-50	1.31034	5.38314e-16	1.42397	8.11251e-25	1.10879	2.19187e-27	1.42308	2.43018e-59	hypothetical protein
CNAG_00656	1.1759	6.4e-28	0.547844	5.54823e-08	-0.0220814	0.898568	0.0710304	0.560932	-0.0184508	0.869134	-0.245326	0.00137237	hypothetical protein
CNAG_00657	0	1	0	1	0	1	0	1	0	1	0	1	hypothetical protein
CNAG_00658	-0.0855693	0.722615	0.471746	0.0113388	0.914635	4.82921e-07	0.864167	5.99242e-06	0.987658	2.5757e-09	0.949237	1.33357e-09	hypothetical protein
CNAG_00659	0.475571	0.607371	0.645011	0.456761	1.21354	0.127914	1.25985	0.134976	0.787431	0.355828	1.5844	0.0331719	TFIIH basal transcription factor complex TTD-A subunit
CNAG_00660	0.684039	0.00366541	0.531526	0.015487	0.775823	0.00053427	0.967949	8.81687e-06	1.04918	1.81591e-07	1.15983	3.88714e-10	hypothetical protein
CNAG_00661	2.15621	6.77e-20	1.8702	3.91438e-15	1.92207	3.33162e-15	2.1735	3.72027e-19	2.32215	5.1587e-25	2.29952	8.72751e-26	hypothetical protein
CNAG_00662	-0.312827	0.111461	-0.315641	0.0870909	-0.466234	0.0160081	-0.389755	0.0645292	-0.625091	0.000370114	-0.5325	0.000967018	carboxymethylenebutenolidase
CNAG_00663	0.189169	0.207319	0.575132	5.46006e-07	0.787134	2.25506e-09	0.744051	1.14407e-09	0.82288	1.45372e-14	0.821351	1.95453e-18	hypothetical protein
CNAG_00664	2.90138	1.81e-14	4.05855	5.68248e-37	3.61095	1.33492e-29	3.30236	1.66668e-22	3.27022	1.04602e-24	2.86444	9.33793e-19	hypothetical protein
CNAG_00665	-1.00096	6.82e-14	-1.4854	5.01438e-32	-1.45427	4.707e-28	-1.27328	9.90709e-23	-1.176	1.03634e-27	-1.16406	1.10321e-31	hypothetical protein
CNAG_00666	-0.632921	2.33e-05	-0.794545	2.06894e-08	-0.949547	8.82374e-10	-0.605182	4.00443e-05	-0.553452	4.25861e-05	-0.526797	8.84389e-06	hypothetical protein
CNAG_00667	0.183328	0.364839	0.427241	0.0118645	0.48596	0.00763142	0.513258	0.00561947	0.602555	0.000211985	0.717241	8.79425e-07	hypothetical protein
CNAG_00668	-1.68672	1.69e-48	-0.869362	1.09413e-17	-0.342686	0.0105417	-0.312019	0.00819366	-0.23241	0.0211432	-0.252267	0.0016056	hypothetical protein
CNAG_00669	0.308706	0.114558	0.00827441	0.977055	-0.325643	0.117289	-0.0922957	0.681849	0.05205	0.800083	0.0143786	0.952517	hypothetical protein
CNAG_00670	1.46096	3.77e-06	1.35352	7.76221e-06	1.22486	0.000308643	1.60269	1.90714e-07	1.75215	1.27354e-09	1.7017	7.8732e-10	hypothetical protein
CNAG_00671	-0.0807679	0.683188	0.158844	0.351804	0.8651	3.13307e-06	1.09003	8.85449e-13	1.2027	1.27828e-19	1.21289	4.05051e-26	hypothetical protein
CNAG_00672	1.24964	6.29e-35	0.414826	1.67351e-05	-0.107902	0.492496	-0.034439	0.804627	-0.198048	0.0413599	-0.172874	0.0259378	small subunit ribosomal protein S11
CNAG_00673	0.877132	1.57e-10	0.647454	3.55157e-07	0.555769	0.000133525	0.561763	7.34276e-05	0.525074	1.794e-05	0.361391	0.0013655	hypothetical protein
CNAG_00674	-1.18304	3.95e-15	0.0212246	0.882182	0.378846	0.00443958	0.133326	0.379208	0.0421289	0.759975	-0.298548	0.00220326	hypothetical protein
CNAG_00675	0.167577	0.336343	0.427387	0.00415493	0.60005	8.30073e-05	0.509186	0.00114692	0.403726	0.0033331	0.28117	0.0252592	hypothetical protein
CNAG_00676	0.585132	0.00700308	0.30313	0.162451	0.357766	0.100876	0.291723	0.215459	0.165428	0.454114	0.40146	0.036441	ESCRT-I complex subunit VPS28
CNAG_12087	1.65334	2.71e-16	1.20892	1.06042e-10	1.30618	1.36312e-10	1.16031	3.14903e-08	1.19854	1.03143e-10	1.21768	9.03328e-12	unspecified product
CNAG_00677	3.42761	1.48e-36	2.85898	1.96006e-27	2.85685	2.35867e-25	2.83197	1.11241e-24	2.93849	1.2754e-28	2.9493	1.03898e-30	hypothetical protein
CNAG_00678	0.129131	0.281751	-0.0638976	0.605475	-0.336925	0.0033429	-0.542895	3.6231e-06	-0.766593	1.69262e-16	-0.79129	8.48587e-26	urease accessory protein UreG
CNAG_00679	-3.31702	1.52e-103	-2.51181	1.57367e-81	-1.99446	3.53102e-45	-1.65468	6.04295e-35	-1.17428	5.1713e-18	-0.904295	4.89685e-20	hypothetical protein
CNAG_00680	3.98121	1.2e-61	3.26387	1.20613e-39	2.91288	1.12786e-24	3.17954	4.41507e-36	3.17768	3.20431e-39	3.09726	4.35485e-40	kinetochore protein nuf2
CNAG_00681	3.95109	2.37e-25	3.15428	2.49661e-15	2.74393	3.47062e-09	3.09376	5.59154e-14	3.13181	3.44442e-15	3.01285	2.13836e-14	condensin complex subunit 3
CNAG_12088	0	1	0	1	0	1	0	1	0	1	0	1	unspecified product
CNAG_12089	0	1	0	1	0	1	0	1	0	1	0	1	unspecified product
CNAG_12090	0	1	0	1	0	1	0	1	0	1	0	1	unspecified product
CNAG_00682	0.00120429	0.992231	0.0270636	0.827452	0.280966	0.0728294	0.111505	0.396418	0.116908	0.248359	0.0586649	0.51542	kinesin
CNAG_00683	-0.858722	1.47e-09	-0.374686	0.00824132	-0.21857	0.160299	-0.173535	0.270705	-0.0488084	0.737847	-0.128108	0.264379	CMGC/CLK protein kinase
CNAG_00684	-0.194271	0.131011	-0.318942	0.0062056	-0.5443	1.7959e-05	-0.905295	1.23684e-12	-1.07939	5.2753e-25	-1.15974	6.77489e-37	Ribulose-phosphate 3-epimerase
CNAG_00685	-0.514366	0.000227461	-0.64756	6.41812e-07	-0.72591	2.58038e-07	-0.782998	2.11575e-08	-0.767021	3.76422e-10	-0.819068	8.75265e-14	pre-mRNA-splicing ATP-dependent RNA helicase PRP28
CNAG_00686	-3.55686	6.96e-15	-1.90944	1.26658e-39	-1.16909	3.83072e-09	-2.52158	6.87086e-50	-2.97087	2.10717e-103	-2.89447	3.6284e-215	hypothetical protein
CNAG_00687	1.56585	1.17e-11	1.77225	2.57739e-19	1.3662	3.67238e-09	1.27033	8.92773e-08	1.34405	1.44178e-11	1.15148	5.84339e-09	hypothetical protein, variant
CNAG_00688	1.3622	1.19e-10	1.16801	7.21494e-08	1.14594	1.27858e-07	1.06244	2.69052e-06	1.07958	1.99848e-07	0.986661	7.25926e-07	hypothetical protein
CNAG_00689	0.366585	0.0238245	0.492067	0.00116977	0.401425	0.0244559	0.483934	0.00374858	0.616191	3.34812e-05	0.702917	3.86058e-08	hypothetical protein
CNAG_00690	-0.0497693	0.769492	-0.0832595	0.626191	-0.164699	0.304376	-0.225449	0.146725	-0.325122	0.0161206	-0.271879	0.024507	hypothetical protein
CNAG_00691	-1.23237	2.03e-16	-0.691717	6.78276e-08	-0.339872	0.0654366	-0.384302	0.00637221	-0.326576	0.00758845	-0.240794	0.0293213	hypothetical protein
CNAG_00692	0.278071	0.258096	0.325748	0.155394	0.704971	0.00499715	0.533784	0.0213947	0.4931	0.0251382	0.414776	0.0539289	FAD dependent oxidoreductase
CNAG_12091	0	1	0	1	0	1	0	1	0	1	0	1	unspecified product
CNAG_00693	1.15926	1.92e-12	1.27515	1.14226e-16	1.32893	1.9513e-14	1.51475	2.26647e-20	1.53983	8.69713e-26	1.63959	2.42391e-33	F-box and WD-40 domain-containing protein CDC4
CNAG_10016	0	1	0	1	0	1	0	1	0	1	0	1	unspecified product
CNAG_00694	-0.270488	0.0262375	-0.343573	0.00233392	-0.653798	1.8378e-07	-0.547141	6.9073e-06	-0.474449	1.38436e-05	-0.456254	2.18862e-07	pre-mRNA-splicing factor CLF1
CNAG_00695	0.611023	0.000984553	0.713094	1.63875e-05	1.04575	3.92798e-08	1.11573	4.78858e-11	1.04048	2.12895e-11	0.963743	2.37143e-11	hypothetical protein
CNAG_00696	-2.25684	1.09e-50	-1.33707	6.36432e-24	-0.79859	2.17727e-07	-1.26955	3.12978e-25	-1.3793	6.41085e-43	-1.40927	3.05912e-55	alpha-mannosidase
CNAG_00697	0.437671	0.00142743	0.400178	0.00121548	0.195431	0.173609	-0.0669786	0.716695	-0.152031	0.237936	-0.389588	0.000288964	UDP-glucose 4-epimerase
CNAG_00698	-0.674624	7.84e-08	-0.113436	0.385127	0.00873282	0.96427	-0.0722948	0.626475	0.0488163	0.699164	-0.040799	0.706646	hypothetical protein
CNAG_00699	1.21338	3.93e-09	1.59951	1.22588e-17	1.61681	4.27192e-16	1.71601	3.29182e-17	1.5864	3.32133e-18	1.25586	1.36948e-12	hypothetical protein
CNAG_12092	-0.510667	0.128817	0.538421	0.0659618	1.19546	1.0106e-06	0.971019	0.000175644	1.0506	1.78792e-05	0.950938	2.71049e-05	unspecified product
CNAG_00700	-0.564842	1.69e-05	-0.187108	0.118585	-0.394585	0.00416152	-0.346839	0.0108731	-0.239579	0.0189017	-0.414572	6.21021e-07	phosphoribosylaminoimidazolecarboxamide formyltransferase/IMP cyclohydrolase
CNAG_00701	-0.557993	0.000567524	-0.0966509	0.513805	-0.061987	0.735217	0.304591	0.046993	0.368257	0.00403894	0.140023	0.225144	hypothetical protein
CNAG_12093	-1.69423	1.7e-13	-1.81164	1.30234e-14	-1.29119	8.09162e-08	-1.33469	1.45729e-08	-1.54294	2.50197e-12	-1.64574	3.21993e-15	unspecified product
CNAG_07380	3.65878	0.00300265	3.38122	0.00690491	4.10058	0.000553172	4.82626	2.99534e-05	4.27365	0.000258797	3.84422	0.00127459	hypothetical protein
CNAG_00702	-0.330675	0.0238003	-0.141529	0.328167	0.0595465	0.714657	0.0770484	0.620551	0.224073	0.08769	-0.0549075	0.65239	hypothetical protein
CNAG_00703	1.82384	2e-40	0.973898	2.24691e-15	0.57062	0.00180284	0.572322	0.000246392	0.273085	0.0657988	0.535484	4.4993e-07	large subunit ribosomal protein L31e
CNAG_00704	-0.0331688	0.860061	0.129495	0.419722	0.177458	0.279538	0.420036	0.00614578	0.664852	1.61792e-07	0.601389	1.24402e-07	hypothetical protein
CNAG_00705	-0.471655	0.0015715	-1.04648	3.98996e-16	-1.24035	1.9201e-17	-1.29229	1.88042e-19	-1.13383	1.51308e-19	-1.11507	2.26323e-22	RuvB-like helicase 2
CNAG_00706	0.663062	0.000155717	0.0747924	0.717573	-0.368209	0.135008	-0.0957068	0.668257	-0.0131754	0.952843	0.0743049	0.664557	RNA-binding protein rnp24
CNAG_00707	-0.522278	7.37e-05	-0.78639	4.35644e-11	-0.764502	6.93642e-09	-1.02463	4.43317e-15	-1.08631	2.80154e-22	-1.00993	1.34929e-25	protein sym1
CNAG_00708	0.399718	0.00300822	0.0508695	0.747352	-0.184891	0.233337	-0.270447	0.0842388	-0.144283	0.289834	-0.224203	0.0534413	pre-mRNA-splicing factor slt11
CNAG_00709	2.47434	1e-19	2.36594	8.27552e-20	2.21668	3.57462e-16	2.12452	2.35621e-14	2.21204	3.47026e-17	2.10126	4.3438e-16	uracil-DNA glycosylase
CNAG_00710	0.161929	0.520335	0.870635	1.18868e-07	1.12231	3.09977e-08	0.490172	0.0132023	0.17252	0.29595	0.0183775	0.919857	Glutamine synthetase
CNAG_00711	-1.69349	4.54e-25	-1.17251	9.64533e-15	-0.966369	2.09652e-09	-1.39935	3.20577e-20	-1.44849	5.65751e-23	-1.31503	1.06421e-24	hypothetical protein
CNAG_00712	-1.34614	1.4e-19	-1.14179	2.02628e-16	-0.995229	1.49209e-10	-1.12322	1.13133e-12	-0.912203	3.33543e-12	-0.82093	1.30893e-11	hypothetical protein
CNAG_00713	-0.339496	0.0411266	-0.318953	0.00986915	-0.192529	0.228951	-0.23771	0.0963835	-0.285296	0.0164377	-0.250383	0.0151955	V-type H -transporting ATPase 54 kDa subunit
CNAG_00714	1.7319	1.74e-13	1.61324	2.34333e-12	1.23334	1.05239e-06	1.34606	3.37505e-07	1.43696	2.60918e-09	1.48633	4.56327e-11	hypothetical protein
CNAG_00715	-0.152483	0.746263	-0.615088	0.134429	-0.390619	0.371494	-0.434371	0.291599	-0.662128	0.0831423	-0.397945	0.559644	hypothetical protein
CNAG_00716	0.242044	0.0459766	-0.187752	0.0852103	-0.269326	0.0455019	-0.219358	0.147301	-0.342918	0.00277979	-0.0953126	0.254848	Cytochrome c
CNAG_00717	-0.632016	8.44e-05	0.133915	0.392731	0.559538	0.0017253	0.0932306	0.566614	-0.092756	0.508595	-0.0170992	0.902659	hypothetical protein
CNAG_00718	0.978876	6.07e-10	1.05453	2.11882e-13	1.05686	2.11656e-11	1.17666	5.66103e-14	1.30223	2.5047e-19	1.12556	3.09074e-18	chromatin assembly factor 1 subunit B
CNAG_00719	0.243374	0.159699	0.0360455	0.846095	-0.289143	0.102017	0.116581	0.511436	0.319316	0.0225275	0.21954	0.0819758	ribosome biogenesis ATPase
CNAG_00720	0.496511	0.00370721	0.264409	0.121815	0.183654	0.387425	0.263242	0.148096	0.551352	0.000686947	0.836832	5.48837e-11	DNA repair protein RAD51
CNAG_00721	-0.0132481	0.943682	-0.0569143	0.719272	-0.276706	0.0547205	-0.0650694	0.675883	-0.00204162	0.987718	-0.0586561	0.633119	alpha-1,3-mannosyltransferase
CNAG_00722	0.639295	3.31e-05	-0.191113	0.291537	-0.361215	0.0595868	-0.140637	0.472523	-0.396207	0.0126252	-0.277204	0.0605423	large subunit ribosomal protein L27
CNAG_00723	0.0861213	0.833387	0.295662	0.331572	0.666405	0.0232174	0.592762	0.0381352	0.50969	0.0594501	0.849743	0.000802489	hypothetical protein
CNAG_07381	-0.460622	0.0115454	-1.23992	8.16278e-12	-1.55183	1.28367e-13	-1.01566	9.14417e-09	-0.784511	1.05212e-06	-0.611222	2.07019e-05	ATP-dependent RNA helicase prh1
CNAG_07382	0.339097	0.00933994	-0.24868	0.0461873	-0.664508	1.3061e-05	-0.694112	3.17661e-06	-0.669382	1.19426e-07	-0.650836	2.13205e-10	hypothetical protein
CNAG_12094	0.765881	0.139432	-0.500999	0.403396	0.68279	0.172011	0.0345371	0.965969	-0.759253	0.20437	0.276981	0.607143	unspecified product
CNAG_00726	0	1	0	1	0	1	0	1	0	1	0	1	hypothetical protein
CNAG_12095	-0.14428	0.976501	1.88192	0.513336	2.69667	0.214314	1.91261	0.492855	2.61927	0.231052	1.80859	0.492963	unspecified product
CNAG_00727	-4.17307	7.4e-217	-3.62135	4.54391e-243	-3.72384	3.26703e-190	-3.76177	2.47939e-199	-3.78682	1.3927e-280	-3.71211	0	mitochondrial protein with role in iron accumulation
CNAG_12096	0	1	0	1	0	1	0	1	0	1	0	1	unspecified product
CNAG_00728	-0.687699	0.000189936	0.0332928	0.864565	-0.0473116	0.832251	0.123837	0.527056	0.022919	0.908147	-0.131454	0.417193	dityrosine transporter
CNAG_12097	1.12405	0.127689	1.6831	0.0065204	2.35348	2.82806e-05	2.2017	0.000170639	1.71795	0.00479159	2.2967	2.43439e-05	unspecified product
CNAG_00729	0	1	0	1	0	1	0	1	0	1	0	1	hypothetical protein
CNAG_00730	0.675862	5.9e-11	0.846191	2.25547e-18	1.00074	4.7857e-19	1.47162	2.31972e-36	1.65948	2.48729e-77	1.79412	8.52502e-163	ATP-binding cassette transporter
CNAG_00732	-2.57395	8.6e-38	-1.46266	1.73731e-29	-1.19066	2.02508e-21	-1.6557	2.74053e-27	-1.80273	3.51627e-71	-2.15217	4.38625e-94	hypothetical protein, variant 2
CNAG_12098	-1.5889	0.226364	0.122682	0.917063	0.547815	0.61352	-0.438805	0.730841	-1.04551	0.420951	-1.5374	0.226565	unspecified product
CNAG_12099	0	1	0	1	0	1	0	1	0	1	0	1	unspecified product
CNAG_12100	0.349585	0.764517	0.200196	0.869599	0.81091	0.427984	0.552971	0.628215	0.477897	0.673012	0.680683	0.502528	unspecified product
CNAG_00733	1.48238	2e-17	1.26653	7.51257e-15	0.829594	2.957e-05	1.01148	1.92927e-08	0.999696	1.73124e-09	1.07385	6.24351e-12	hypothetical protein
CNAG_00734	-0.0566758	0.857513	-0.459678	0.0763166	-1.19367	0.000165548	-0.825299	0.00339471	-0.773796	0.00374074	-0.797062	0.00176112	dihydroorotase, homodimeric type
CNAG_00735	-4.05321	1.02e-120	-2.09348	3.88204e-54	-2.23333	8.98955e-48	-2.51051	3.89597e-57	-2.76828	1.12348e-95	-2.83856	1.85647e-104	aldehyde dehydrogenase family 7 member A1
CNAG_00736	1.44531	2.81e-21	1.38024	1.75144e-20	1.47615	2.58849e-20	1.41541	1.77103e-18	1.47071	3.4954e-25	1.25287	3.6468e-21	hypothetical protein
CNAG_00737	-0.268178	0.102485	-0.198602	0.200313	-0.443021	0.00335863	-0.150127	0.366678	-0.0504809	0.735936	0.0325373	0.819134	hypothetical protein
CNAG_12101	-1.1538	0.0544945	-1.14559	0.0642642	-0.390898	0.538504	-0.838582	0.173473	-0.655795	0.265438	-1.09807	0.0526475	unspecified product
CNAG_10017	-2.06784	0.653767	0.88601	0.727804	-0.966082	0.793611	-0.910161	0.807589	-1.03743	0.770177	-1.04518	0.764617	unspecified product
CNAG_00738	0.754544	0.00526199	0.707309	0.00599416	1.32265	7.58273e-07	1.7636	9.13631e-14	1.93037	1.24057e-19	2.32809	5.54627e-32	hypothetical protein
CNAG_00739	0.544687	0.00260809	0.193183	0.277421	0.0952729	0.635317	0.346864	0.0458416	0.42521	0.0058809	0.449268	0.00136637	hypothetical protein
CNAG_00740	0.591123	1.76e-05	0.538342	7.63779e-06	0.361649	0.00992805	0.681884	2.58992e-07	0.820434	2.05929e-12	0.837084	5.5381e-18	swi/snf chromatin-remodeling complex subunit
CNAG_00741	-0.143054	0.248716	-0.131497	0.275641	-0.478771	8.71963e-05	-0.544251	9.74926e-06	-0.512486	1.22281e-06	-0.541809	8.87026e-11	ATP-dependent RNA helicase SUB2
CNAG_00742	0.856697	9.86e-09	0.868766	6.85741e-11	0.895767	4.8636e-10	0.979555	5.2104e-12	1.17802	2.36163e-21	1.24311	1.09159e-29	Serine palmitoyltransferase
CNAG_00743	0.413869	0.00555382	0.0246965	0.883053	-0.174606	0.288438	0.215135	0.174895	0.463768	0.000721134	0.318529	0.00689637	imidazoleglycerol phosphate synthase, cyclase subunit
CNAG_00744	-0.962883	1.03e-09	-0.397493	0.00266857	-0.0915578	0.566316	-0.221737	0.145275	-0.383925	0.00320562	-0.47132	2.36346e-05	hypothetical protein
CNAG_12102	-3.33699	0.100345	-1.00188	0.51029	-0.493684	0.753998	-0.496012	0.75509	-0.198714	0.897008	-0.20841	0.887113	unspecified product
CNAG_12103	-2.06784	0.649705	-0.983588	0.779678	0.907696	0.728718	0.612058	0.832556	-1.99922	0.630901	0.435502	0.877198	unspecified product
CNAG_00745	-1.83162	2.55e-50	-1.36122	1.29296e-25	-1.24656	2.29548e-20	-1.36061	2.96039e-36	-1.46507	1.05592e-50	-1.45834	5.26968e-82	HAL protein kinase
CNAG_12104	0	1	0	1	0	1	0	1	0	1	0	1	unspecified product
CNAG_00746	0.185886	0.142732	0.25368	0.0239743	0.276729	0.0329196	0.253137	0.0465431	0.206387	0.0590275	0.0593934	0.559067	hypothetical protein
CNAG_00747	-0.376397	0.00126693	-0.254805	0.0315402	-0.662714	3.03501e-08	-0.726522	3.47016e-10	-0.717336	4.71167e-13	-0.715588	1.55261e-22	succinyl-CoA synthetase beta subunit
CNAG_00748	1.20998	5.62e-05	0.922976	0.00335915	1.19547	7.31575e-05	1.46347	7.59203e-07	1.63252	3.62939e-09	1.93256	2.50638e-14	hypothetical protein
CNAG_12105	4.5753	0.000913213	5.78796	6.17392e-06	5.57008	1.78705e-05	5.68146	1.19646e-05	5.50109	2.04073e-05	5.03841	0.000122825	unspecified product
CNAG_12106	0	1	0	1	0	1	0	1	0	1	0	1	unspecified product
CNAG_12107	0	1	0	1	0	1	0	1	0.830184	0.852362	0.808644	0.841829	unspecified product
CNAG_00749	0	1	0	1	0	1	0	1	0	1	0	1	alternative sulfate transporter
CNAG_00750	-1.21829	4.05e-06	-1.68882	1.08197e-17	-1.13114	7.27186e-07	-1.43174	1.84663e-12	-1.52677	8.81277e-15	-1.28965	1.49858e-12	hypothetical protein
CNAG_12108	-1.30376	0.000440306	-0.707303	0.0391369	-0.560241	0.110344	-0.95109	0.00937386	-0.636348	0.0702155	-0.630402	0.0593193	unspecified product
CNAG_00751	0.0811846	0.901735	0.721623	0.144304	1.19606	0.00946257	1.52684	0.000605085	1.32858	0.00297311	1.63156	6.30688e-05	hypothetical protein
CNAG_12109	0	1	0.936783	0.829554	-0.0043052	0.999158	0	1	0	1	0	1	unspecified product
CNAG_00752	-1.98375	1.48e-06	-2.71676	5.12199e-10	-2.78903	1.14608e-10	-3.24273	5.64121e-12	-2.2256	7.77488e-09	-2.57419	1.56329e-10	transducin family protein
CNAG_00753	0.514872	0.00846862	0.725677	9.74561e-05	0.774111	0.000102475	0.799259	2.24954e-05	0.851243	1.43867e-06	0.912222	2.1005e-08	hypothetical protein
CNAG_00754	0.00736728	0.972427	-0.534937	3.70611e-05	-0.860327	1.88383e-09	-0.6873	5.31193e-07	-0.579609	8.25096e-07	-0.702453	6.51888e-12	ATP-binding cassette, sub-family E, member 1
CNAG_00755	0.979996	0.000129492	0.903603	0.000168537	1.26985	7.18799e-08	1.39212	1.22424e-08	1.62906	8.54762e-13	1.36544	1.12916e-10	hypothetical protein
CNAG_00756	-0.773531	7.25e-05	-0.606373	0.00334091	-0.418186	0.0304529	-0.412968	0.0345791	-0.512222	0.00473182	-0.331669	0.0467273	hypothetical protein
CNAG_00757	-1.69095	1.9e-31	-1.49076	1.46877e-34	-1.16532	1.21612e-13	-1.06466	5.7049e-16	-1.06035	1.34351e-21	-0.975318	4.63218e-24	ubiquitin carboxyl-terminal hydrolase 8
CNAG_12110	1.62337	2.35e-07	2.49171	7.62623e-21	2.41474	1.05168e-17	2.18849	1.56014e-13	1.96815	4.07448e-11	1.61794	9.8197e-09	unspecified product
CNAG_00758	-0.107449	0.591353	0.643744	3.43668e-06	0.0753309	0.744918	0.0128004	0.954153	0.125191	0.419458	-0.096153	0.474443	regulatory protein Ral2
CNAG_00759	1.41974	1.39e-05	1.81253	7.4191e-11	1.90861	2.28652e-11	1.83351	3.34151e-10	1.82124	1.83813e-10	1.62913	4.28203e-09	hypothetical protein
CNAG_00760	-0.146611	0.372802	0.246369	0.0854557	0.259078	0.0859082	0.316525	0.0443487	0.37392	0.0030357	0.345263	0.00292524	methylenetetrahydrofolate reductase
CNAG_00761	0.250161	0.155831	0.00281189	0.995892	-0.08723	0.66029	-0.164681	0.352483	-0.227679	0.141648	-0.208841	0.134319	hypothetical protein
CNAG_00762	-1.03585	1.17e-07	-1.03763	1.06766e-11	-1.54234	5.60361e-19	-1.2868	1.9214e-15	-1.07186	3.26987e-13	-1.11984	1.71669e-15	diphthamide biosynthesis protein 1
CNAG_07960	-1.20145	6.36e-09	-1.34882	2.91112e-11	-1.67125	5.02287e-14	-1.20732	2.15548e-08	-0.72928	0.0004968	-0.413704	0.0188802	hypothetical protein
CNAG_00764	-0.98781	4.92e-10	-1.32803	1.34702e-18	-1.96159	9.27397e-22	-1.68802	2.65263e-32	-1.45415	2.58301e-33	-1.54494	1.13497e-39	ATP-dependent RNA helicase DBP4
CNAG_00765	1.13572	3.76e-17	1.8983	2.2668e-54	2.05375	1.10975e-48	1.93479	3.19025e-46	1.90939	4.44017e-63	1.55003	4.73932e-47	hypothetical protein
CNAG_00766	-1.61654	9.12e-13	-0.891553	1.06616e-06	-0.617369	0.00364025	-1.81473	2.97559e-30	-2.10905	2.57847e-79	-2.29483	1.04718e-84	hypothetical protein
CNAG_12111	-1.29389	0.0221964	-0.857484	0.115925	-0.207136	0.716633	-1.25391	0.0360738	-1.83414	0.00247845	-1.56623	0.00586885	unspecified product
CNAG_00768	-0.195776	0.215795	-0.133663	0.371191	-0.023232	0.900246	0.0316437	0.849061	-0.0421301	0.76485	-0.0109745	0.935804	hypothetical protein
CNAG_00769	0.608	4.24e-05	1.0719	4.47807e-15	1.4355	6.19228e-19	1.31082	4.66942e-20	1.39442	3.20972e-30	1.4177	7.21889e-38	STE/STE7 protein kinase
CNAG_00770	0.739985	1.2e-05	0.800192	4.94023e-07	0.423782	0.0275746	0.692049	7.61589e-05	0.844581	4.75093e-08	0.929052	1.18914e-10	DNA mismatch repair protein Msh2
CNAG_00771	1.4749	2.22e-39	0.607315	2.88014e-09	0.198037	0.210321	0.179098	0.172892	0.0857735	0.429768	0.15904	0.0601587	large subunit ribosomal protein L29
CNAG_00772	-0.264108	0.0549165	-0.466597	0.000353764	-0.572333	7.28724e-05	-0.485173	0.00023028	-0.325154	0.00885583	-0.518849	2.84177e-07	UV excision repair protein Rad23
CNAG_12112	0.761814	0.880549	0	1	-0.0043052	0.999158	0	1	0	1	0.821673	0.858	unspecified product
CNAG_00773	-0.00504483	0.981663	0.189592	0.336432	0.29551	0.143909	0.074442	0.75249	0.0984825	0.630901	0.186788	0.296821	hypothetical protein
CNAG_00774	0.693177	5.62e-07	0.666789	7.67598e-07	0.140318	0.479017	0.33514	0.0224424	0.537625	4.46379e-05	0.374779	0.000574586	phosphoglycerate dehydrogenase
CNAG_00775	-0.0387356	0.859456	-0.564266	0.000284401	-1.34791	2.225e-11	-1.07073	5.70963e-10	-0.903823	1.11125e-08	-1.0413	4.96133e-14	U3 small nucleolar RNA-associated protein 15
CNAG_12113	1.03306	0.0381196	1.74944	3.582e-05	2.61876	4.35581e-11	2.23883	5.95903e-08	2.21263	2.61691e-08	2.01078	1.13999e-06	unspecified product
CNAG_00776	-0.445303	0.000450968	0.334154	0.0045597	0.583314	1.75794e-05	0.425329	0.000591185	0.41918	0.000130631	0.273375	0.00516526	hypothetical protein
CNAG_00777	-0.0183433	0.922958	0.670481	3.25781e-07	1.38823	3.38865e-19	1.47563	2.82914e-29	1.54132	2.84579e-51	1.68389	1.58154e-79	hypothetical protein
CNAG_00778	-0.43232	0.00128327	-0.1296	0.344021	0.35315	0.0127771	0.534764	7.06014e-05	0.644597	3.13802e-09	0.651805	4.04389e-12	hypothetical protein
CNAG_00779	1.24758	3.04e-26	0.332559	0.00239022	-0.0586121	0.75662	-0.112341	0.420803	-0.280362	0.00793294	-0.105731	0.277909	large subunit ribosomal protein L27e
CNAG_00780	2.07603	8.9e-19	2.0962	4.73461e-28	1.96277	2.70728e-20	2.02498	4.63913e-23	2.28787	1.23566e-35	2.0249	1.62845e-31	hypothetical protein
CNAG_00781	2.22939	2.02e-16	1.68872	1.23237e-10	1.50063	1.92749e-07	1.38392	2.5936e-06	1.36873	8.68811e-07	1.36449	2.00851e-07	hypothetical protein
CNAG_00782	0.606856	0.00062809	0.821408	2.75422e-07	0.981902	4.07167e-09	0.989284	1.13882e-08	1.04753	2.34227e-12	0.988078	1.24225e-12	STE/STE20/Fray protein kinase
CNAG_00783	0.394273	0.03549	0.551211	0.00137919	0.536701	0.00351219	0.274485	0.195446	0.322516	0.0736074	0.328846	0.0449672	hypothetical protein
CNAG_00785	0.621633	1.79e-07	0.0958716	0.418689	-0.426215	0.0115693	-0.183979	0.136003	-0.174563	0.0660525	-0.258448	0.000732473	ATP-dependent RNA helicase eIF4A
CNAG_00784	0	1	0	1	0	1	0	1	0	1	0	1	hypothetical protein
CNAG_00786	-0.582987	0.00681745	-0.860019	0.000150729	-1.19867	2.7508e-07	-0.994077	1.35879e-05	-1.10847	2.75232e-07	-1.11083	1.31537e-07	hypothetical protein
CNAG_00787	0.478237	0.00443798	0.632913	9.29471e-06	0.751086	1.18732e-06	1.00585	1.37634e-11	1.08218	1.43213e-16	1.05969	5.66028e-19	hypothetical protein
CNAG_00788	2.20552	3.78e-77	1.9305	1.34206e-74	1.32983	2.47454e-13	1.65096	7.73771e-34	1.67019	4.40575e-60	1.67523	2.28376e-79	NADH dehydrogenase
CNAG_00789	0	1	0.821972	0.854482	-0.0043052	0.999158	0.051615	0.992334	0.813547	0.84457	0	1	hypothetical protein
CNAG_12114	0.0547742	0.922395	0.0663886	0.895248	0.334831	0.486053	0.38551	0.395977	0.42845	0.311875	-0.286617	0.535674	unspecified product
CNAG_00790	-0.621168	0.000604292	-0.218482	0.170878	-0.119903	0.519787	-0.232573	0.184364	-0.208594	0.191941	-0.0884658	0.542297	hypothetical protein
CNAG_00791	-0.681341	9.06e-05	-0.178509	0.256628	-0.690511	0.000140567	-0.57701	0.000855399	-0.48054	0.000861817	-0.947879	3.15372e-13	hypothetical protein
CNAG_12115	0	1	0	1	0.867474	0.853219	0	1	0	1	0	1	unspecified product
CNAG_00792	0.106756	0.55172	-0.111115	0.438607	-0.0490584	0.80065	0.268071	0.0668251	0.312521	0.0105858	0.389185	0.00050488	ATP-binding cassette transporter
CNAG_12116	0	1	0	1	0	1	0	1	0	1	0	1	unspecified product
CNAG_00793	0.416474	0.00713847	-0.312895	0.0565317	-0.535065	0.0014227	-0.446029	0.00836773	-0.286059	0.0670017	-0.392003	0.0105452	DNA-directed RNA polymerase I, II, and III subunit RPABC1
CNAG_00794	1.26553	6.15e-15	1.06427	2.1685e-12	1.01017	7.49597e-10	1.20568	1.65812e-14	1.22758	8.67937e-17	1.21823	2.34002e-19	hypothetical protein
CNAG_12117	2.41716	3.44e-06	2.90187	5.80805e-10	2.77803	1.47674e-08	2.61593	2.76742e-07	2.78918	4.99721e-09	2.6761	1.49427e-08	unspecified product
CNAG_00795	0	1	0	1	0	1	0	1	0	1	0	1	Putative flocculin
CNAG_00796	-1.11613	2.15e-18	-0.851674	2.32716e-15	-1.09308	3.14209e-20	-1.13233	1.39242e-22	-1.1195	9.48678e-32	-1.12799	3.9894e-44	ATP-binding cassette, subfamily B (MDR/TAP), member 1
CNAG_00797	-1.77258	2.79e-48	-1.10126	2.95641e-22	-1.5702	1.2453e-31	-1.51691	3.26098e-19	-1.54789	2.92025e-55	-1.44452	1.05387e-61	acetyl-CoA synthetase
CNAG_07961	-1.36106	0.366231	-0.633434	0.624163	-0.475827	0.74834	-3.62419	0.0508901	-0.673187	0.635376	-1.86506	0.1861	hypothetical protein
CNAG_00798	1.78918	0.369714	2.50073	0.143381	2.7291	0.104675	2.79659	0.10067	2.31443	0.198668	2.43375	0.156481	hypothetical protein
CNAG_00799	1.68128	4.62e-34	2.02368	3.76405e-52	2.1775	1.96785e-51	2.08685	8.33586e-53	2.21263	4.31115e-79	2.15834	1.8253e-89	cellulase
CNAG_00800	-1.9157	6.51e-41	-1.95303	3.51559e-49	-1.92654	6.63756e-35	-2.44673	1.67719e-56	-2.85964	2.23491e-91	-2.94548	1.18117e-103	nicotinamidase
CNAG_00801	0.0322415	0.924526	0.46879	0.0769833	0.811579	0.00201311	0.588262	0.0246874	0.456334	0.0660311	0.393057	0.0980625	hypothetical protein
CNAG_00802	-1.32047	1.82e-11	-0.639378	3.09108e-05	-0.758197	1.12003e-05	-1.00906	4.98221e-09	-0.951119	2.89363e-08	-0.97186	5.28707e-12	calcineurin-binding protein
CNAG_00803	-0.740172	4.1e-07	0.0523858	0.725208	0.377952	0.0141416	0.263116	0.0631013	0.103784	0.428026	0.0584746	0.592044	solute carrier family 24 (sodium/potassium/calcium exchanger), member 6
CNAG_00804	0.696869	0.000295277	0.437217	0.0196136	0.404537	0.0481361	0.389882	0.0579014	0.285833	0.160893	0.288151	0.106496	Gtr1/RagA G protein Gtr1
CNAG_00805	-1.41421	4.74e-17	-1.25785	8.01079e-18	-0.597502	0.00022795	-0.671057	0.000102958	-0.683656	1.6865e-06	-0.419316	0.00241011	hypothetical protein
CNAG_00806	-0.505044	0.00230727	-0.162735	0.291673	-0.308791	0.0618446	-0.53237	0.000713441	-0.713243	2.28253e-07	-0.60716	1.17548e-06	hypothetical protein
CNAG_00807	-2.06117	1.23e-21	-0.91224	4.00442e-06	-0.35182	0.0892321	-0.504832	0.00820465	-0.420001	0.00030492	-0.496919	2.15173e-05	hypothetical protein
CNAG_00808	2.14498	3.58e-28	1.91031	1.07941e-30	1.71122	9.79538e-20	1.66134	1.33208e-16	1.4791	2.1999e-15	1.55128	1.75171e-22	myosin regulatory light chain cdc4
CNAG_00809	-1.1128	1.36e-13	-0.842416	2.93935e-13	-1.22298	2.65272e-13	-1.15607	1.70576e-19	-0.986051	4.90571e-24	-1.12423	2.58295e-38	ATP-dependent RNA helicase DED1
CNAG_00810	-0.239113	0.166003	-0.453483	0.00368611	-0.635367	0.000266797	-0.540535	0.00179945	-0.647556	4.94186e-05	-0.534907	0.000118993	hypothetical protein
CNAG_00811	1.07311	6.31e-11	0.845471	1.3889e-07	0.688372	0.000100276	1.08871	7.37691e-11	1.25874	1.73448e-17	1.40686	1.64442e-25	anthranilate phosphoribosyltransferase
CNAG_00812	1.10707	6.44e-12	1.08719	1.37568e-11	0.829553	1.14825e-06	0.966697	1.47488e-08	1.14208	7.23835e-15	1.17505	1.41699e-17	cohesin complex subunit SA-1/2
CNAG_00814	0.306166	0.44359	0.375482	0.271398	-0.238406	0.602976	-0.237072	0.587705	-0.126545	0.748523	-0.0788905	0.844655	hypothetical protein
CNAG_00813	0	1	0	1	0	1	0	1	0	1	0	1	hypothetical protein
CNAG_00815	-3.93537	1.45e-199	-4.092	5.69336e-243	-4.97105	4.04638e-170	-5.19581	0	-5.34907	0	-5.41413	0	MFS transporter, SIT family, siderophore-iron:H symporter
CNAG_00816	-1.13759	4.46e-16	-0.60278	9.86099e-08	-0.300778	0.0616829	-0.644208	9.55785e-07	-0.545062	7.3314e-07	-0.771173	2.6641e-16	hypothetical protein
CNAG_00817	0.250682	0.299499	0.605935	0.00393356	0.373927	0.115454	0.33174	0.166881	0.606284	0.00630224	0.512691	0.0105745	hypothetical protein
CNAG_00818	-0.130279	0.478672	0.407465	0.00195327	0.352246	0.0181924	0.421533	0.00499707	0.500848	6.2178e-05	0.363871	0.0011595	hypothetical protein
CNAG_00819	1.07391	2.27e-07	0.647469	0.00107427	0.396599	0.0979764	0.316988	0.164983	0.060581	0.789125	0.455901	0.0115435	small subunit ribosomal protein S30
CNAG_00820	0.916689	1.21e-05	0.377451	0.0871966	0.506236	0.0214494	0.189116	0.423172	0.318978	0.115331	0.309173	0.119149	Prephenate dehydratase
CNAG_00821	0.795743	9.3e-07	0.023715	0.886856	-0.400987	0.0541111	-0.447525	0.00425558	-0.620678	1.73308e-05	-0.273936	0.0265374	large subunit ribosomal protein L34e
CNAG_12118	-0.150132	0.781275	0.151209	0.755342	0.296516	0.542945	0.322019	0.494383	0.292814	0.517716	0.21324	0.640832	unspecified product
CNAG_00822	-0.502368	0.000311286	-0.718378	1.91751e-08	-1.42565	1.84612e-18	-1.20307	6.80666e-20	-1.29311	1.50813e-28	-1.39258	2.89221e-43	ribosome assembly protein SQT1
CNAG_00823	0.89965	1.83e-06	1.15989	6.93804e-13	0.99198	1.94872e-08	0.61682	0.000859225	0.536875	0.00159861	0.369463	0.0259265	cadmium ion transporter
CNAG_00824	0.521968	0.00361555	0.496789	0.00238077	0.644619	0.000333869	0.665953	9.8174e-05	0.754564	8.46211e-06	0.547121	0.000236182	hypothetical protein
CNAG_10018	0	1	0	1	0	1	0	1	0	1	1.37984	0.714876	unspecified product
CNAG_12119	0.200426	0.643596	0.862964	0.0122313	0.338342	0.408133	-0.476488	0.315399	-0.0819641	0.863564	-0.148126	0.747484	unspecified product
CNAG_00825	-0.134389	0.412639	0.0293069	0.862827	0.0827552	0.636684	-0.0796121	0.650294	-0.107165	0.48745	-0.344995	0.00618212	hypothetical protein
CNAG_00826	-0.381984	0.228381	0.376046	0.181595	0.13818	0.691129	0.457639	0.115142	0.397127	0.151403	0.496092	0.051435	dihydroxyacetone kinase
CNAG_12120	0	1	0	1	0	1	0	1	0	1	0	1	unspecified product
CNAG_00827	-0.28765	0.0466652	0.456147	0.000335034	0.336808	0.021959	-0.0663526	0.6656	-0.0936416	0.479886	-0.0662152	0.577355	ribose 5-phosphate isomerase
CNAG_00828	-0.60492	0.00825387	0.119875	0.472381	1.22949	1.02039e-14	1.89786	5.55187e-36	2.44522	4.95203e-84	2.58863	1.75559e-129	pathway-specific nitrogen regulator
CNAG_00829	0.933935	2.35e-16	0.871432	2.61627e-17	0.719078	2.60161e-09	0.558687	3.158e-06	0.653745	9.04049e-10	0.56942	1.14426e-09	E3 ubiquitin ligase complex SCF subunit sconC
CNAG_00830	-1.3283	6.96e-18	-1.13117	2.20555e-15	-1.07804	4.10634e-12	-0.535507	0.000988705	-0.483135	0.000790491	-0.354981	0.00437445	hypothetical protein
CNAG_00831	0.104654	0.585877	0.596537	0.00024685	0.695665	2.1167e-05	0.777312	6.75439e-06	0.801906	3.50654e-08	0.791513	3.64808e-08	nucleoside-diphosphate-sugar epimerase
CNAG_00832	-1.03104	1.15e-06	-0.615916	0.00150589	-0.222954	0.34759	0.051265	0.826734	0.270089	0.139766	0.311539	0.0570215	D-lactate dehydrogenase
CNAG_12122	2.23647	3.94e-11	2.24656	8.58772e-12	2.52316	1.33185e-14	2.43449	2.70584e-13	2.3015	9.45858e-13	2.55753	3.21163e-17	unspecified product
CNAG_00833	0.0429656	0.942083	0.704517	0.0777371	0.847991	0.0360172	0.477862	0.289857	-0.0327834	0.958882	-0.0436868	0.935035	hypothetical protein
CNAG_00834	-5.18792	3e-09	-3.93397	1.17476e-16	-3.0832	3.91412e-13	-4.78624	1.73764e-33	-5.74059	7.87272e-98	-6.10849	0	Phosphatidylserine decarboxylase
CNAG_00835	0.507909	0.0223671	0.717782	8.89628e-05	0.478401	0.0236285	0.381223	0.0729353	0.557143	0.00249814	0.318588	0.0927928	hypothetical protein
CNAG_00836	2.28679	6.36e-18	1.93353	8.8625e-15	1.84741	4.1261e-12	2.19044	4.47257e-17	2.18288	3.15841e-18	2.29461	6.86159e-23	2-hydroxyacid dehydrogenase
CNAG_00837	1.76881	1.94e-14	1.57846	4.237e-11	1.51434	2.30293e-10	2.03332	3.49263e-18	2.28079	2.58407e-28	2.3397	4.32077e-32	hypothetical protein
CNAG_00838	1.09098	0.00216475	1.00028	0.00359425	0.86989	0.0199307	1.18421	0.000721998	1.23218	0.000137839	1.34765	1.76712e-05	hypothetical protein
CNAG_00839	0.686128	0.0032111	0.502009	0.0438256	0.460373	0.0993763	0.434736	0.0966974	0.445827	0.0624665	0.491043	0.0303268	mitochondrial protein
CNAG_00840	0.803534	0.022466	1.20182	0.000166528	1.43907	4.15865e-06	1.38155	2.74489e-05	1.12867	0.000572582	1.3398	5.93921e-06	hypothetical protein
CNAG_00841	1.79435	3.96e-12	1.32919	3.391e-07	1.02423	0.000183555	1.67571	1.34233e-10	1.70778	3.53096e-12	1.90694	3.17382e-17	hypothetical protein
CNAG_07386	-0.935483	1.17e-05	-0.814529	7.7158e-05	-0.61236	0.00816754	-0.762026	0.000534835	-0.447471	0.028694	-0.333717	0.0745323	hypothetical protein
CNAG_12123	0	1	0	1	0	1	0	1	0	1	0	1	unspecified product
CNAG_00843	-0.100636	0.686795	-0.027427	0.913298	-0.0476239	0.8656	-0.304287	0.216979	-0.638828	0.00352754	-0.860113	5.67882e-05	Salicylate hydroxylase
CNAG_00844	-0.01842	0.977242	2.72953	2.13069e-11	3.16099	1.0291e-16	2.79827	3.17085e-12	2.28085	2.89229e-08	1.94997	3.76907e-06	hypothetical protein
CNAG_12124	0	1	0	1	0	1	0	1	0	1	0	1	unspecified product
CNAG_00845	0.348249	0.0608363	0.0208481	0.90888	-0.735603	0.000529138	-0.561796	0.000421686	-0.424622	0.00375385	-0.615666	3.00262e-05	hypothetical protein
CNAG_00846	-0.114828	0.649705	-0.18726	0.364856	-1.14251	6.27999e-05	-0.780787	0.000105556	-0.676382	0.00083465	-0.426399	0.0242236	hypothetical protein
CNAG_00847	0.770716	0.00293346	0.788629	0.00190907	0.594255	0.0262859	0.792152	0.00253554	1.01173	3.6881e-05	0.940928	4.70144e-05	hypothetical protein
CNAG_00848	-7.16234	1.82e-22	-4.97097	3.8717e-20	-3.49392	7.69308e-15	-5.81407	3.12076e-21	-6.80185	0	-6.86827	0	hypothetical protein
CNAG_00849	-0.735712	0.0153997	-0.341029	0.254727	0.197569	0.528995	-0.691848	0.0288646	-0.674418	0.0241962	-0.834081	0.00409737	hypothetical protein
CNAG_00850	0.493569	0.119354	0.344146	0.280566	0.445388	0.169152	-0.0977615	0.803864	-0.401524	0.254461	-0.388337	0.229375	plant-inducible protein
CNAG_12125	0	1	0	1	0	1	0	1	0	1	0	1	unspecified product
CNAG_00851	-2.67332	0.15133	-1.9754	0.2419	-3.43237	0.0709712	-4.33897	0.0285882	-3.50605	0.0614541	-2.61354	0.124007	hypothetical protein
CNAG_00852	0.771664	1.37e-07	0.763708	2.55475e-08	0.697666	2.69846e-05	0.687666	8.49531e-06	0.629714	7.18649e-06	0.554184	2.89701e-05	hypothetical protein
CNAG_00853	0.188153	0.329334	-0.171593	0.3715	-0.202442	0.36222	-0.120934	0.589889	0.0144026	0.950474	0.0240456	0.90034	hypothetical protein
CNAG_00854	0.416357	0.00867256	-0.134535	0.414851	-0.365984	0.0470438	-0.0613196	0.757977	-0.130156	0.424196	-0.0948153	0.538206	hypothetical protein
CNAG_00855	-0.177151	0.317728	0.0927082	0.587746	0.123766	0.547664	0.2139	0.227528	0.337013	0.0414064	0.332808	0.0128265	ligase
CNAG_07387	-1.64628	4.41e-17	-1.63368	6.86791e-18	-2.42217	8.16415e-27	-2.19647	5.38203e-24	-1.98032	3.24976e-25	-2.01633	1.29364e-25	siderophore-iron transporter Str3
CNAG_12126	0	1	0	1	-0.0043052	0.999158	0	1	-0.0756567	0.987718	0	1	unspecified product
CNAG_07388	0	1	0	1	0	1	0	1	0	1	0	1	hypothetical protein
CNAG_07389	1.13203	1.23e-10	1.25777	1.26816e-13	1.149	2.00338e-10	1.24681	3.33989e-11	1.18745	1.55497e-14	1.07253	6.26993e-13	hypothetical protein
CNAG_12127	0	1	-0.0218112	0.996141	0	1	0	1	0	1	0	1	unspecified product
CNAG_07390	0	1	0	1	0	1	0	1	0	1	0	1	hypothetical protein
CNAG_07391	1.03434	1.36e-05	1.15176	1.70646e-07	1.25902	5.79969e-08	1.41272	2.65724e-10	1.09554	1.31216e-06	1.17254	1.02088e-08	hypothetical protein
CNAG_07392	-0.0373515	0.886911	0.222024	0.305548	0.48994	0.015874	0.490703	0.0126356	0.160359	0.433207	0.37802	0.0259265	hypothetical protein
CNAG_00858	1.07346	5.04e-08	1.32766	2.00808e-13	1.73036	5.58399e-17	1.57121	7.41554e-17	1.56209	2.15603e-18	1.7119	1.21634e-25	hypothetical protein
CNAG_00859	1.6622	1.18e-09	1.40512	1.60768e-07	1.60638	9.67533e-09	1.65743	9.45196e-10	1.81284	1.56764e-12	1.6793	6.91385e-12	hypothetical protein
CNAG_07393	-1.2547	0.00388895	0.108264	0.791824	1.18682	9.29821e-05	1.54818	4.74453e-07	1.63211	3.73066e-09	1.82243	1.37046e-12	hypothetical protein
CNAG_07394	-1.10308	0.00631382	-0.604307	0.109647	0.0964156	0.818146	-0.269581	0.507596	-0.474634	0.211997	-0.451467	0.232936	hypothetical protein
CNAG_06802	-2.58702	0.250678	-0.570121	0.761686	1.26727	0.358434	-0.502492	0.801095	-0.307186	0.87189	-0.0420574	0.985964	hypothetical protein
CNAG_07459	-0.140439	0.656328	0.82707	0.000503548	0.920868	0.000145369	0.6643	0.0151589	0.502632	0.0469714	0.231253	0.385432	hypothetical protein
CNAG_06801	0.253033	0.272041	0.890857	2.56134e-06	0.997467	1.39338e-06	0.95721	2.79456e-06	0.97264	5.94917e-08	0.898474	2.2136e-07	hypothetical protein
CNAG_12128	-1.10606	0.762782	-1.94537	0.650655	-1.92786	0.66692	-1.87194	0.673643	-1.99922	0.635376	-2.00697	0.640273	unspecified product
CNAG_06800	-4.19651	2.89e-12	-1.84208	3.5017e-26	-1.40464	1.58688e-10	-3.498	2.54417e-11	-4.14645	7.39598e-184	-4.8358	2.40331e-291	hypothetical protein
CNAG_06799	-0.475809	0.000624779	-0.655291	6.88827e-07	-1.10513	1.31083e-11	-1.00806	1.05724e-11	-1.11348	4.23307e-20	-1.21589	8.64003e-28	uroporphyrinogen decarboxylase
CNAG_06798	-1.50352	7.17e-20	-1.64174	1.08383e-27	-2.47823	5.28517e-36	-2.13359	2.60537e-50	-2.05324	3.60592e-64	-2.07958	4.85898e-80	U3 small nucleolar RNA-associated protein 18
CNAG_06797	0.135145	0.429755	0.260885	0.0880443	0.360527	0.0256846	0.48682	0.00171081	0.715143	1.58415e-07	0.845547	1.05238e-12	hypothetical protein
CNAG_06796	0.236538	0.160294	-0.0641023	0.725852	-0.503572	0.00476343	-0.284103	0.107333	-0.126001	0.444227	-0.220932	0.124371	serine/arginine repetitive matrix protein 1
CNAG_06795	1.75238	7.02e-30	1.98298	1.07302e-41	2.02433	4.33443e-39	1.85204	4.50564e-33	1.77242	8.22689e-34	1.55564	5.67841e-34	hypothetical protein
CNAG_06794	-0.223784	0.151195	-0.48981	0.000327306	-0.812565	1.77811e-08	-0.992312	4.6485e-11	-1.24537	6.07536e-21	-1.20477	1.53806e-25	hypothetical protein
CNAG_06793	1.25119	4.95e-09	1.53116	3.6288e-15	1.5979	2.05942e-14	1.75387	1.31191e-17	1.61839	4.38993e-17	1.57314	8.4923e-18	exonuclease 1
CNAG_06792	-0.396337	0.00356511	0.240302	0.0601613	0.588758	7.36521e-05	0.343134	0.00974914	0.41805	0.000597641	0.143677	0.19013	hypothetical protein
CNAG_06791	-3.80391	3.36e-18	-2.33723	6.61281e-38	-1.69245	9.95222e-16	-2.98343	1.58536e-57	-3.34061	4.03376e-179	-3.52759	0	hypothetical protein
CNAG_06790	-0.440819	0.00148251	-0.265383	0.0332711	0.014703	0.933588	0.0489108	0.751645	0.0835312	0.502464	0.129569	0.209865	hypothetical protein
CNAG_07460	-0.734097	4.3e-08	-0.721086	9.94878e-09	-0.757598	5.42121e-08	-0.654917	3.08173e-06	-0.52842	1.08432e-05	-0.474517	1.36021e-05	heat shock transcription factor
CNAG_06787	0.367596	0.546515	1.36416	0.00217524	1.64924	7.5408e-05	0.830772	0.091234	0.934728	0.0430214	1.06199	0.014482	hypothetical protein
CNAG_06786	2.08438	4.82e-16	1.97854	2.88498e-16	2.02872	1.47664e-15	2.16066	1.54983e-17	2.09012	1.25636e-18	1.80739	2.32902e-13	hypothetical protein
CNAG_06785	0.558778	0.0622079	1.28991	1.76383e-07	1.86376	1.08257e-14	1.79626	9.65131e-13	2.00766	3.2368e-19	1.84569	1.17297e-17	kynurenine 3-monooxygenase
CNAG_06784	0.382282	0.335085	0.668151	0.0601143	1.31481	4.06861e-05	1.21925	0.000319621	1.2122	0.000201982	1.24777	3.80439e-05	hypothetical protein
CNAG_12129	0.376318	0.77779	0.767958	0.506892	0.155317	0.917218	-0.0904778	0.9615	-1.36058	0.38942	0.877605	0.428887	unspecified product
CNAG_06783	0	1	0	1	0	1	0.051615	0.992334	0.834416	0.852362	0.820788	0.840223	hypothetical protein
CNAG_06782	-2.0912	1.16e-41	-1.51588	5.95869e-37	-1.29319	1.06311e-16	-1.88507	5.62603e-51	-1.98499	2.832e-85	-2.19764	5.13912e-139	putative alpha-1,2-mannosyltransferase
CNAG_06781	-0.940429	7.57e-06	-0.5682	6.03482e-05	-0.407339	0.0204488	-0.999057	5.00031e-10	-1.26366	2.46694e-18	-1.16987	4.67728e-22	hypothetical protein
CNAG_07461	1.80661	0.374662	1.91396	0.314092	2.84155	0.0845656	2.27152	0.223831	2.0289	0.283128	2.17348	0.220858	hypothetical protein
CNAG_06780	0.811541	0.2204	1.68939	0.00184402	2.1825	2.63431e-05	1.98603	0.000261148	1.79093	0.00142242	2.12344	4.28042e-05	hypothetical protein
CNAG_12130	0.445859	0.561552	0.842827	0.194556	1.31721	0.0307806	0.596135	0.415265	0.96075	0.130437	0.771867	0.247704	unspecified product
CNAG_06779	0	1	0	1	0	1	0	1	0	1	0	1	hypothetical protein
CNAG_06778	2.18839	7.26e-65	1.804	8.79056e-48	1.44933	5.72093e-23	1.51592	7.00615e-28	1.56811	3.8527e-33	1.46941	2.16761e-36	serine-threonine kinase receptor-associated protein
CNAG_06777	-3.96722	1.03e-120	-2.42142	4.20998e-67	-1.81555	1.6359e-35	-2.529	8.76707e-79	-2.6339	5.68747e-110	-2.9242	4.58049e-122	fructosyl amino acid oxidase
CNAG_06776	-2.42867	2.02e-47	-1.93579	4.5389e-37	-2.39358	1.26812e-42	-2.5036	5.51649e-53	-2.3291	1.63604e-58	-2.56913	5.15381e-84	membrane protein
CNAG_06775	-0.387972	0.00190853	-0.700148	1.8588e-09	-1.10285	4.05815e-17	-1.15946	3.5296e-16	-1.12712	3.19443e-20	-1.05476	1.23678e-25	hypothetical protein
CNAG_06774	0.567571	0.00666581	-0.265025	0.218039	-0.832157	0.00245584	-0.433057	0.057688	-0.371359	0.0897104	-0.410089	0.0439973	tRNA (guanine-N(7)-)-methyltransferase
CNAG_07462	1.36244	0.00846681	1.24091	0.0130061	0.775109	0.194722	0.861056	0.116627	1.00742	0.0562662	0.553741	0.331616	hypothetical protein
CNAG_06773	0.309332	0.0487213	0.0361002	0.845809	-0.0952575	0.595447	-0.0417932	0.806921	0.0364391	0.815082	-0.0362359	0.799616	protein transporter SEC24
CNAG_06772	0.800454	1.2e-06	0.788912	1.11273e-07	1.12783	2.37893e-09	1.08093	4.6373e-12	1.04132	1.23725e-14	1.18556	1.3029e-21	nucleoporin SEH1
CNAG_06771	-1.59692	2.5e-09	-0.807187	0.000265186	-0.112254	0.590781	-0.730508	4.00443e-05	-1.09988	4.46917e-12	-1.34553	2.70737e-17	hypothetical protein
CNAG_06770	-2.73161	2.62e-66	-1.9164	3.49552e-45	-1.80012	1.68463e-33	-2.61069	2.16204e-121	-2.72951	6.6241e-209	-2.83209	2.66533e-283	fructose-bisphosphate aldolase 1
CNAG_06769	0.169691	0.342761	0.123913	0.488373	0.0291035	0.89209	0.180871	0.31892	0.449494	0.00342223	0.535002	8.18342e-05	DNA polymerase gamma 1
CNAG_06767	0.86847	1.81e-12	0.4617	2.26459e-05	-0.0698546	0.696069	-0.0360379	0.847836	-0.290346	0.0544399	0.112417	0.220007	F-type H -transporting ATPase subunit delta
CNAG_06766	-0.893379	8.75e-08	-1.18516	5.09584e-16	-1.84317	6.68834e-20	-1.62922	4.6115e-31	-1.3136	3.9661e-31	-1.28182	1.14562e-36	U3 small nucleolar RNA-associated protein 14
CNAG_12131	0.538262	0.573079	1.25371	0.110532	0.910867	0.284884	1.00469	0.239658	0.843886	0.323683	0.793697	0.349388	unspecified product
CNAG_12132	3.32956	0.0719978	3.66791	0.0323287	3.89501	0.0177746	3.40567	0.0668411	3.81742	0.0240091	4.44971	0.00456997	unspecified product
CNAG_07962	-1.00483	0.00255398	-0.658546	0.0352594	-0.131872	0.724468	-0.0268627	0.95132	-0.15128	0.639342	-0.328588	0.297451	hypothetical protein
CNAG_12133	-2.01574	0.460855	-1.01458	0.678538	-0.971741	0.700601	-1.81973	0.512399	-1.94633	0.462955	-1.95485	0.449419	unspecified product
CNAG_06765	-0.550323	0.000309697	-0.428318	0.00242773	-0.121431	0.463583	0.61079	0.00014353	0.805142	1.27859e-11	0.984041	1.09449e-18	Low mating performance protein
CNAG_06764	1.11383	8.14e-19	1.21366	1.39177e-23	0.791225	5.27646e-08	0.783952	1.10545e-07	0.73678	2.19478e-09	0.631116	1.40218e-08	hypothetical protein
CNAG_06763	0.490823	0.045891	0.4676	0.0517235	0.220057	0.410274	0.453652	0.0597911	0.603132	0.00568844	0.754126	0.000282707	serine-tRNA ligase
CNAG_12134	0	1	0.936783	0.829554	0.863331	0.853361	0	1	0	1	0	1	unspecified product
CNAG_06762	-2.34459	2.74e-86	-1.75501	1.32812e-52	-0.870779	2.89083e-14	-0.564072	9.75068e-06	-0.369519	0.00131423	-0.620839	4.11409e-14	GATA transcription factor, capsule-independent antiphagocytic protein
CNAG_06761	-1.83782	1.61e-11	-1.01626	1.16692e-08	-1.4976	6.6498e-13	-1.4267	1.03658e-11	-1.26001	7.57445e-13	-1.55695	8.6828e-19	siderophore-iron transporter Str1
CNAG_06760	0.49209	0.0179309	0.897921	3.51881e-07	0.939236	3.16214e-07	0.997768	2.79253e-08	1.06805	9.88275e-11	0.893173	7.03476e-09	hypothetical protein
CNAG_12135	-1.8479	5.9e-07	-1.59671	3.54431e-06	-0.341899	0.322092	-0.665275	0.071811	-1.02357	0.00222415	-1.14369	0.000400631	unspecified product
CNAG_06759	-2.73627	9.25e-43	-2.20505	1.96717e-48	-1.50252	4.59442e-19	-2.27951	5.77027e-53	-2.61918	6.0849e-131	-2.81984	2.08692e-164	dehydrogenase
CNAG_06758	-1.32427	3.62e-06	-0.737916	2.56731e-06	-1.2637	1.38537e-09	-1.40894	5.21606e-15	-1.20333	6.0106e-19	-1.73952	5.36891e-32	efflux protein
CNAG_12136	0	1	0	1	0	1	0	1	0	1	0	1	unspecified product
CNAG_06757	1.82576	2.29e-30	1.4224	1.20194e-21	1.9433	1.03832e-37	1.6774	1.68684e-23	1.38652	1.37294e-23	1.17996	3.21951e-19	hypothetical protein
CNAG_06756	-0.12949	0.530092	-0.82505	1.47659e-06	-0.926924	5.61994e-06	-0.736718	0.00012068	-0.47761	0.00480476	-0.631019	8.59206e-05	pre-rRNA-processing protein ESF2
CNAG_12137	-1.29688	0.299458	-1.40736	0.245648	0.197056	0.869057	-0.0365404	0.98505	-1.24007	0.307913	-0.054486	0.968806	unspecified product
CNAG_06755	0.685256	1.26e-06	0.211074	0.105658	-0.21716	0.218556	0.161165	0.285903	0.262025	0.0252896	0.16818	0.115538	threonine-tRNA ligase
CNAG_06754	-0.227633	0.0984884	-0.396048	0.00051255	-0.546781	1.53468e-05	-0.485751	0.000130693	-0.408979	0.000148151	-0.343151	0.000614004	RNA polymerase-associated protein CTR9
CNAG_06753	0.85244	1.67e-11	0.51418	2.84789e-05	0.234048	0.133386	0.399407	0.00657046	0.513901	8.97422e-06	0.575536	5.36962e-09	nuclear cap-binding protein subunit 1
CNAG_12138	-2.66817	0.136346	-0.544316	0.699698	-0.0966793	0.953614	-0.917185	0.54634	0.191765	0.883665	-0.621633	0.652047	unspecified product
CNAG_06752	1.1748	1.56e-08	2.14629	4.68435e-50	1.94115	2.36031e-35	1.45976	3.70944e-23	1.33718	1.0622e-24	0.965205	8.02468e-15	hypothetical protein
CNAG_06751	-0.113534	0.593278	0.828777	5.5479e-07	0.832527	2.25908e-07	0.365444	0.0208648	0.101048	0.483136	-0.255459	0.0461775	hypothetical protein
CNAG_06750	-1.77744	3.91e-23	-1.60907	2.95143e-28	-1.10702	8.9945e-11	-1.23362	1.30866e-12	-1.19837	7.0453e-19	-1.22347	1.25708e-23	hypothetical protein
CNAG_12139	1.80789	0.0138638	2.07604	0.00262336	1.97799	0.00588019	2.17583	0.00365025	2.12261	0.002628	1.68788	0.0162197	unspecified product
CNAG_12140	0	1	0	1	0	1	0	1	0	1	0	1	unspecified product
CNAG_06749	0.60782	0.00302792	0.815496	3.93805e-06	1.20271	5.25202e-11	0.978844	1.23702e-07	1.18552	2.37976e-13	1.31213	4.4988e-19	hypothetical protein
CNAG_06748	-0.00423693	0.982012	0.0165877	0.927456	-0.208035	0.279079	-0.247136	0.144442	-0.24303	0.105829	-0.342664	0.0100956	U3 small nucleolar RNA-associated protein 7
CNAG_06747	-2.15641	1.86e-78	-2.58798	2.21797e-156	-2.71479	1.01631e-131	-2.63683	5.60664e-125	-2.76603	6.21203e-191	-2.6618	2.32575e-271	Histone H2A
CNAG_06746	-1.59415	5.74e-39	-1.93509	5.93368e-83	-2.20679	4.16466e-62	-2.04927	3.33619e-74	-2.03931	1.01979e-105	-1.97813	4.352e-137	Histone H2B
CNAG_12141	1.88231	9.37e-08	1.63837	4.36744e-06	2.18151	1.8979e-10	1.99187	2.92861e-08	1.9959	4.34026e-09	2.19278	8.20244e-12	unspecified product
CNAG_06745	-2.2859	3e-105	-3.02232	8.29508e-225	-3.21876	7.53051e-178	-3.0744	6.18156e-161	-3.15326	9.37166e-223	-3.14279	0	Histone H3
CNAG_06744	0.883502	2.97e-06	0.477009	0.0105336	0.533932	0.00836667	0.696313	0.00027269	0.872274	2.65884e-07	0.901274	3.08691e-08	chromatin structure-remodeling complex subunit RSC9
CNAG_06743	0.640618	0.0612451	1.07803	0.000161547	0.938963	0.00336122	0.761671	0.0235369	0.364736	0.282133	0.774248	0.00829765	hypothetical protein
CNAG_06742	-0.15535	0.317479	-0.437826	0.000649272	-0.797825	3.36038e-08	-0.756915	7.7074e-08	-0.636471	1.65645e-07	-0.630537	5.29612e-08	pre-60S factor REI1
CNAG_06741	-1.06158	1.42e-10	-1.37475	1.00969e-22	-2.31453	6.74942e-20	-2.01295	8.30331e-49	-1.75435	1.03912e-45	-1.88492	5.28338e-53	ATP-dependent RNA helicase DBP10
CNAG_06740	0.0812363	0.614407	0.428709	0.00108934	0.482328	0.00154882	0.531288	0.000248671	0.633444	1.16906e-07	0.527822	7.35128e-07	septation protein imp2
CNAG_06739	0.0060841	0.976501	-0.184729	0.202763	-0.50642	0.00239501	-0.23619	0.178604	-0.24596	0.0588713	0.0683801	0.602683	dethiobiotin synthase
CNAG_06738	-0.194337	0.235898	-0.444546	0.000495745	-0.0461321	0.790616	-0.0669953	0.659317	-0.098627	0.4239	-0.107041	0.33114	hypothetical protein
CNAG_06737	-1.26079	9.56e-15	-0.969719	7.57215e-12	-0.647727	1.63569e-05	-0.937962	3.3442e-13	-1.16521	2.49254e-25	-1.21191	1.38636e-32	vacuolar protein sorting-associated protein
CNAG_07463	0.0154338	0.939578	-0.363387	0.0146488	-0.269647	0.113833	0.297492	0.0493329	0.285048	0.0310415	0.387934	0.00074189	separase
CNAG_06734	-0.42496	0.621977	-0.318668	0.704415	-1.09273	0.266933	-1.15147	0.200757	-0.780624	0.368041	-0.63332	0.438369	DNA-directed RNA polymerase I, II, and III subunit rpabc5
CNAG_06733	-0.594016	0.000115317	-0.604185	2.04933e-06	-0.724575	3.63888e-07	-0.961444	4.15986e-10	-1.03827	4.47518e-17	-1.13778	1.50047e-23	19S proteasome regulatory particle base assembly chaperone, putative
CNAG_06732	-1.54908	2.09e-20	-0.931984	7.47096e-12	-0.400883	0.043037	-0.791297	2.77609e-10	-0.858039	1.69262e-16	-0.940227	2.16107e-25	hypothetical protein
CNAG_06731	2.38754	0.190926	3.36639	0.0321167	1.52637	0.474753	0.780957	0.791872	0.853582	0.731434	1.84057	0.378812	hypothetical protein
CNAG_12142	0	1	0	1	0	1	0	1	0	1	0	1	unspecified product
CNAG_06730	-0.558564	6.05e-05	-0.388908	0.00332606	-0.582757	7.00692e-05	-0.749849	2.4105e-08	-0.795229	7.02923e-12	-0.868984	2.39172e-15	CMGC/GSK protein kinase
CNAG_06729	-1.05892	1.39e-09	-1.10812	8.03016e-13	-1.63636	1.73243e-16	-1.63155	3.35314e-15	-1.45512	3.93453e-20	-1.52414	1.16167e-24	hypothetical protein
CNAG_06728	2.68292	1.5e-50	2.65136	2.28523e-51	2.50772	1.3621e-39	2.60969	2.37762e-46	2.67283	1.70876e-57	2.60979	5.32278e-62	kinesin
CNAG_06727	-1.17515	2.87e-12	-0.522759	0.000255896	-0.42265	0.0295943	-0.700066	1.35631e-05	-0.842932	4.56348e-09	-0.784153	4.80903e-10	hypothetical protein
CNAG_10021	0	1	0	1	0	1	0	1	0	1	0	1	unspecified product
CNAG_07963	1.3222	0.344196	2.27686	0.0520437	0.921397	0.54631	2.23932	0.0646824	1.18971	0.399108	2.18123	0.0555601	hypothetical protein
CNAG_12143	-2.06784	0.649705	-1.94537	0.646372	-1.92786	0.662178	-1.87194	0.669854	-1.99922	0.630901	-2.00697	0.635774	unspecified product
CNAG_06726	0.61203	0.000737638	1.00899	6.86189e-09	1.04457	2.13054e-08	1.28487	1.5266e-11	1.28014	8.43379e-17	1.21633	3.05063e-17	hypothetical protein
CNAG_06725	1.14847	6.18e-08	1.12167	1.85418e-08	1.13522	3.33985e-08	1.33545	2.54417e-11	1.23416	5.62167e-11	1.33309	1.83966e-14	DNA polymerase delta subunit 2
CNAG_06724	1.48971	1.61e-10	1.42998	8.69862e-11	1.41171	2.59002e-09	1.65126	2.39801e-12	1.91289	2.6536e-21	2.06834	1.22364e-27	DNA repair and recombination protein RAD52
CNAG_06723	-0.993711	2.11e-19	-0.952516	3.22912e-22	-1.00516	3.90624e-18	-1.02179	5.27612e-17	-1.07109	6.9203e-29	-1.15748	8.33664e-48	hypothetical protein
CNAG_06722	-1.58896	1.86e-17	-1.027	1.04245e-12	-0.938379	4.02111e-09	-1.1581	4.08027e-11	-1.16793	1.08015e-14	-1.28349	2.49962e-16	hypothetical protein
CNAG_07464	1.69092	6.61e-20	1.88119	6.80463e-40	1.47622	1.61171e-17	1.73628	2.12808e-28	1.94676	1.44069e-51	1.71993	5.75912e-47	Mbp1 and Swi4-like APSES protein 1
CNAG_07465	1.21909	7.36e-06	0.661199	0.0202538	0.402249	0.204015	0.752007	0.00789809	0.822175	0.00238197	0.979522	5.34001e-05	hypothetical protein
CNAG_12144	2.34683	0.326407	0.899186	0.822016	3.36909	0.0958737	3.77592	0.0284362	2.1412	0.416147	2.81171	0.166088	unspecified product
CNAG_06719	0.773419	5.75e-05	0.689412	0.000215299	0.869068	2.28653e-05	0.954635	3.89778e-07	1.21966	2.63711e-13	1.24529	8.41952e-16	hypothetical protein
CNAG_06718	-2.38614	7.91e-08	-2.18371	1.74907e-07	-1.25018	0.00113014	-1.41622	0.00058626	-1.1506	0.00273291	-1.28229	0.000454417	hypothetical protein
CNAG_06717	0.620143	0.00026642	0.666659	1.80838e-05	0.725566	6.84205e-05	0.720693	1.40143e-05	0.743198	4.38455e-07	0.772581	3.30648e-08	Acyl-CoA-dependent ceramide synthase
CNAG_06716	-0.032741	0.859272	-0.400093	0.00683416	-0.50645	0.00109862	-0.580663	0.000271072	-0.707297	4.59102e-07	-0.652998	2.6752e-07	hypothetical protein
CNAG_06715	0	1	0	1	0	1	0	1	0	1	0	1	hypothetical protein
CNAG_06714	1.7643	8.74e-31	0.981462	1.5779e-11	0.726096	1.45704e-05	0.672721	9.3763e-05	0.527424	0.000685746	0.572389	2.976e-05	hypothetical protein
CNAG_06713	1.06733	1.02e-11	0.495734	0.00207397	0.228268	0.208762	0.571184	0.000863498	0.682974	5.29178e-07	0.678811	6.75938e-08	cysteine-tRNA ligase
CNAG_06712	-0.602227	3.71e-05	-0.296694	0.0177839	-0.0391492	0.800517	-0.345362	0.025791	-0.421025	0.0023406	-0.306582	0.00123484	hypothetical protein
CNAG_06711	-0.011876	0.954564	-0.0921662	0.563563	-0.0466515	0.810361	-0.164829	0.340497	-0.0495386	0.753952	-0.131059	0.338647	hypothetical protein
CNAG_06710	0.327113	0.0247357	0.173493	0.232606	0.0729858	0.673278	-0.0971695	0.573826	-0.165482	0.249353	-0.250779	0.0461654	hypothetical protein
CNAG_06709	-0.277271	0.0890981	-0.344669	0.0444925	-0.259604	0.144004	-0.171855	0.321683	-0.106091	0.497121	-0.0315522	0.846474	hypothetical protein
CNAG_06708	4.33246	7.03e-39	4.11856	1.67676e-35	3.50012	8.74977e-21	3.48065	6.85634e-23	3.44156	7.91301e-24	3.42056	2.71477e-24	dCMP deaminase
CNAG_06707	3.11664	8.98e-12	3.07372	1.32851e-12	2.68875	9.07485e-09	2.79042	5.27138e-09	2.53002	6.20144e-08	2.45642	7.46759e-08	hypothetical protein
CNAG_06706	0.27991	0.436419	1.82954	1.61188e-17	1.67258	7.716e-11	1.21873	5.61446e-06	0.758415	0.00283822	0.153029	0.577237	hypothetical protein
CNAG_06705	1.01485	0.000463751	1.48544	1.47584e-08	1.38422	1.72457e-06	1.2954	7.09607e-06	1.05032	0.000310762	0.39758	0.214622	hypothetical protein
CNAG_06704	-0.573527	0.0119948	-0.198294	0.398264	-0.307473	0.164799	-0.261486	0.234898	-0.514688	0.00986583	-0.730692	0.000114241	hypothetical protein
CNAG_06703	1.06575	2.34e-08	1.32297	9.62507e-17	1.71642	8.84561e-22	1.48367	7.20771e-19	1.43006	2.04349e-21	1.63092	6.59509e-33	hypothetical protein
CNAG_07466	-1.8699	0.0189026	-2.41994	0.00182543	-1.81688	0.0994093	-2.91586	0.000360871	-2.86527	0.000210583	-2.91466	0.000143644	U3 small nucleolar RNA-associated protein 7, variant 2
CNAG_10500	-1.67465	0.0803926	-2.85531	0.00189273	-1.5762	1	-3.25043	0.000401438	-3.2091	0.000422252	-2.89682	0.00146561	unspecified product
CNAG_12145	0	1	0	1	0	1	0	1	0	1	0	1	unspecified product
CNAG_10501	-0.376252	0.0142083	-2.27509	2.28304e-53	-3.34629	3.20524e-70	-3.70501	1.55846e-102	-3.06323	3.7435e-129	-2.78623	9.58722e-130	unspecified product
CNAG_10502	-1.50254	0.151102	-3.13864	0.00145502	-1.50715	0.36849	-3.68262	0.000211406	-3.76477	0.000112226	-3.55332	0.000253336	unspecified product
CNAG_10503	1.28206	0.759081	2.44822	0.272582	3.48246	0.0590127	2.11465	0.457152	2.40532	0.289898	2.99139	0.169086	unspecified product
CNAG_03595	-0.411078	0.0952628	0.0249874	0.911776	0.37025	0.00726539	-0.380583	0.0365948	-0.764516	1.2609e-12	-0.982359	7.66442e-21	hypothetical protein
CNAG_03596	-1.31349	6.92e-30	-1.19098	2.9725e-28	-1.47122	3.815e-35	-2.01038	4.8255e-72	-2.11537	2.1349e-108	-2.24909	8.27111e-168	2-oxoglutarate dehydrogenase E2 component (dihydrolipoamide succinyltransferase)
CNAG_12146	0	1	0	1	0	1	0	1	0	1	0	1	unspecified product
CNAG_03597	-0.557436	0.0637801	0.142048	0.597778	0.355088	0.179448	0.0281288	0.941547	0.167181	0.522443	-0.0971275	0.726467	hypothetical protein, variant
CNAG_03598	-1.97395	1.72e-52	-1.91244	1.1415e-61	-1.67028	5.68042e-33	-1.95905	3.54619e-61	-1.8685	5.61194e-71	-1.75433	1.32473e-78	Ubiquitin
CNAG_03599	1.54702	3.08e-23	1.01313	6.37848e-11	0.411897	0.030432	0.327225	0.0815435	0.469206	0.00298656	0.387101	0.00849733	hypothetical protein
CNAG_03600	-2.26561	1.4e-29	-1.01335	1.43067e-09	-0.848386	3.32535e-06	-0.679498	0.000176718	-0.518857	0.00105955	-0.459643	0.0015426	ATP-binding cassette, subfamily B (MDR/TAP), member 1
CNAG_07964	0.873383	3.22e-08	1.32434	2.18122e-17	1.19664	3.35338e-10	1.42073	2.76953e-21	1.39884	9.55963e-25	1.43331	5.67546e-29	hypothetical protein
CNAG_03602	-0.627461	0.00153127	-0.412729	0.000370789	-1.22964	3.17761e-13	-1.36674	1.169e-28	-1.17974	2.51203e-26	-1.49417	9.2421e-60	U3 small nucleolar RNA-associated protein 5
CNAG_03603	-0.324087	0.0730006	-0.705215	1.13937e-06	-1.25676	2.23213e-09	-1.09152	1.54374e-12	-0.982498	5.02388e-13	-0.928582	2.51646e-11	ATP-dependent RNA helicase HAS1
CNAG_03604	-1.20394	2.12e-15	-1.18697	6.05816e-18	-1.32688	1.28034e-18	-1.28391	6.57695e-18	-1.24444	6.90495e-22	-1.27699	6.32987e-26	mRNA 3'-end-processing protein yth1
CNAG_03605	0.942613	1.33e-05	1.10941	5.44213e-08	1.2073	1.18525e-08	1.31172	4.62743e-10	1.38914	6.70072e-13	1.42031	5.4417e-15	hypothetical protein
CNAG_03606	-0.08178	0.531672	-0.556753	3.57423e-07	-0.812639	2.88912e-08	-0.552759	2.89958e-05	-0.546927	3.26164e-08	-0.394109	1.04184e-05	translation initiation factor aIF-2
CNAG_03607	-0.654953	0.00395363	-0.122717	0.58725	0.262432	0.236106	0.361596	0.0905962	0.360137	0.0676716	0.41183	0.0202506	hypothetical protein
CNAG_03608	0.281929	0.367048	0.058819	0.858162	0.123291	0.710321	0.42635	0.16466	0.293948	0.288366	0.491237	0.0451022	hypothetical protein
CNAG_03609	-2.40521	5.82e-43	-2.38981	8.78695e-52	-1.98279	2.0326e-33	-2.37689	3.11415e-60	-2.59854	9.93524e-90	-2.49361	2.92972e-102	hypothetical protein
CNAG_03610	0.33129	0.0897583	0.317815	0.0786489	0.819628	7.8081e-05	0.83248	5.47797e-06	0.827082	2.96988e-07	0.87229	1.63219e-08	mRNA guanylyltransferase
CNAG_07469	-0.203356	0.271591	-0.607719	0.000284892	-0.726755	5.71539e-05	-0.453857	0.0115683	-0.249293	0.100846	-0.195174	0.194565	nuclear pore complex protein Nup98-Nup96
CNAG_12147	0	1	0	1	0	1	0	1	0	1	0	1	unspecified product
CNAG_03612	-0.54229	1.84e-05	-0.723962	1.64352e-09	-0.906629	1.32966e-10	-0.801425	9.24216e-10	-0.723134	2.39859e-11	-0.615537	2.01928e-10	hypothetical protein
CNAG_03613	0.884835	0.000102638	0.905862	3.70233e-05	1.05831	2.85458e-06	1.21765	1.87652e-08	1.23427	2.51824e-09	1.28612	2.49963e-11	hypothetical protein
CNAG_03614	0.767252	0.123748	0.665218	0.181182	1.11729	0.0112884	1.37718	0.00113306	0.927512	0.0382996	1.24919	0.00261748	hypothetical protein
CNAG_07470	-0.347744	0.0731189	0.0361047	0.829554	0.0413596	0.813493	0.0216069	0.907729	0.124705	0.33572	0.0320913	0.805174	high-affinity phosphodiesterase
CNAG_12148	-0.533371	0.841959	-0.390476	0.874876	1.6291	0.325374	0.879079	0.657104	0.95945	0.605681	-0.0456439	0.985964	unspecified product
CNAG_03617	0	1	0	1	0	1	0	1	0	1	0	1	hypothetical protein
CNAG_03618	0.789012	8.22e-05	1.09808	1.44777e-09	0.595227	0.00775932	0.728994	0.00040487	0.536491	0.00512668	0.531224	0.00297476	NADPH2:quinone reductase
CNAG_03619	0.446437	0.0131086	0.517044	0.0018738	0.567985	0.00134622	0.492357	0.00802961	0.506617	0.00167153	0.257942	0.117239	solute carrier family 29 (equilibrative nucleoside transporter), member 1/2/3
CNAG_03620	-1.12016	2.2e-13	-1.37646	2.12652e-20	-1.33042	1.11159e-16	-1.23292	6.56804e-14	-1.17972	5.45979e-16	-1.23064	1.33012e-18	hypothetical protein
CNAG_03621	0.422775	7.28e-05	0.115114	0.318658	-0.386065	0.00109663	-0.592435	1.66373e-07	-0.762852	1.40956e-15	-0.844877	3.77813e-27	Cyclophilin A
CNAG_03622	0.869574	5.11e-09	0.971911	9.99649e-13	1.08351	1.75591e-11	1.57569	1.04387e-26	1.47715	7.29572e-31	1.43393	1.53037e-36	cell polarity protein mor2
CNAG_03623	0.0243097	0.927656	-0.279103	0.166799	-0.60274	0.00422042	-0.410911	0.0557343	-0.381752	0.0380601	-0.276079	0.134166	hypothetical protein
CNAG_03624	0.0628907	0.752857	-0.323049	0.0143902	-1.32925	0.00219313	-0.897185	6.91586e-10	-0.77991	1.06418e-11	-0.906884	2.14197e-19	pescadillo
CNAG_03625	-0.309302	0.195749	0.14143	0.536522	-0.00162797	0.999158	0.156561	0.483488	0.158445	0.445025	0.361439	0.0422756	hypothetical protein
CNAG_03626	-0.320501	0.0191354	-0.536918	1.19158e-05	-0.727431	3.23885e-07	-0.646982	1.94033e-06	-0.632165	2.06354e-07	-0.666569	2.47278e-10	actin cross-linking protein
CNAG_03627	-0.828995	1.63e-16	-0.572771	8.16278e-10	-0.808116	2.11927e-12	-1.13905	1.21429e-21	-1.3573	9.58679e-37	-1.41053	3.77727e-108	Cyclophilin A
CNAG_03628	-0.434027	0.000286068	-0.446431	0.000184851	-0.36099	0.00487828	-0.618472	1.01911e-06	-0.512839	2.62486e-06	-0.628564	2.63358e-12	hypothetical protein
CNAG_03629	-0.625776	6.11e-09	-0.670083	3.29491e-12	-0.821053	7.94291e-11	-0.766418	1.86625e-10	-0.809828	1.72456e-16	-0.846094	2.89047e-31	NADH dehydrogenase (quinone), G subunit
CNAG_03630	0.244716	0.471182	0.638305	0.0356361	0.650321	0.0300278	0.536983	0.0924499	0.226273	0.500305	0.309163	0.328402	hypothetical protein
CNAG_03631	-1.6621	2.51e-20	-1.06571	2.44473e-14	-0.47014	0.0190888	-1.27622	1.78241e-21	-1.4707	5.48876e-45	-1.66743	4.56145e-71	hypothetical protein
CNAG_03632	0.808257	2.5e-06	0.739023	2.65885e-05	0.439673	0.0248736	0.275259	0.177378	-0.123601	0.561413	-0.0738367	0.699184	hypothetical protein
CNAG_03633	0.97829	1.81e-06	0.774789	0.000225757	0.847111	0.000149351	1.34448	4.14678e-11	1.50229	2.33243e-16	1.56047	6.18441e-20	hypothetical protein
CNAG_03634	-0.138066	0.547755	-0.694199	0.000529367	-1.3828	2.52293e-10	-1.01916	5.4875e-07	-1.05985	2.26459e-08	-1.06355	2.83766e-09	DNA-directed RNA polymerase I subunit RPA49
CNAG_03635	4.22007	3.17e-07	4.12866	4.97228e-07	4.48329	3.90797e-08	3.91577	4.42706e-06	4.03033	1.20574e-06	3.85256	3.21401e-06	hypothetical protein
CNAG_03636	-0.273512	0.181153	-0.952467	1.70953e-06	-1.58278	1.75357e-12	-1.37654	1.74041e-11	-1.19915	3.91218e-10	-0.95338	8.68297e-08	DNA-directed RNA polymerase I and III subunit RPAC2
CNAG_03637	2.2536	2.85e-33	2.20141	3.35412e-34	2.38501	2.98109e-37	2.09089	5.70442e-31	1.97757	2.80176e-36	2.03178	7.87468e-45	ATP-dependent DNA helicase 2 subunit 2
CNAG_03638	1.5078	1.67e-27	1.94209	2.17723e-51	2.29343	1.98448e-46	1.96693	4.8217e-61	1.95768	5.42518e-80	1.94021	3.34204e-107	hypothetical protein
CNAG_03639	2.27354	2.02e-20	1.95974	6.9245e-16	1.51407	4.76111e-09	1.59663	5.81449e-10	1.63662	1.23263e-11	1.57419	3.3438e-11	hypothetical protein
CNAG_07471	1.59704	3.41e-08	1.62891	3.92522e-09	1.85848	2.58534e-10	1.81256	2.86893e-10	1.77898	7.1893e-11	1.47028	1.55639e-07	hypothetical protein
CNAG_03640	-0.367706	0.0268914	-0.642623	3.86697e-05	-0.503998	0.00766845	-0.323238	0.0621077	-0.136736	0.381803	-0.219648	0.120371	hypothetical protein
CNAG_07472	1.23116	8.08e-06	1.18737	1.34694e-06	1.35394	1.17403e-07	1.25499	6.22492e-07	1.35569	3.06077e-09	1.296	1.02049e-08	hypothetical protein
CNAG_03641	-0.0265954	0.863876	-0.319847	0.00361637	-0.716669	4.74181e-09	-0.727832	1.87552e-09	-0.798914	6.56806e-13	-0.830555	2.56945e-19	translation initiation factor 3 subunit D
CNAG_03642	0.758286	8.36e-07	0.145833	0.373281	0.106401	0.564867	-0.0665167	0.732177	-0.18143	0.300443	-0.361613	0.0128448	hypothetical protein
CNAG_03643	0.658561	0.000621286	0.00500833	0.991591	0.0161707	0.95614	-0.14468	0.577599	-0.299683	0.158827	-0.27781	0.181055	hypothetical protein
CNAG_12149	1.79932	0.381328	1.49897	0.511868	2.52098	0.147017	1.66004	0.461075	0.861462	0.728985	0.420424	0.892436	unspecified product
CNAG_12150	1.3809	0.733182	3.19189	0.0830765	3.78912	0.0245737	3.48305	0.0577592	3.28221	0.0753359	3.98828	0.0166948	unspecified product
CNAG_12151	1.35567	0.432237	2.0247	0.200091	2.26818	0.125037	1.63574	0.33107	1.42823	0.406001	2.1303	0.165551	unspecified product
CNAG_03644	0.420246	0.154918	1.40658	3.43259e-10	1.39941	1.58629e-09	0.971813	9.76204e-05	0.90171	0.000127596	0.493599	0.0457024	hypothetical protein
CNAG_03645	-1.2693	1.55e-14	-1.10241	3.86484e-17	-1.99609	4.13421e-25	-1.77962	1.70091e-50	-1.60337	8.92027e-61	-1.78971	3.90623e-108	NET1-associated nuclear protein 1 (U3 small nucleolar RNA-associated protein 17)
CNAG_03646	0.148414	0.562689	-0.346293	0.161551	-0.226622	0.395551	-0.242542	0.327307	-0.232084	0.307539	-0.0115816	0.969442	phosphoribosylformimino-5-aminoimidazole carboxamide ribotide isomerase
CNAG_03647	0.182517	0.404446	-0.596023	0.00415068	-0.832877	0.00117818	-0.456856	0.036108	-0.706745	0.000813911	-0.444082	0.0185674	hypothetical protein
CNAG_03648	-0.918716	8.67e-15	-0.808076	8.97915e-14	-0.777569	2.08906e-11	-1.08568	3.4372e-21	-1.11233	2.72978e-29	-1.14867	7.0627e-43	UDP-glucose:glycoprotein glucosyltransferase
CNAG_03649	0.654683	0.00376831	0.689483	0.00166586	0.968918	8.33849e-06	1.24028	1.22424e-08	1.20144	2.3485e-08	1.11819	5.9877e-09	hypothetical protein
CNAG_03650	1.05479	2.82e-05	2.09699	3.99129e-20	3.40651	3.44492e-41	3.3689	5.2481e-62	3.63398	3.11133e-82	3.94989	6.49312e-107	hypothetical protein
CNAG_03651	-0.448637	0.00335343	-0.730634	5.61951e-07	-0.659828	2.45498e-05	-0.706453	1.55094e-05	-0.632756	1.95524e-06	-0.724598	3.05001e-09	syntaxin 7
CNAG_03652	-0.388074	0.0765512	-0.544158	0.00448557	-0.378256	0.071542	-0.468813	0.0253175	-0.512963	0.0123482	-0.458626	0.0112275	hypothetical protein
CNAG_03653	-0.131377	0.583288	-0.319466	0.0779106	-0.667628	0.000941043	-0.382055	0.0557343	-0.290765	0.0948639	-0.377213	0.0209573	hypothetical protein
CNAG_12152	2.26714	0.229261	2.39257	0.208847	2.73423	0.101807	3.61849	0.0177809	2.56027	0.136647	2.8526	0.0762049	unspecified product
CNAG_03654	1.91339	2.98e-30	1.97158	1.26209e-32	1.93353	2.35391e-31	1.83273	1.91727e-26	1.90339	1.38884e-36	2.06901	6.16031e-45	ATP-dependent DNA helicase
CNAG_03655	2.6906	2.79e-53	2.18788	7.8449e-36	2.23597	5.43851e-29	3.00712	3.5484e-64	3.1537	3.26242e-89	3.19291	1.0391e-109	hypothetical protein
CNAG_03656	1.26851	0.00358871	1.10399	0.00807935	1.28567	0.0024967	1.38161	0.0010206	1.36936	0.000768185	1.38701	0.000347744	hypothetical protein
CNAG_03657	1.25003	2.49e-14	1.28093	4.05959e-15	1.35897	2.88568e-16	1.6369	5.33743e-22	1.75523	3.49123e-33	1.73589	1.73759e-38	hypothetical protein
CNAG_03658	3.79387	2.8e-51	3.58239	2.41646e-47	3.7853	3.0311e-50	4.0077	9.06772e-60	4.03772	1.46198e-64	3.89891	1.0023e-66	hypothetical protein
CNAG_03659	1.70469	6.57e-27	1.58081	2.63177e-25	1.41329	4.69793e-16	1.74133	1.73883e-27	1.91358	2.90794e-40	2.00817	3.85564e-53	hypothetical protein
CNAG_03660	1.12486	2.17e-12	0.849643	4.59645e-08	1.15943	2.41637e-12	1.13807	3.03647e-12	1.28152	9.51469e-20	1.37296	4.73031e-27	lipoate-protein ligase A
CNAG_03661	0.128621	0.575373	0.134068	0.50873	0.271244	0.211033	0.331377	0.0911991	0.316681	0.0747195	0.223334	0.193489	hypothetical protein
CNAG_03662	0.330727	0.0375904	0.0889535	0.58178	-0.0525394	0.778745	-0.248449	0.152191	-0.324164	0.0655412	-0.138284	0.300695	hypothetical protein
CNAG_03663	-0.736763	7.98e-08	-0.683294	6.41502e-08	-0.811217	4.44942e-08	-1.13859	4.10267e-16	-1.24085	1.32708e-25	-1.35448	9.77558e-35	L-lactate dehydrogenase
CNAG_03664	-1.21534	1.91e-13	-0.854051	1.13435e-07	-1.01814	3.23443e-09	-0.691885	2.09845e-05	-0.31784	0.0288828	-0.175115	0.191932	high-affinity nickel-transporter
CNAG_03665	1.35005	3.63e-19	1.00184	1.57125e-11	0.922564	4.01745e-09	1.11606	4.33906e-13	1.17718	5.21804e-18	1.12107	3.93871e-19	ATP-dependent RNA helicase DDX35
CNAG_03666	-3.29456	9.41e-136	-2.08373	3.36638e-74	-1.81655	2.82418e-49	-2.02456	3.53364e-51	-1.80701	3.57437e-72	-1.83839	3.78315e-108	acyl-CoA dehydrogenase
CNAG_03667	-4.03387	1.14e-14	-1.89998	5.32292e-29	-1.19745	3.77921e-10	-2.51267	5.12672e-39	-3.06146	8.42578e-106	-3.26849	2.86601e-201	hypothetical protein
CNAG_03668	-2.14692	4.1e-46	-0.832042	6.77656e-09	-0.571934	0.000124695	-0.850828	9.67156e-11	-0.751231	8.5632e-11	-0.863423	9.9262e-17	hypothetical protein
CNAG_03669	-0.790867	7.36e-09	-0.97609	1.70053e-17	-1.03695	6.11932e-15	-0.771324	9.55281e-10	-0.624574	6.73894e-09	-0.622515	2.28138e-11	hypothetical protein
CNAG_03670	0.303161	0.040347	0.687825	8.04722e-08	0.861152	1.02028e-09	0.897813	1.33165e-10	0.988356	1.30638e-16	1.11174	1.04943e-25	IRE protein kinase
CNAG_03671	3.389	6.18e-12	2.82794	2.20043e-08	3.91371	1.65626e-14	4.07036	1.06713e-17	4.35839	5.49229e-22	4.24152	5.37749e-21	hypothetical protein
CNAG_03672	0.459309	0.0127368	0.710157	2.04795e-05	0.573817	0.00236302	0.542	0.00371915	0.229805	0.306218	0.587836	0.000110498	BET3 family protein
CNAG_03673	0.795406	4.28e-07	1.14109	3.46009e-16	1.46848	2.52255e-17	1.48152	3.99638e-20	1.76592	3.41913e-38	1.61146	1.94481e-43	serine/threonine-protein phosphatase PP-Z1
CNAG_03674	-1.50068	1.3e-35	-0.973679	8.26391e-17	-1.20309	1.34719e-22	-1.43105	1.17747e-34	-1.50356	6.41084e-53	-1.64279	3.21141e-96	oxoglutarate dehydrogenase (succinyl- transferring), E1 component
CNAG_12153	0.44888	0.599588	1.38834	0.0431154	1.58302	0.0139485	1.11778	0.14301	1.2144	0.0774374	1.18124	0.0833459	unspecified product
CNAG_03675	-0.787605	6.12e-07	-0.915055	1.69508e-10	-1.88223	1.35505e-15	-1.61883	3.50305e-35	-1.44891	1.39035e-37	-1.62734	3.30653e-57	pumilio domain-containing protein
CNAG_03676	0.0541781	0.837518	0.317197	0.0817383	0.568665	0.0019929	0.299822	0.124975	0.297641	0.116947	0.238637	0.163801	D-lactate dehydrogenase
CNAG_12154	0	1	0	1	0	1	0	1	0	1	-0.0834071	0.985964	unspecified product
CNAG_03677	-0.648212	3.12e-09	0.25279	0.011607	0.872801	6.80487e-16	0.882504	5.99321e-17	1.07783	1.66869e-28	0.911897	2.08423e-33	hypothetical protein
CNAG_03678	-1.66403	5.14e-24	-1.5386	2.6945e-25	-1.57051	3.82321e-20	-1.31079	1.32805e-13	-1.32225	4.77015e-20	-1.15601	5.69155e-18	hypothetical protein
CNAG_03679	-3.51264	6.45e-47	-2.61738	9.82054e-47	-1.84003	4.67854e-24	-2.72369	5.80499e-60	-3.3488	1.78774e-111	-3.21682	9.66772e-115	hypothetical protein
CNAG_03680	1.33159	2.58e-14	1.77533	6.71226e-34	2.00275	2.03085e-35	1.95397	1.79622e-38	1.93809	1.73882e-48	1.77716	3.90816e-46	Predicted Rho guanine nucleotide exchange factor (Rho GEF)
CNAG_03681	0.831987	1.37e-09	0.618156	2.26398e-06	0.323439	0.0301412	0.329933	0.0260029	0.278446	0.0278108	0.298133	0.00861487	peptidylprolyl isomerase domain and WD-repeat protein 1
CNAG_03682	0.0139982	0.931489	0.0165267	0.905554	-0.46885	0.000964481	-0.776339	9.80213e-09	-0.982175	2.66295e-15	-0.65336	9.15784e-14	FK506-binding protein 1
CNAG_03683	1.59857	3.68e-13	0.680121	0.0026039	0.7436	0.00163151	1.08846	1.38204e-06	1.09446	2.52975e-07	1.0462	1.76279e-07	hypothetical protein
CNAG_03684	0.238759	0.105743	-0.0386693	0.783147	-0.337934	0.0107658	-0.571758	1.30966e-05	-0.768848	3.01159e-13	-0.769061	3.96675e-14	ATP-binding cassette, subfamily B (MDR/TAP), member 10
CNAG_03685	-0.525777	0.0803124	-0.232196	0.341314	0.118073	0.649247	-0.404087	0.0466347	-0.675366	0.000194597	-0.77348	7.02134e-06	hypothetical protein
CNAG_03686	-0.921004	0.000117117	-1.34949	3.95449e-11	-1.15033	4.6484e-09	-1.24024	7.80121e-10	-1.52871	3.28738e-15	-1.54288	8.31383e-18	UDP-N-acetylglucosamine transferase subunit ALG14
CNAG_03687	1.07606	6.88e-06	1.19435	1.00543e-07	1.23009	1.17574e-07	1.18098	3.31136e-07	1.23191	1.13973e-08	1.2038	8.07603e-09	hypothetical protein
CNAG_03688	-2.71626	8.63e-33	-1.62638	1.07851e-28	-1.07925	5.74288e-08	-2.21844	2.69959e-48	-2.54276	9.03995e-81	-2.53736	3.17136e-161	hypothetical protein
CNAG_03689	-1.28653	1.29e-20	-0.690251	1.12901e-08	-0.540417	0.000223252	-0.674142	8.97365e-09	-0.640843	1.36948e-11	-0.678673	2.82657e-17	hypothetical protein
CNAG_07473	0.332592	0.0127692	0.00239792	0.994444	-0.406012	0.00382529	-0.316045	0.0170491	-0.346378	0.00278831	-0.354887	0.000351921	valine-tRNA ligase
CNAG_07474	1.66062	1.55e-16	1.24844	1.7885e-10	1.3345	1.67481e-10	1.24618	2.18716e-09	1.37086	9.38205e-13	1.31871	7.83232e-13	AP-2 complex subunit mu-1
CNAG_03692	-3.72444	1.75e-109	-2.77541	1.18782e-85	-1.91088	2.25122e-20	-3.28242	6.44201e-72	-3.38672	2.44942e-152	-3.8823	1.705e-176	hypothetical protein
CNAG_03693	0.861347	8.13e-08	0.225541	0.190871	-0.0754746	0.745171	-0.064176	0.769485	0.0260073	0.89888	0.0812491	0.633996	large subunit ribosomal protein L11
CNAG_03694	0.162296	0.39712	0.0796257	0.646372	0.353959	0.0394816	0.492866	0.00230628	0.689281	7.08101e-07	0.78945	1.60278e-10	iron ion transporter
CNAG_03695	0.129039	0.692306	0.252109	0.410779	0.733104	0.00878117	1.05507	4.44555e-05	1.46174	4.95177e-10	1.58652	1.23155e-13	hypothetical protein
CNAG_12155	0	1	0	1	0	1	0	1	0	1	0	1	unspecified product
CNAG_03696	1.3442	1.25e-06	1.5798	7.15871e-11	1.75124	5.10237e-12	1.82594	7.34851e-12	1.95498	8.38155e-17	1.5961	8.19437e-12	hypothetical protein
CNAG_03697	-0.739498	1.4e-06	0.458756	0.000748079	1.04365	6.87743e-11	1.03896	1.03272e-13	1.07434	8.40423e-19	1.07746	7.20614e-25	hormone-sensitive lipase
CNAG_03698	-1.09079	4.86e-10	-1.48439	2.73802e-20	-0.931532	1.73634e-08	-0.805766	1.66939e-06	-0.661891	1.73998e-05	-0.663698	6.05899e-07	E3 ubiquitin-protein ligase UBR7
CNAG_03699	0.33582	0.0133953	-0.399078	0.000498484	-0.433141	0.00121274	-0.27891	0.0386785	-0.269784	0.0151405	-0.214685	0.0216059	pre-mRNA-processing ATP-dependent RNA helicase PRP5
CNAG_03700	-0.071192	0.784527	-0.0282374	0.910002	-0.224305	0.34613	-0.192385	0.440746	0.00214642	0.992208	-0.0029727	0.988893	hypothetical protein
CNAG_12156	0	1	0	1	0	1	0	1	0	1	0	1	unspecified product
CNAG_03701	-0.539377	2.09e-05	-0.952875	8.27537e-18	-1.07939	2.97551e-15	-0.472849	0.000238899	-0.27616	0.00864871	-0.170097	0.0637944	3-phosphoshikimate 1-carboxyvinyltransferase
CNAG_03702	1.48188	1.82e-06	1.02576	0.00184073	0.891043	0.00850396	1.08118	0.00190075	1.06956	0.000929477	1.25721	3.01721e-05	tubulin-folding cofactor B
CNAG_03703	0	1	0	1	0	1	0	1	0	1	0	1	hypothetical protein
CNAG_12157	0.747521	0.867173	1.43576	0.662334	0.944011	0.835659	1.39741	0.69118	1.4176	0.669437	1.38931	0.674044	unspecified product
CNAG_03704	0	1	0	1	0	1	0	1	0	1	0	1	hypothetical protein
CNAG_03705	-3.76161	1.52e-15	-1.837	4.14215e-26	-0.730598	0.096303	-2.13462	5.01264e-32	-2.50244	3.38165e-116	-2.87093	2.21608e-186	hypothetical protein
CNAG_03706	-0.174565	0.143772	-0.146772	0.173185	-0.440621	0.000213683	-0.621392	5.50562e-08	-0.641867	5.99302e-12	-0.765679	3.43181e-24	serine/threonine-protein phosphatase PP1
CNAG_03707	-0.217161	0.313671	-0.326616	0.100302	0.20951	0.347315	0.800839	1.0937e-05	1.15255	8.74912e-11	1.07885	5.33521e-12	efflux protein
CNAG_03708	-0.127341	0.421368	-0.355999	0.00916274	-0.587928	9.75891e-05	-0.73269	4.15718e-07	-0.64651	8.62711e-07	-0.650764	8.70982e-08	signal recognition particle subunit SRP72
CNAG_03709	2.23661	1.55e-40	2.09145	1.60536e-41	1.90603	9.68126e-28	1.92122	8.77181e-29	1.90933	8.33793e-34	1.8712	2.47024e-40	hypothetical protein
CNAG_03710	-0.545286	0.000143962	-0.33771	0.00415065	-0.355134	0.00897922	-0.106791	0.481612	0.0745663	0.534796	-0.0173148	0.878595	hypothetical protein
CNAG_12158	0.79552	0.873974	-0.0218112	0.996141	0.863331	0.853361	0.051615	0.992334	0	1	-0.0834071	0.985964	unspecified product
CNAG_03711	0.801484	0.00125736	0.596497	0.0190068	0.989368	5.51605e-05	1.36968	4.47866e-09	1.41025	9.88766e-11	1.34461	2.24017e-10	oligosaccharidyl-lipid flippase
CNAG_03712	0.655148	0.0977507	0.479147	0.210611	0.437026	0.284143	1.00785	0.00554819	1.16256	0.000757945	1.33555	1.4744e-05	hypothetical protein
CNAG_03713	-2.30829	3.47e-28	-2.29391	9.46676e-39	-1.87669	2.73193e-22	-0.740493	1.14474e-05	-0.166301	0.353919	0.0359933	0.839342	efflux protein EncT
CNAG_07475	0	1	0	1	0	1	0	1	0	1	0	1	hypothetical protein
CNAG_12159	0	1	0	1	0	1	0	1	0	1	0	1	unspecified product
CNAG_12160	0	1	0	1	0	1	0	1	0	1	0	1	unspecified product
CNAG_03714	3.96578	6.58e-52	3.95476	2.53644e-58	4.2267	2.00505e-62	4.46841	2.07587e-71	4.43071	1.05401e-78	4.50283	3.2144e-87	microtubule motor protein
CNAG_03715	3.22576	1.46e-41	2.67278	2.58886e-27	2.48948	1.69094e-20	2.9309	3.8496e-34	3.06095	1.67357e-41	3.10151	1.1915e-45	hypothetical protein
CNAG_03716	-0.255333	0.24355	-0.970952	2.83477e-09	-2.27594	5.21589e-19	-2.40072	1.53175e-31	-2.49064	1.39044e-42	-2.92958	2.87444e-59	hypothetical protein
CNAG_03717	1.39742	1.86e-06	2.05526	5.38971e-15	2.12992	2.21786e-15	2.23294	1.29385e-16	2.23514	1.76877e-18	2.15283	4.34239e-18	hypothetical protein
CNAG_03718	-1.21299	3.02e-19	-0.75367	2.56769e-09	-0.785153	1.15916e-08	-1.00854	1.11252e-12	-0.905641	4.74316e-13	-1.14794	3.89206e-25	mitochondrial intermediate peptidase 2
CNAG_03719	-2.3519	1.08e-27	-1.81309	1.33992e-35	-0.229617	0.262034	-0.78941	6.2138e-05	-0.480781	0.0013258	-0.762969	3.42225e-10	Putative transporter of the major facilitator superfamily (MFS)
CNAG_03720	0.907768	0.000168419	0.551638	0.021946	0.637796	0.0119015	0.450228	0.0764041	0.495122	0.0339706	0.338204	0.145707	D-tyrosyl-tRNA(Tyr) deacylase
CNAG_03721	-0.385137	0.00340747	-0.647588	4.55731e-09	-0.989922	2.95874e-14	-1.14144	1.47144e-17	-1.20791	6.76973e-24	-1.09407	3.79708e-31	hypothetical protein
CNAG_03722	0.107768	0.381127	0.0106473	0.943529	-0.228143	0.0828844	-0.362183	0.00214181	-0.378812	0.00019654	-0.360201	4.89534e-05	RAN protein binding protein
CNAG_03723	0.0347569	0.869735	-0.120046	0.467713	-0.103377	0.573842	0.0893976	0.642927	0.0885613	0.603804	0.0858619	0.561396	hypothetical protein
CNAG_03724	-0.455797	0.00523278	-0.738629	3.95642e-10	-1.63158	1.7757e-11	-1.24986	3.08593e-23	-1.08506	1.33467e-22	-1.32377	8.80672e-39	ribosomal RNA methyltransferase Nop2
CNAG_03725	0.541411	1.06e-05	0.719698	8.1211e-11	0.549399	3.46487e-05	0.584893	1.3442e-05	0.559685	4.50728e-07	0.591028	2.38373e-10	hypothetical protein
CNAG_03726	-1.00821	1.68e-12	-1.09253	4.73242e-20	-0.827558	8.44453e-12	-0.812343	3.1958e-11	-0.730993	8.39013e-12	-0.653273	1.07562e-13	hypothetical protein
CNAG_12161	-1.97445	2.93e-07	-0.840687	0.0110618	-0.22159	0.52434	-0.240117	0.503418	-0.511701	0.112282	-0.418236	0.178934	unspecified product
CNAG_03727	-2.74299	1.6e-80	-2.01718	5.01475e-31	-1.37021	1.50256e-18	-1.21144	1.10721e-14	-0.886636	2.76626e-13	-0.809794	2.28828e-16	hypothetical protein
CNAG_03728	-2.54387	0.0001169	-0.973765	9.335e-12	-1.08313	2.93621e-10	-2.1537	1.48357e-30	-2.45871	6.55383e-43	-2.79862	3.2897e-57	hypothetical protein
CNAG_03729	-2.42165	5.82e-58	-1.51993	9.75439e-32	-1.58439	4.9313e-21	-1.8243	9.3545e-30	-1.91857	8.47411e-49	-2.00721	8.4065e-67	peroxin-5
CNAG_03730	-0.278516	0.323251	-0.44187	0.111632	-0.428811	0.13295	-0.699512	0.0167947	-0.803749	0.00342223	-0.803089	0.00291193	DNA-directed RNA polymerase II subunit RPB11
CNAG_03731	-0.303912	0.191505	-0.571762	0.00950843	-0.876282	0.000368349	-0.743218	0.00199892	-0.802345	0.000269204	-0.55866	0.00652724	hypothetical protein
CNAG_03732	0.648909	0.0302195	1.438	2.2383e-16	1.0558	1.15108e-08	0.81972	5.30752e-06	0.805405	5.03281e-07	0.581862	0.000823678	hypothetical protein
CNAG_03733	-0.624428	0.0638303	0.413294	0.093467	0.544203	0.0325245	0.490984	0.0466321	0.527614	0.0211276	0.429557	0.0546555	hypothetical protein
CNAG_03734	0.614108	0.065394	1.04961	0.000236734	1.86897	1.95026e-11	2.18715	7.21996e-18	2.43167	1.90367e-25	2.65778	2.59488e-34	hypothetical protein
CNAG_03735	0.179993	0.377804	0.822277	1.01114e-05	1.99163	1.95715e-24	1.97722	1.8668e-34	1.991	3.82929e-42	1.92106	6.95381e-47	hypothetical protein
CNAG_07476	-0.56072	0.00566186	0.511869	0.00546896	0.711731	0.000573892	1.07357	3.86333e-09	1.24469	1.52969e-15	1.3565	7.97428e-20	hypothetical protein
CNAG_03738	-0.836143	0.000410029	-0.174391	0.298426	0.0607943	0.757799	-0.480134	0.00854338	-0.803571	4.15436e-09	-0.906641	1.91645e-12	pantetheine-phosphate adenylyltransferase
CNAG_03739	1.3134	1.19e-19	0.754806	1.44945e-08	0.37733	0.0170836	0.33853	0.0211331	0.189257	0.145507	0.193634	0.108842	large subunit ribosomal protein L10-like
CNAG_03740	3.066	2.28e-10	3.62704	2.47334e-15	3.50976	7.16693e-14	3.54437	5.64722e-14	3.26113	6.80479e-12	3.42781	3.49106e-14	hypothetical protein
CNAG_03742	1.14381	1.16e-19	0.887818	2.9142e-14	0.675673	5.79049e-07	0.606494	2.96387e-06	0.582473	9.7086e-08	0.47943	3.9876e-06	staphylococcal nuclease domain-containing protein 1
CNAG_03741	0	1	0	1	0	1	0	1	0	1	0	1	hypothetical protein
CNAG_03743	0.824572	4.56e-05	0.477058	0.0214643	0.411192	0.0768346	0.916381	1.201e-05	1.03424	3.66182e-08	0.761306	3.32105e-05	hypothetical protein
CNAG_03744	2.75673	0.00337254	3.07716	0.000698426	2.6809	0.00528759	2.81746	0.00301006	2.91764	0.00150851	2.84029	0.00167653	hypothetical protein
CNAG_03745	0.1101	0.768219	0.019757	0.962219	-0.0654715	0.862812	0.532874	0.0905783	0.407965	0.162346	0.427753	0.126541	hypothetical protein
CNAG_12162	0	1	0	1	0	1	0	1	0	1	0	1	unspecified product
CNAG_03746	-4.86641	1.16e-35	-3.0604	6.52522e-25	-3.60268	6.25602e-31	-3.54004	1.86149e-30	-3.19186	1.17697e-30	-3.53708	1.08446e-36	hypothetical protein
CNAG_03747	1.70399	2.51e-32	0.848747	1.73485e-10	0.455174	0.0130595	0.517116	0.000781784	0.276845	0.0387193	0.53478	1.92976e-06	hypothetical protein
CNAG_03748	-0.693192	7.7e-07	-0.967038	2.73939e-13	-1.10895	1.88541e-16	-0.80702	5.21925e-10	-0.878326	1.35926e-12	-0.767329	5.60978e-15	large subunit ribosomal protein L19
CNAG_07477	-0.13634	0.485824	0.342338	0.0524335	0.633966	0.00109566	0.747112	8.96255e-06	0.74508	4.17748e-07	0.708653	6.98206e-08	hypothetical protein
CNAG_07478	0	1	-0.0218112	0.996141	0	1	0	1	0	1	0	1	hypothetical protein
CNAG_12163	0	1	0	1	0	1	0	1	0	1	0	1	unspecified product
CNAG_03751	0.694938	0.000141332	0.697626	1.44608e-05	1.28028	9.12914e-14	1.17953	2.58458e-13	1.25002	4.49292e-18	1.2801	7.48771e-23	calcium channel protein
CNAG_03752	-0.487616	0.0246094	-0.372632	0.0847707	0.075611	0.782603	0.0183468	0.952169	0.458399	0.0154012	0.379512	0.0481728	hypothetical protein
CNAG_03753	3.21921	8.45e-34	2.81344	1.08632e-26	2.19076	1.27255e-13	2.26896	1.69074e-14	2.30411	1.00665e-16	1.83932	7.72394e-11	hypothetical protein
CNAG_12164	0	1	0	1	0	1	0	1	0	1	0	1	unspecified product
CNAG_03754	0	1	0	1	0	1	0	1	0	1	0	1	short-chain dehydrogenase/reductase SDR
CNAG_10022	0	1	0	1	0	1	0	1	0	1	0	1	unspecified product
CNAG_03755	1.64487	2.08e-15	1.61322	6.92217e-16	1.52341	4.02293e-12	1.42887	1.76038e-10	1.40208	3.24226e-11	1.42181	1.4132e-13	hypothetical protein
CNAG_03756	0.141921	0.418653	0.0556617	0.73825	0.27264	0.132159	0.350112	0.0188886	0.351068	0.00768014	0.501774	1.52758e-05	hypothetical protein
CNAG_07479	1.0927	1.1e-11	1.69275	9.21082e-31	1.91429	3.75104e-35	2.04984	2.26449e-40	2.07802	1.06754e-52	1.96537	1.79896e-56	hypothetical protein
CNAG_07480	2.65555	0.0521287	3.65913	0.0025201	2.54418	0.0708038	3.06632	0.0213648	3.69228	0.00273405	3.04123	0.0161024	cytochrome b5 reductase
CNAG_07203	0	1	0	1	0	1	0	1	0	1	0	1	hypothetical protein
CNAG_03759	-9.94735	8.59e-88	-7.94805	2.77591e-180	-7.65453	9.03079e-186	-7.38241	1.027e-195	-6.55637	1.70784e-283	-6.16059	0	hypothetical protein
CNAG_03760	1.33787	3.41e-14	0.31083	0.0554079	0.118928	0.539789	0.346125	0.0540839	0.432891	0.004688	0.617822	4.84946e-06	hypothetical protein
CNAG_03761	0.25983	0.059438	-0.0268153	0.859367	-0.115459	0.458237	0.0472096	0.779678	0.000145728	0.999011	0.0486719	0.681979	mRNA 3'-end-processing protein rna14
CNAG_03762	-0.721204	2.54e-05	-0.86944	6.68196e-11	-1.86094	1.22563e-13	-1.37242	4.94951e-21	-1.17139	2.52719e-22	-1.22845	3.58492e-33	AdoMet-dependent rRNA methyltransferase spb1
CNAG_03763	1.92561	4.11e-46	1.75092	2.55985e-54	2.23775	1.31921e-73	2.52166	4.14279e-92	2.60364	1.03114e-139	2.60962	2.65761e-199	IQ domain-containing GTPase activating protein
CNAG_03764	0.940647	0.312072	3.22466	5.03271e-30	2.70422	8.6243e-21	2.72133	5.82018e-06	2.89502	1.02859e-27	2.32086	5.5301e-14	hypothetical protein
CNAG_12165	0	1	0	1	0	1	0	1	0	1	0	1	unspecified product
CNAG_03765	-2.15242	3.17e-47	-1.49631	6.03403e-23	-1.38204	3.64901e-17	-2.00264	1.02231e-57	-2.26547	2.73979e-132	-2.3819	1.81915e-161	trehalose-phosphatase
CNAG_03766	0.0959812	0.644702	-0.00124224	0.996141	-0.233287	0.233481	0.113965	0.548233	0.219067	0.168253	0.299649	0.0306918	ankyrin repeat-containing protein
CNAG_12166	-0.14428	0.976501	0.880092	0.825889	0.905468	0.826248	0.835195	0.845966	0.831859	0.84079	1.38903	0.674044	unspecified product
CNAG_12167	0	1	0	1	0	1	0	1	0	1	0	1	unspecified product
CNAG_12168	1.37608	0.00128645	1.72414	1.21662e-05	1.7734	1.23826e-05	1.52547	0.000455065	1.25489	0.00325264	1.46538	0.000283547	unspecified product
CNAG_03767	1.48205	1.37e-20	1.16384	3.21636e-17	0.87283	1.0801e-07	1.12403	4.79965e-14	1.22704	2.48812e-20	1.23099	2.69846e-25	cohesin complex subunit Psm1
CNAG_03768	0.0859242	0.582424	0.0623726	0.683988	0.148637	0.403169	0.204166	0.162498	0.19063	0.149173	0.140384	0.224822	hypothetical protein
CNAG_03769	-1.36443	8.02e-26	-1.23683	3.77264e-29	-1.3908	3.8759e-24	-1.85838	4.47273e-65	-1.99671	5.60499e-101	-2.19785	7.17075e-176	Hexokinase
CNAG_03770	0	1	0	1	0	1	0	1	0	1	0	1	hypothetical protein
CNAG_03771	-4.94071	8.82e-12	-3.85624	6.33034e-15	-3.14235	3.98548e-50	-4.18347	1.28737e-103	-4.83607	3.15919e-238	-5.16667	0	hypothetical protein
CNAG_03772	-2.9125	3.5e-51	-1.84793	1.96755e-30	-1.41142	4.37318e-15	-1.57469	4.6205e-22	-1.47548	6.61217e-39	-1.48548	9.76152e-38	high-affinity glucose transporter
CNAG_07965	-1.48447	3.65e-44	-0.349566	0.000632004	-0.231619	0.0454453	-0.963963	5.03095e-18	-1.18185	8.65539e-45	-1.49573	6.63175e-105	hypothetical protein
CNAG_03775	1.79821	8.15e-46	1.41968	1.1258e-40	1.54091	2.05371e-37	1.50373	4.63019e-32	1.57394	9.31161e-53	1.42241	5.12077e-61	hypothetical protein
CNAG_03776	3.0769	5.38e-30	2.69994	3.34527e-24	2.62797	1.78222e-21	2.94153	3.40537e-27	2.99764	1.09418e-30	2.92159	7.96876e-32	hypothetical protein
CNAG_03777	-1.06404	1.85e-06	-0.618289	0.00387399	-0.0348028	0.894228	-0.312738	0.173715	-0.113761	0.603804	-0.0806564	0.700632	hypothetical protein
CNAG_07076	0.515456	0.179174	0.94966	0.00843491	1.4173	1.60606e-05	1.36115	7.09924e-05	1.47163	5.73138e-06	1.4525	9.48405e-07	hypothetical protein
CNAG_07481	-2.61422	5.67e-24	-2.35207	9.51826e-48	-2.13996	3.1675e-34	-2.32814	2.78438e-43	-2.35069	4.95567e-47	-2.19766	1.94604e-52	hypothetical protein
CNAG_03779	0.267674	0.10861	-0.334304	0.0454601	-0.474298	0.00979798	-0.289102	0.13108	-0.325817	0.0427153	-0.169782	0.289624	large subunit ribosomal protein L4
CNAG_03780	1.22827	5.18e-29	0.355596	0.00044741	-0.0301735	0.883083	-0.0123687	0.94573	-0.269126	0.0173139	-0.100401	0.233615	small subunit ribosomal protein S16
CNAG_03781	2.59614	5.95e-34	2.28421	2.32616e-30	2.05208	3.41316e-20	2.43951	1.05746e-31	2.55091	1.26818e-39	2.69337	2.46529e-49	hypothetical protein
CNAG_12169	0	1	0	1	0	1	0	1	0	1	0	1	unspecified product
CNAG_03782	-7.24447	5.32e-52	-4.48951	1.11253e-169	-3.86243	7.51274e-89	-5.51393	3.58798e-229	-5.34051	0	-5.29254	0	hypothetical protein
CNAG_03783	-1.51715	1.54e-12	-0.247795	0.260004	0.565918	0.026084	0.168133	0.473462	0.173898	0.348106	0.298933	0.0692935	hypothetical protein
CNAG_03784	-0.0951575	0.92769	1.01595	0.156024	1.59899	0.014082	1.51892	0.0267449	1.81162	0.00458099	1.87179	0.00203951	hypothetical protein
CNAG_03785	-2.78276	9.9e-59	-1.99119	1.69519e-41	-1.66424	1.96925e-25	-2.2066	5.418e-70	-2.40445	8.9872e-145	-2.43395	3.57083e-140	alpha,alpha-trehalase
CNAG_03786	0.210083	0.255656	0.42108	0.00916274	0.585628	0.00067164	0.358762	0.0421655	0.172551	0.312303	0.122245	0.461658	hypothetical protein
CNAG_03787	1.12805	4.95e-18	0.829763	1.65246e-11	0.469256	0.000653931	0.497471	9.61083e-05	0.523146	1.83858e-06	0.454235	5.11728e-06	tubulin alpha-1A chain
CNAG_03788	-1.78145	2.63e-20	-1.50241	4.68781e-31	-1.75957	1.09214e-33	-1.63348	1.08961e-27	-1.50418	1.82084e-34	-1.32949	3.00627e-31	hypothetical protein
CNAG_03789	-0.372599	0.0318005	-0.889854	2.23801e-09	-1.7168	0.000299844	-1.41987	2.68786e-19	-1.48503	2.73069e-30	-1.46741	1.94411e-32	mRNA turnover protein 4
CNAG_03790	-0.263255	0.0290097	-0.0960938	0.395984	-0.100462	0.421736	-0.014254	0.923985	0.0288567	0.799076	0.00940462	0.921723	hypothetical protein
CNAG_03791	-2.23578	1.24e-58	-1.94349	6.5275e-59	-1.63106	1.28174e-29	-1.84643	2.37762e-46	-1.92032	2.8063e-76	-1.99894	1.3885e-87	CAMKK/ELM protein kinase
CNAG_03792	-1.7284	6.6e-33	-1.4357	6.02174e-31	-1.35566	1.94616e-21	-1.54317	1.19729e-30	-1.63576	1.42666e-45	-1.7722	1.75156e-62	tRNA adenylyltransferase
CNAG_03793	0.917653	0.067277	0.0347901	0.963586	-0.268598	0.712758	-0.0935822	0.900065	-0.362654	0.576039	0.611336	0.231333	hypothetical protein
CNAG_03794	-3.68727	3.75e-07	-2.13817	2.17649e-08	-1.19441	5.05952e-07	-2.48587	1.19619e-06	-3.33764	9.03995e-81	-3.56089	7.61274e-143	endoplasmic reticulum protein
CNAG_03795	0	1	0	1	0	1	0	1	0	1	0	1	N-glycosylase/DNA lyase
CNAG_03796	-0.479858	0.00134656	-0.42585	0.00515341	-0.0752649	0.663358	-0.29755	0.0632948	-0.300597	0.0332399	-0.165709	0.170936	NAK protein kinase
CNAG_12170	0	1	0	1	0	1	0	1	0	1	0	1	unspecified product
CNAG_03797	0	1	0.821972	0.854482	-0.0043052	0.999158	0.835195	0.845966	2.82632	0.185239	3.71962	0.0280598	hypothetical protein
CNAG_03798	0	1	0	1	0	1	0	1	0	1	-0.0834071	0.985964	hypothetical protein
CNAG_03805	0.692537	1.79e-05	1.32443	6.86774e-22	1.68809	4.64796e-25	1.34671	1.14026e-20	1.36249	6.91005e-27	1.27382	7.65099e-31	calcium/proton exchanger
CNAG_03806	-0.0769403	0.564726	0.176456	0.11692	0.394633	0.00379704	0.307121	0.0187303	0.326253	0.00250508	0.165096	0.0749082	acyltransferase
CNAG_12171	0.383097	0.763982	1.32058	0.20968	1.51223	0.132896	1.14798	0.302384	0.954475	0.411528	1.53873	0.117133	unspecified product
CNAG_03807	0.205136	0.232895	1.20357	4.34008e-16	1.63692	2.26546e-26	1.37865	2.65676e-20	1.40004	7.22126e-27	1.20703	4.10093e-25	hypothetical protein
CNAG_03808	-1.05649	1.6e-16	-0.532434	1.14776e-06	-0.466074	0.000168198	-0.55142	1.84129e-05	-0.557958	6.24599e-07	-0.75771	3.80052e-15	aromatic amino acid aminotransferase I
CNAG_03809	-0.316464	0.0208274	-0.353342	0.00250458	-0.304999	0.0211468	0.0108529	0.952696	0.159936	0.154429	0.159201	0.094161	hypothetical protein
CNAG_03810	-0.401029	0.0109048	-1.18431	1.0844e-14	-1.24073	1.00438e-13	-0.934039	7.10137e-09	-0.982679	5.42938e-12	-0.971077	2.48123e-14	large subunit ribosomal protein L13
CNAG_03811	1.53621	2.26e-15	1.68283	1.13429e-21	1.79417	1.67363e-22	1.91291	2.86723e-25	1.94846	1.19966e-31	1.84587	2.58322e-32	AGC/YANK protein kinase
CNAG_03812	0.94345	7.47e-12	0.269405	0.0565297	0.073648	0.681533	0.730627	1.74112e-07	0.982055	1.75831e-16	1.10336	6.63626e-24	histidinol-phosphate transaminase
CNAG_03813	-0.47233	0.00596754	-0.345472	0.0186641	0.0163928	0.935699	-0.0990479	0.601065	-0.110403	0.490037	0.103956	0.466139	replication factor A3
CNAG_03814	0.81883	1.6e-09	0.532409	3.87763e-05	0.183483	0.326708	0.213802	0.170118	0.309282	0.0205109	0.226689	0.0576458	hypothetical protein
CNAG_03815	-0.141164	0.337055	-0.177203	0.179868	0.0727312	0.653946	0.18832	0.207515	0.219614	0.069601	0.307994	0.00371051	hypothetical protein
CNAG_03816	-0.155644	0.533934	-0.704046	0.000514849	-0.846291	9.13549e-05	-1.07636	1.1996e-06	-0.981083	1.37059e-06	-0.920841	1.75694e-06	20S proteasome subunit beta 1
CNAG_03817	-0.0858136	0.696268	-0.715691	0.000145758	-1.13751	2.71434e-06	-0.94988	5.83875e-07	-0.855899	4.68346e-07	-0.949321	1.06203e-08	cell growth-regulating nucleolar protein
CNAG_03818	-0.373011	0.00944756	-0.174544	0.180051	0.0474752	0.771851	0.238724	0.0978762	0.457711	6.93658e-05	0.39642	9.08727e-05	osomolarity two-component system, response regulator SSK1
CNAG_03819	2.72427	4.41e-60	2.57793	5.07892e-70	2.2425	3.66068e-30	2.24686	1.48149e-37	2.18475	3.39752e-51	2.19821	8.32381e-64	sterol 24-C-methyltransferase
CNAG_03820	-0.132605	0.435511	-0.474302	0.000923501	-1.21153	3.17906e-09	-0.767049	3.20702e-07	-0.645367	5.37365e-08	-0.749438	9.97916e-13	nucleolar protein 14
CNAG_03821	0.955531	7.98e-08	1.17376	1.42358e-14	1.42405	4.05473e-17	1.58428	7.73406e-23	1.64217	2.45177e-31	1.67273	2.31991e-39	phosphatidylinositol 3-kinase
CNAG_12172	0	1	0	1	0	1	0	1	0	1	0	1	unspecified product
CNAG_03822	1.97459	3.74e-27	1.61372	6.86923e-20	1.09517	2.81123e-07	1.07292	1.19025e-07	0.886199	9.93984e-06	0.88281	7.68111e-07	monolysocardiolipin acyltransferase
CNAG_03823	-0.621377	0.000513635	-0.437619	0.00870211	-0.146816	0.451038	-0.356645	0.050163	-0.262284	0.102535	-0.356967	0.0187243	RING-box protein 1
CNAG_03824	-3.3299	4.2e-59	-2.34063	3.00269e-44	-1.70999	5.26865e-17	-2.84853	6.56963e-62	-3.15844	6.25801e-154	-3.36937	1.04613e-229	hypothetical protein
CNAG_12173	3.73425	9.68e-07	4.63521	8.54675e-11	4.43667	2.60161e-09	4.50367	1.07922e-09	4.47912	5.68488e-10	4.30102	2.78265e-09	unspecified product
CNAG_03825	0.581654	0.521167	0.535945	0.538698	0.5151	0.564792	0.0911154	0.939978	0.779738	0.332131	-0.0599418	0.960131	hypothetical protein
CNAG_12174	0.994251	0.189776	1.8388	0.00209211	2.05809	0.000543033	2.32186	5.86528e-05	2.09037	0.000301312	1.95318	0.000644379	unspecified product
CNAG_03826	-1.0473	1.44e-11	-0.757338	5.30921e-09	-0.689353	3.08095e-06	-0.797054	8.02964e-09	-0.760092	3.42192e-09	-0.907881	2.32923e-17	histone acetyltransferase esa1
CNAG_03827	0.373346	0.0238245	0.347801	0.025724	0.579548	0.000434524	0.902436	2.69189e-09	0.986366	1.76634e-13	1.092	1.54782e-19	hypothetical protein
CNAG_03828	-2.66356	9.42e-57	-1.75303	6.00191e-31	-1.58823	1.08544e-23	-1.96054	1.43789e-28	-2.46123	4.39541e-64	-2.50759	3.35228e-81	aromatic amino acid aminotransferase I
CNAG_03829	-0.712526	3.53e-07	-0.477538	0.000139921	0.0121631	0.957946	0.0198057	0.911461	0.113847	0.365769	0.124625	0.264746	L-carnitine dehydratase/bile acid-inducible protein F
CNAG_03830	0.833585	0.0861194	1.4801	0.000422859	2.19348	4.25473e-08	2.70511	1.73312e-13	3.20116	2.93738e-21	3.69761	2.06512e-31	hypothetical protein
CNAG_03832	-1.07198	6.39e-22	-0.616117	2.4428e-08	-0.629223	7.02097e-07	-0.569956	9.25241e-07	-0.555036	1.53e-08	-0.5685	5.21197e-12	alpha 1,2-mannosyltransferase
CNAG_03831	0	1	0	1	0	1	0	1	0	1	0	1	hypothetical protein
CNAG_03833	0	1	-0.0218112	0.996141	0	1	0	1	0	1	0	1	hypothetical protein
CNAG_12175	-0.373191	0.78748	-0.102139	0.941898	-0.083184	0.961182	0.378519	0.769875	0.19278	0.883586	-0.294645	0.827134	unspecified product
CNAG_03834	-2.86954	5.32e-123	-2.58948	9.12176e-106	-2.29331	3.92175e-70	-2.13293	1.57774e-72	-1.81168	3.99525e-55	-1.57326	2.50708e-75	C4-hydroxylase
CNAG_03835	1.0772	1.67e-05	0.715921	0.00580529	1.14499	4.75353e-06	1.40448	1.24356e-08	1.50901	8.23399e-11	1.75362	2.31455e-16	DASH complex subunit DAD3
CNAG_03836	0.980431	6.96e-11	0.795053	1.58672e-09	0.600048	1.87676e-05	1.01567	1.06809e-13	1.16049	4.37292e-24	1.16041	9.12276e-30	hypothetical protein
CNAG_03837	-2.71341	4.39e-44	-1.62399	6.91992e-25	-1.25748	3.39071e-13	-1.54617	7.92298e-20	-1.47166	6.55179e-22	-1.35453	6.97633e-22	protein-L-isoaspartate O-methyltransferase
CNAG_03838	-2.29067	6.32e-24	-2.16864	5.81726e-24	-2.81648	6.63994e-30	-2.54655	6.17339e-26	-2.79202	2.35855e-35	-2.42636	1.6449e-33	hypothetical protein
CNAG_03839	-1.49897	3.6e-30	-1.55278	4.85277e-38	-1.22692	3.23755e-17	-1.28571	1.89096e-25	-1.16688	6.1768e-27	-1.15931	9.08251e-33	CCR4-NOT transcription complex subunit 4, variant 1
CNAG_03840	0.110363	0.520881	-0.427603	0.00869025	-0.267709	0.129009	-0.49452	0.00426933	-0.459044	0.00207615	-0.446442	0.000858529	hypothetical protein
CNAG_12176	0.0873804	0.889738	0.792129	0.0817879	1.21101	0.00453566	0.973537	0.0311454	0.869186	0.050451	0.9979	0.0223952	unspecified product
CNAG_03841	0.377145	0.0027441	0.221522	0.0536471	-0.0197897	0.902349	-0.094674	0.492953	0.00946005	0.944737	-0.0325306	0.753865	hypothetical protein
CNAG_03842	2.28211	1.78e-05	3.1264	4.91558e-14	2.87283	3.89936e-11	3.05756	1.32204e-12	3.03946	1.8726e-13	2.86436	3.33414e-12	hypothetical protein
CNAG_03843	-0.192275	0.313693	-0.18066	0.305609	0.193156	0.285409	0.430509	0.0107098	0.436701	0.002969	0.370774	0.00578395	NAK protein kinase
CNAG_03844	-1.69947	3.56e-33	-0.951426	1.48532e-13	-0.47235	0.00365119	-0.947595	5.58514e-11	-0.946116	1.378e-17	-1.02874	1.71906e-26	hypothetical protein
CNAG_03845	1.74402	4.43e-22	1.69366	3.70487e-20	1.73237	2.43897e-20	1.82405	2.86712e-23	1.8124	2.28044e-26	1.68506	1.18327e-26	multidrug resistance protein fnx1
CNAG_03846	0.638204	0.000213028	0.747825	9.66913e-07	0.565368	0.000981021	0.662663	7.37394e-05	0.746537	9.79088e-07	0.694073	3.84256e-07	hypothetical protein
CNAG_03847	-0.821164	3.88e-08	-0.198655	0.115531	-0.172021	0.235158	-0.19816	0.10909	0.0569102	0.636662	0.162477	0.0569444	hypothetical protein
CNAG_03848	-0.169917	0.362563	0.0158198	0.940738	0.403946	0.0217882	0.540461	0.00278298	0.608479	0.000107158	0.133414	0.402084	glutathione transferase
CNAG_03849	-0.454717	0.00143161	-0.781008	2.51624e-10	-0.34151	0.0133072	0.0566662	0.717655	0.359889	0.00165553	0.437103	1.14867e-05	nuclear protein
CNAG_03850	-0.677529	1.71e-07	-0.665246	2.48297e-08	-0.579767	1.10659e-05	-0.629797	2.95763e-06	-0.604123	9.87445e-08	-0.48174	1.47053e-06	transcriptional activator spt7
CNAG_03851	-0.117313	0.558685	0.00326423	0.994535	0.25129	0.186695	0.27301	0.13909	0.384207	0.0169525	0.449845	0.00275167	hypothetical protein
CNAG_03852	0.997822	8.98e-05	1.01026	2.98444e-05	1.39306	1.15095e-08	1.38136	1.43075e-08	1.53259	1.39573e-11	1.47148	3.1587e-11	hypothetical protein
CNAG_03853	-0.679014	3.8e-08	-0.674497	5.32052e-10	-0.776728	1.35132e-09	-0.800938	8.89991e-11	-0.726888	7.22944e-10	-0.617459	5.25306e-12	small copII coat GTPase
CNAG_03854	0.902379	1.15e-05	0.669328	0.00103402	0.626963	0.00383493	0.634388	0.00502952	0.724383	0.000311526	0.900635	1.53835e-06	lysine decarboxylase
CNAG_03855	4.01234	1.11e-50	3.76668	9.70009e-46	2.69008	3.60133e-16	3.07184	5.59863e-26	2.98096	6.04983e-29	2.9604	5.14185e-30	phosphatidylinositol glycan, class M
CNAG_03856	1.44065	1.77e-31	2.08495	4.92011e-73	2.10355	4.30539e-66	1.98389	4.45008e-59	1.99463	1.37623e-83	1.76652	1.16039e-89	hypothetical protein
CNAG_03857	-0.718625	4.54e-11	0.456038	5.61883e-06	0.764961	1.70886e-10	0.618228	2.12548e-08	0.709599	7.33726e-16	0.495622	5.1549e-11	hypothetical protein
CNAG_03858	-0.507854	9.53e-05	0.309223	0.00590021	0.518093	0.000485085	-0.000732208	0.996115	-0.0921026	0.382418	-0.114821	0.183745	hypothetical protein
CNAG_03859	-1.58076	5.61e-20	-0.653177	1.98004e-07	-0.578919	3.33382e-05	-1.05618	2.66996e-13	-0.949041	3.74943e-14	-1.51502	2.46727e-52	hypothetical protein
CNAG_03861	-0.891068	1.16e-11	-1.06673	1.55564e-19	-1.44253	1.13052e-24	-1.49305	4.1566e-27	-1.62245	4.58256e-45	-1.49198	9.97541e-48	cytochrome c oxidase subunit 5a
CNAG_03862	1.89917	1.92e-41	1.84559	3.52484e-45	1.47296	3.74259e-24	1.32815	4.0719e-19	1.37471	5.80459e-26	1.11561	1.192e-18	hypothetical protein
CNAG_03863	0.0808621	0.604787	-0.19975	0.104426	-0.708475	9.24324e-07	-0.717284	1.64021e-07	-0.590111	3.63355e-07	-0.786194	1.99423e-14	protein arginine N-methyltransferase 1, variant
CNAG_03864	-1.63167	2.18e-36	-1.32717	8.45098e-22	-1.19698	2.69743e-17	-1.43856	2.63132e-31	-1.58934	2.89115e-52	-1.69566	4.48299e-80	hypothetical protein
CNAG_03865	-3.58886	6.22e-64	-2.12426	9.77471e-66	-1.87986	3.1133e-36	-2.36074	9.10552e-63	-2.29899	4.66153e-73	-2.65059	8.42092e-144	cytoplasmic protein
CNAG_03866	-0.547578	0.00222125	0.0419846	0.824644	-0.213738	0.233101	0.0110825	0.966632	0.0988288	0.559378	-0.0330075	0.844655	hypothetical protein
CNAG_03868	-0.499076	0.0041358	-0.556668	0.00100051	-0.671076	0.000168532	-0.630061	0.000953925	-0.677155	5.51097e-05	-0.582868	0.000111035	hypothetical protein
CNAG_03867	0	1	0	1	0	1	0	1	0	1	0	1	hypothetical protein
CNAG_07966	-0.358243	0.30319	-0.548395	0.092535	-0.656769	0.0679542	-0.357148	0.32488	-0.463975	0.156196	-0.41818	0.182979	hypothetical protein
CNAG_03869	0.530502	0.0105966	0.471961	0.0168703	0.679176	0.00131715	0.702622	0.000459472	0.697978	0.000166347	0.675358	0.000204027	hypothetical protein
CNAG_03870	1.37462	3.27e-20	1.38184	2.95312e-23	1.33159	3.39373e-18	1.13613	3.55731e-13	1.25947	4.89034e-21	1.06101	1.00754e-17	delta8-fatty-acid desaturase
CNAG_03871	0.4232	0.0706827	-0.0650245	0.792749	-0.0978112	0.71016	0.0606614	0.815776	0.0748043	0.763696	0.147433	0.485304	hypothetical protein
CNAG_03872	-1.48748	3.9e-30	-1.27024	4.49606e-26	-1.09335	5.42639e-15	-1.33842	7.27565e-26	-1.37385	2.03035e-34	-1.30271	4.15855e-39	putative ubiquitin carboxyl-terminal hydrolase
CNAG_03873	-5.02498	2.31e-13	-3.21722	1.35481e-21	-2.29399	4.65362e-09	-4.34136	1.04187e-26	-5.03823	3.92361e-85	-5.47411	0	hypothetical protein
CNAG_03874	-5.45408	1.32e-131	-4.0831	6.72388e-251	-3.86601	1.20164e-170	-3.58937	5.17001e-173	-3.31521	9.52471e-198	-3.0465	9.97651e-233	oxidoreductase
CNAG_03875	-0.658975	0.000986619	-0.363458	0.0424338	-0.483224	0.00680064	-1.02348	4.94825e-08	-1.32797	6.44517e-18	-1.75363	2.48539e-31	galactose-1-phosphate uridylyltransferase
CNAG_03876	-1.24907	8.69e-27	-0.909199	2.17663e-17	-0.778616	1.64693e-08	-0.918845	1.60387e-12	-0.852451	3.33432e-17	-0.822257	9.90637e-23	Ras family protein
CNAG_03877	0.721258	4.53e-06	0.582881	5.075e-05	0.49861	0.00182121	0.346404	0.0310677	0.385748	0.00625741	0.276894	0.0366472	AP-3 complex subunit mu
CNAG_03878	0.110434	0.638867	-0.483655	0.00763579	-1.52823	2.64877e-08	-1.06142	1.23194e-06	-0.627399	0.00150725	-0.745042	2.19111e-05	hypothetical protein
CNAG_07482	-1.63922	0.00132609	-0.507714	0.00265418	0.242986	0.221532	-0.309006	0.127839	-0.693325	2.00594e-08	-0.708021	1.51883e-10	SCF-associated factor 1
CNAG_07483	-0.577834	6.6e-05	-0.132407	0.358027	0.226745	0.141392	0.159548	0.337623	0.163506	0.217312	0.233527	0.0387573	DNA polymerase zeta subunit
CNAG_03881	-3.33837	9.2e-15	-2.47404	2.8292e-10	-1.80141	2.33895e-22	-2.63692	5.1897e-13	-3.2088	3.40808e-141	-3.38647	4.06482e-179	hypothetical protein
CNAG_12177	1.96341	0.31021	1.50798	0.469475	2.49556	0.177933	1.63801	0.446599	1.43715	0.523225	0.85806	0.732182	unspecified product
CNAG_03882	-1.38046	9.18e-27	-0.569115	3.83482e-06	-1.02448	4.94825e-14	-1.47253	9.57276e-29	-1.59792	2.37952e-42	-1.73275	1.71015e-63	hypothetical protein
CNAG_03883	-2.24501	1.97e-24	-1.60792	1.92225e-17	-1.10361	2.50807e-09	-1.57124	2.86653e-16	-1.83846	1.82059e-24	-1.98062	1.09561e-30	hypothetical protein
CNAG_03884	0.99149	1.66e-08	1.45971	1.90565e-33	1.21884	5.93447e-15	1.32902	1.0974e-23	1.38177	5.43032e-33	1.28561	1.34563e-35	hypothetical protein
CNAG_03885	-0.00890819	0.968568	-0.0764013	0.643459	-0.311676	0.070027	-0.309972	0.0484751	-0.376528	0.00577194	-0.335357	0.00742266	hypothetical protein
CNAG_03886	0.418501	0.00527031	0.343125	0.0131343	0.120384	0.481246	0.215943	0.168091	0.206167	0.135056	0.132853	0.30592	hypothetical protein
CNAG_03887	0	1	0	1	0	1	0	1	0	1	0	1	hypothetical protein
CNAG_03888	0.386648	0.0198852	0.332671	0.023173	0.329922	0.0417052	0.342952	0.031591	0.355283	0.00965306	0.33982	0.00879564	hypothetical protein
CNAG_03889	0.438124	0.113199	0.117435	0.672102	0.0923395	0.775642	0.270968	0.324397	0.304013	0.238497	0.356088	0.154312	hypothetical protein
CNAG_03890	0.821062	3.26e-05	0.469997	0.014885	0.263641	0.235456	0.534481	0.011452	0.676899	0.000173148	0.642843	0.000163898	protein lysine methyltransferase SET5
CNAG_03891	-2.98683	5.85e-98	-3.34274	4.39655e-128	-3.72294	4.38464e-123	-3.51354	1.03406e-133	-3.36921	2.11759e-214	-3.42335	1.102e-222	hsp60-like protein
CNAG_03892	-2.26136	1.48e-82	-3.10022	2.60466e-150	-3.64787	2.16579e-161	-3.4404	2.87082e-150	-3.56522	2.27518e-185	-3.27871	2.03334e-230	chaperonin GroES
CNAG_03893	0.532182	0.00493699	0.646208	4.93735e-05	0.538525	0.00403809	0.895837	2.07284e-07	1.00529	6.24761e-12	1.02198	5.45211e-14	MAP kinase phosphatase
CNAG_12178	0	1	0	1	0	1	0	1	0	1	0	1	unspecified product
CNAG_03894	0.747741	0.154719	1.50178	0.000666247	1.79697	4.0441e-05	1.73549	9.42102e-05	1.44209	0.00127918	1.02846	0.0303521	Putative Zn2-Cys6 zinc-finger transcription factor
CNAG_12179	0	1	0	1	0	1	0	1	0	1	0	1	unspecified product
CNAG_12180	0	1	0	1	0	1	0.984991	0.808065	0	1	0.820825	0.858	unspecified product
CNAG_12181	0	1	0	1	0	1	0	1	0	1	0	1	unspecified product
CNAG_03896	-0.390789	0.155914	-0.192008	0.528449	0.127922	0.66692	0.0684099	0.824996	-0.0545501	0.855817	-0.00882951	0.981688	hypothetical protein
CNAG_12182	2.48044	0.175566	1.48167	0.480922	1.5264	0.475448	-0.910161	0.802463	2.31047	0.207786	2.17563	0.225144	unspecified product
CNAG_12183	0.562332	0.0321943	1.51527	2.43608e-16	1.70793	2.0738e-17	1.29323	1.26239e-09	1.15	5.18154e-11	0.960828	8.5442e-09	unspecified product
CNAG_12184	1.76215	0.533581	0.880092	0.825889	0	1	0	1	0	1	0	1	unspecified product
CNAG_03897	-1.0647	6.33e-09	-1.55781	2.14517e-19	-2.0062	1.59836e-14	-1.83988	5.25767e-23	-1.94526	9.16382e-33	-2.27184	1.52773e-44	hypothetical protein
CNAG_03898	2.73872	3.55e-64	2.18884	3.90192e-43	1.54665	1.07542e-11	1.50482	1.96299e-16	1.54667	1.19906e-20	1.21285	1.09659e-14	phosphoadenosine phosphosulfate reductase
CNAG_03899	2.07879	7.68e-65	1.47123	5.03608e-39	1.09756	4.32967e-18	1.05363	1.72145e-18	1.00734	6.39375e-23	0.91889	8.17476e-28	hypothetical protein
CNAG_03900	-0.723541	3.9e-06	-0.975736	2.32832e-13	-0.783888	9.30038e-08	-1.32071	1.32899e-16	-1.42153	7.01209e-31	-1.50275	4.80239e-43	f-actin-capping protein subunit beta
CNAG_03901	-0.612175	0.00140516	-0.902972	1.49565e-06	-1.24661	2.56048e-09	-1.30971	9.45196e-10	-1.17208	3.51647e-09	-0.813998	5.03729e-06	hypothetical protein
CNAG_03902	-0.696319	1.29e-05	-0.10544	0.488553	-0.367129	0.0456743	-0.413493	0.0037259	-0.183045	0.157576	-0.489173	1.18857e-05	Regulator of drug sensitivity 2, putative
CNAG_03903	-1.20825	1.91e-10	-0.749383	3.06592e-06	-0.510958	0.00247166	-0.884881	2.22054e-07	-0.840119	1.64346e-07	-0.719448	7.18978e-07	hypothetical protein
CNAG_12185	0	1	0	1	0	1	0	1	0	1	0	1	unspecified product
CNAG_03904	-0.0422884	0.772614	-0.422593	0.000211221	-0.515776	0.000273641	-0.757278	2.33286e-09	-0.645032	2.38429e-09	-0.772751	5.12826e-16	26S protease regulatory subunit 6B
CNAG_03906	1.9764	7.18e-07	1.62894	5.69963e-05	1.44727	0.000755445	1.79463	1.62156e-05	2.58667	4.99314e-12	3.10848	4.09621e-20	hypothetical protein
CNAG_03905	0	1	0	1	0	1	0	1	0	1	0	1	hypothetical protein
CNAG_03907	2.64066	1.3e-11	2.93783	4.27465e-13	2.61045	2.9506e-11	2.89933	5.52343e-14	3.23134	5.31545e-19	3.35169	7.45752e-20	hypothetical protein
CNAG_12186	0	1	0	1	0	1	0	1	0	1	0	1	unspecified product
CNAG_03908	0.489661	0.011411	0.466403	0.0197056	0.786883	3.94841e-05	0.93098	1.89852e-07	0.922514	1.09205e-08	0.845571	1.92842e-07	wd-repeat protein
CNAG_03909	0.0889453	0.771897	0.919743	1.11597e-05	1.48097	1.05417e-11	1.76828	5.18796e-20	1.88005	9.16844e-26	1.77071	2.11155e-26	hypothetical protein
CNAG_03910	-2.18058	1.87e-71	-1.33448	1.4473e-37	-1.23109	1.57293e-21	-1.85508	3.003e-69	-2.01247	1.0071e-96	-2.18684	1.79328e-155	myo-inositol transporter, putative
CNAG_03911	1.88499	9.27e-06	2.17964	5.22587e-08	2.44802	1.02028e-09	2.67804	5.04537e-11	2.86006	2.65319e-14	2.80499	1.93739e-14	hypothetical protein
CNAG_12187	0	1	0	1	0	1	0	1	0	1	0	1	unspecified product
CNAG_03912	0.892233	0.0015395	0.720771	0.00371348	-0.279637	0.459171	0.0462034	0.902695	0.23786	0.400988	0.279412	0.283797	Putative major facilitator superfamily (MFS) transporter
CNAG_03913	-2.81536	3.93e-50	-2.96678	2.2149e-60	-2.29094	1.5815e-33	-2.12511	1.53457e-33	-1.94565	2.64675e-35	-1.95587	8.64436e-38	hypothetical protein
CNAG_03914	1.14793	2.12e-08	1.24575	8.25414e-12	1.10985	2.40648e-08	1.67124	3.34771e-17	1.92417	8.72235e-31	2.03658	1.77069e-40	hypothetical protein, variant
CNAG_03915	-2.29264	1.35e-33	-2.13314	4.33269e-38	-2.38563	6.18778e-37	-1.96033	3.55766e-29	-1.63815	1.83801e-26	-1.72288	1.0233e-33	hypothetical protein
CNAG_03916	0.320417	0.00324499	0.351556	0.000796752	-0.309017	0.0192788	-0.320634	0.0160656	-0.388877	2.84593e-05	-0.429997	1.43619e-08	glucose-6-phosphate isomerase
CNAG_03917	0.360524	0.0824266	-0.226169	0.228461	-0.384721	0.072521	0.135982	0.530961	0.0571753	0.773283	0.250172	0.108022	nuclear pore complex protein Nup85
CNAG_03918	0.819604	3.89e-08	0.896355	2.79924e-11	0.949508	2.3507e-10	1.34055	1.34563e-20	1.49693	1.75923e-35	1.5249	3.2165e-41	hypothetical protein
CNAG_03919	-0.408714	0.117167	-0.601864	0.0137136	-0.798068	0.00210816	-0.670353	0.00811832	-0.789686	0.0012011	-0.421865	0.0616305	hypothetical protein
CNAG_03920	-0.809836	3.86e-10	-0.160047	0.157245	-0.473595	0.000192451	-0.691762	1.86185e-06	-0.618771	2.20075e-09	-0.694282	7.35621e-15	isocitrate dehydrogenase, NADP-dependent
CNAG_03921	-0.333831	0.311355	-0.722355	0.0210619	-2.0087	1.486e-09	-1.3702	1.01773e-05	-1.32826	5.86998e-06	-1.19356	5.37015e-06	hypothetical protein
CNAG_12188	0	1	0	1	0	1	0	1	0	1	0	1	unspecified product
CNAG_03922	-1.26826	4.04e-15	-2.17149	9.32497e-40	-2.46269	2.71801e-43	-2.29715	6.38345e-41	-2.38751	1.56914e-50	-2.19359	1.98455e-53	hypothetical protein
CNAG_03923	1.50905	2.41e-08	0.886286	0.00079553	1.14857	1.28794e-05	1.51843	3.10942e-09	1.77829	1.68484e-14	1.8734	3.11019e-15	crossover junction endonuclease mus81
CNAG_03924	2.25847	1.15e-14	2.18822	1.2396e-14	2.01427	9.25879e-12	2.07008	2.26585e-12	2.16185	1.08251e-14	1.97708	5.3867e-13	nit protein 1
CNAG_03925	0.796667	0.0171282	-0.010478	0.98772	-0.216029	0.612134	0.183344	0.636718	0.354057	0.305243	0.289741	0.378346	hypothetical protein
CNAG_03926	0.00267862	0.986461	-0.465298	0.000550896	-0.963548	9.32014e-09	-0.725205	8.98545e-07	-0.546222	1.14553e-05	-0.65219	2.5202e-08	methionine aminopeptidase, type I
CNAG_03927	-0.7086	0.00202545	-1.49239	8.82662e-12	-1.44311	3.31876e-09	-1.49744	1.53824e-10	-1.65482	1.32314e-12	-0.989266	3.16788e-07	hypothetical protein
CNAG_03928	1.24375	7.1e-18	1.10362	2.13599e-16	0.996344	5.77124e-11	1.10253	1.55606e-13	1.11939	3.17226e-18	1.08499	1.39901e-18	adaptor protein complex AP-1
CNAG_03929	1.42024	1.46e-11	2.63925	3.69441e-55	2.65175	2.54246e-48	2.49541	5.23292e-43	2.27866	5.8332e-46	2.02458	3.67748e-40	hypothetical protein
CNAG_03930	-0.896878	3.13e-06	-1.07077	1.12201e-07	-0.94981	2.30963e-06	-0.736029	0.000205668	-0.865846	3.0058e-06	-0.864762	4.46995e-07	hypothetical protein
CNAG_03931	-0.587055	6.43e-08	-0.688317	6.10116e-12	-1.05466	1.26562e-19	-1.08934	6.4241e-18	-1.06008	3.00703e-26	-1.27435	2.86879e-52	mitochondrial import receptor subunit TOM40
CNAG_03932	1.16434	7.22e-09	1.01031	4.11871e-08	0.900438	8.37619e-06	1.01529	5.76665e-07	1.04012	1.64663e-08	0.837193	2.22811e-06	cell cycle checkpoint protein
CNAG_03933	1.38127	6.69e-06	1.21576	5.99169e-05	0.737059	0.0299826	0.727676	0.0377841	0.795797	0.0146858	0.801282	0.0127216	hypothetical protein
CNAG_03934	0	1	0	1	0	1	0	1	0	1	0	1	hypothetical protein
CNAG_03935	-2.34829	2.69e-84	-1.65336	7.30023e-53	-1.62021	1.78374e-31	-2.14797	2.1203e-77	-2.09914	3.30184e-108	-2.2343	1.08808e-167	endothelin-converting enzyme
CNAG_03936	-0.599472	5.82e-07	-0.196262	0.0877619	-0.260468	0.0705677	-0.498159	0.000115976	-0.541598	1.27791e-07	-0.617854	2.99852e-12	NAD(P)H:quinone oxidoreductase, type IV
CNAG_03937	-2.49187	1.36e-32	-1.79663	4.15924e-26	-1.28894	1.26735e-11	-2.57469	1.53184e-37	-3.0174	2.32501e-91	-2.93796	3.04331e-126	hypothetical protein
CNAG_03938	1.68878	2.27e-07	2.58105	2.95034e-25	2.32322	3.91661e-19	2.36099	2.43877e-18	2.3235	3.06446e-20	2.08072	1.37986e-17	Nonmating-type specific pheromone G-protein coupled receptor
CNAG_12189	0	1	0	1	0	1	0	1	0	1	0	1	unspecified product
CNAG_12190	0	1	-0.0218112	0.996141	-0.0043052	0.999158	0	1	0	1	-0.0834071	0.985964	unspecified product
CNAG_03939	-1.58562	6.84e-37	-2.08085	2.11325e-74	-1.87332	1.20885e-49	-1.76555	7.10285e-51	-1.68267	1.84305e-60	-1.83069	1.69701e-85	5-aminolevulinic acid synthase
CNAG_03940	-0.141817	0.378349	-0.391762	0.00497668	-0.715028	4.95643e-06	-0.544209	0.000130773	-0.372888	0.00299856	-0.362696	0.00103481	elongator complex protein 2
CNAG_03941	0.27184	0.0798351	-0.00691394	0.973819	-0.405965	0.00877672	-0.572218	0.000205341	-0.558026	5.614e-05	-0.502595	2.96118e-05	20S proteasome subunit alpha 2
CNAG_03942	-0.739666	4.6e-08	-0.871767	7.65715e-14	-0.851048	7.4037e-11	-0.699098	1.49138e-07	-0.643662	2.58118e-09	-0.534584	3.15783e-08	hypothetical protein
CNAG_07485	-0.781647	5.34e-09	-0.754037	5.56702e-08	-0.321003	0.0241276	-0.225695	0.137939	-0.172912	0.174875	-0.184784	0.0879522	hypothetical protein
CNAG_03944	-1.49361	4.27e-25	-2.15062	4.927e-60	-2.65955	3.64099e-54	-2.34916	5.86171e-64	-2.23721	6.18711e-81	-2.38603	1.22396e-103	chaperone regulator
CNAG_03945	0	1	0	1	0	1	0	1	1.41623	0.669765	-0.0834071	0.985964	hypothetical protein
CNAG_03946	-2.64615	3.77e-34	-2.03467	1.17582e-24	-1.58198	1.42375e-16	-2.37413	1.85868e-55	-2.44601	3.63712e-73	-2.39907	2.63026e-82	galactokinase
CNAG_07486	-0.672994	0.0054099	0.235177	0.291042	0.528441	0.014728	0.612932	0.00363491	0.727376	0.00014006	0.603781	0.00148425	hypothetical protein
CNAG_12191	-0.540247	0.746263	1.1728	0.323964	0.606336	0.685449	-0.389879	0.823827	0.281809	0.852643	0.120117	0.942662	unspecified product
CNAG_03948	0.400855	0.00118724	-0.0364298	0.796309	-0.454213	0.00109015	-0.439681	0.000746857	-0.338387	0.00265784	-0.280652	0.00365507	NAD(P)H:quinone oxidoreductase, type IV
CNAG_03949	2.30239	2.17e-24	1.89924	1.2553e-16	1.41849	1.70031e-08	1.49571	2.51763e-09	1.45318	9.67519e-10	1.20107	2.70707e-07	4-nitrophenyl phosphatase
CNAG_03950	0.158502	0.205986	-0.159516	0.154739	-0.258174	0.0406038	-0.160922	0.262313	-0.0725323	0.524325	-0.0526781	0.579535	transcription elongation factor spt6
CNAG_03951	-0.0350328	0.877212	-1.27769	9.64133e-13	-1.6103	2.99987e-08	-1.12076	3.78026e-07	-1.12956	6.83712e-11	-0.630771	4.82103e-05	hypothetical protein
CNAG_10024	-0.14428	0.976501	-0.0218112	0.996141	0	1	0	1	-0.0756567	0.987718	0	1	unspecified product
CNAG_03952	0.0300458	0.90081	0.334018	0.0599938	0.619519	0.000840592	0.921922	8.19986e-08	1.12582	2.4897e-13	1.04296	2.26544e-13	hypothetical protein
CNAG_03953	0	1	0	1	0	1	0	1	0	1	0	1	Sua5/YciO/YrdC/YwlC family protein
CNAG_12192	0.79552	0.873974	0	1	0	1	0	1	0	1	-0.0834071	0.985964	unspecified product
CNAG_03954	1.07556	4.8e-06	0.545905	0.0254565	0.0471705	0.884555	0.108318	0.709136	0.211224	0.400636	0.275586	0.286811	hypothetical protein
CNAG_03955	0.686321	0.000140254	0.701173	3.79914e-05	0.467356	0.0308172	0.570522	0.00179023	0.702009	1.66526e-05	0.477743	0.00306135	L-methionine transporter
CNAG_03956	2.02656	6.47e-19	1.88999	2.97303e-18	1.79968	2.68954e-13	1.95654	4.332e-17	2.18244	8.83921e-23	2.131	6.94167e-26	replication factor C subunit 3/5
CNAG_03957	1.11119	1.08e-12	0.849914	9.88046e-09	0.616655	0.000172794	0.693641	2.61336e-05	0.795143	1.23049e-07	0.566515	3.47998e-05	4-nitrophenyl phosphatase
CNAG_03958	-0.891594	2.83e-06	-0.217405	0.176489	0.356094	0.0647535	-0.383766	0.0233567	-0.50701	7.66006e-05	-0.580552	2.48345e-07	hypothetical protein
CNAG_03959	-0.0631069	0.649705	-0.0535414	0.677227	-0.239977	0.102631	-0.664683	1.90564e-07	-0.690339	5.34591e-11	-0.92625	6.46538e-25	hypothetical protein
CNAG_03960	-0.982938	2.29e-13	-0.169404	0.191101	-0.536713	0.000572469	-0.398273	0.00970903	-0.42222	0.000390212	-0.626541	2.46848e-09	Gly-Xaa carboxypeptidase
CNAG_03961	0.451174	0.00241192	-0.141051	0.380963	-0.720019	4.48976e-05	-0.720687	4.14412e-05	-0.723633	5.4863e-06	-0.902793	1.25358e-10	hypothetical protein
CNAG_03962	1.07865	1.02e-07	1.23781	9.64382e-14	0.996747	7.34562e-08	1.22768	5.62921e-12	1.39203	7.77877e-19	1.25155	3.97974e-17	minichromosome maintenance protein 6
CNAG_03963	1.26014	9.38e-07	1.03504	9.77632e-05	1.4101	1.31861e-07	1.54876	1.48496e-09	1.34348	4.99991e-08	1.40348	1.38866e-08	hypothetical protein
CNAG_03964	-0.42782	0.044017	-0.625726	0.000612997	-1.45471	1.13681e-09	-1.1012	4.24994e-10	-1.04987	4.22506e-12	-1.00276	1.6538e-12	zinc knuckle family protein
CNAG_03965	0.0899673	0.587761	-0.372395	0.00757174	-0.551346	0.000860502	-0.792426	4.34668e-07	-0.869182	8.78307e-10	-0.717215	4.35204e-09	hypothetical protein
CNAG_03966	0.505562	0.0018877	0.199354	0.248599	0.0349079	0.883796	0.583238	0.000448439	0.682853	1.73719e-06	0.744255	9.25751e-09	hypothetical protein
CNAG_03967	-1.17288	5.56e-13	-1.07279	1.17763e-18	-1.06809	6.10447e-14	-1.31614	7.37963e-23	-1.34762	2.45452e-34	-1.44965	2.97522e-50	F-actin capping protein
CNAG_03968	-0.283877	0.0590863	-0.688215	1.182e-06	-0.886195	9.14588e-09	-0.757293	1.31624e-06	-0.702853	2.55568e-07	-0.506716	5.29058e-05	polyadenylate-binding protein 2
CNAG_07487	0.308497	0.0267859	-0.0164166	0.911998	-0.345881	0.0232159	-0.401946	0.0137844	-0.72083	7.56505e-07	-0.396752	6.76803e-05	F-type H -transporting ATPase subunit D
CNAG_07488	1.25841	5.92e-18	1.32333	1.86646e-26	0.837299	3.2198e-07	0.948568	1.90294e-09	1.03003	2.67608e-17	0.995742	8.62876e-20	hypothetical protein
CNAG_03971	2.16429	0.00620324	2.96175	1.27613e-05	2.70995	0.000165325	2.37907	0.00182161	2.05982	0.00713933	2.46924	0.000448388	hypothetical protein
CNAG_03972	0	1	-0.0218112	0.996141	-0.0043052	0.999158	0.051615	0.992334	0	1	0.808644	0.841829	hypothetical protein
CNAG_12193	0	1	0	1	0	1	0	1	0	1	0	1	unspecified product
CNAG_03973	0.461894	0.000494616	0.578644	1.50749e-06	0.782458	8.23366e-09	0.809828	4.36471e-10	0.817316	6.07005e-13	0.83315	9.36818e-17	hydantoinase
CNAG_03974	-0.386916	0.00319888	0.0287454	0.843385	0.0116208	0.958062	-0.368584	0.0058582	-0.35908	0.00175119	-0.522221	1.56628e-07	hypothetical protein
CNAG_12194	0.326069	0.857109	0.448751	0.790528	1.52473	0.309626	1.29046	0.377637	0.84944	0.576769	1.08099	0.440279	unspecified product
CNAG_03975	-0.597314	7.94e-05	-1.0168	2.58311e-11	-2.02862	2.90053e-20	-1.60851	4.64263e-23	-1.38689	1.99589e-25	-1.43084	2.96246e-30	ribosome biogenesis protein ERB1
CNAG_03976	0.3567	0.0828937	-0.332137	0.0542056	0.161412	0.475243	0.327831	0.0661608	0.432679	0.0037345	0.675805	2.32541e-07	hypothetical protein
CNAG_03977	4.63679	1.62e-79	3.64379	4.40345e-52	3.57153	1.01615e-45	3.85453	2.58637e-54	3.77113	1.03739e-55	4.03661	4.5459e-72	hypothetical protein
CNAG_03978	0.0599035	0.703824	0.242001	0.0389872	0.641795	1.0806e-05	0.548468	6.69576e-06	0.618926	4.17249e-09	0.613474	4.25733e-11	hypothetical protein
CNAG_03979	0.446057	0.0325125	0.155361	0.480215	-0.0703123	0.790033	0.151645	0.526904	0.258078	0.226486	0.174895	0.389013	hypothetical protein
CNAG_03980	1.31011	0.0460484	2.86377	3.87004e-08	2.86885	1.47691e-07	3.23377	4.67836e-10	3.08654	2.72015e-09	3.00097	3.55126e-09	hypothetical protein
CNAG_03981	0.250755	0.121851	0.949365	7.79227e-16	1.03335	1.62852e-15	0.859488	2.41544e-10	0.880154	1.11558e-14	0.763709	2.47379e-14	hypothetical protein
CNAG_03982	0.125986	0.588105	-0.196797	0.345224	-0.253092	0.256944	0.149788	0.49471	0.225648	0.267135	0.33557	0.0515907	hypothetical protein
CNAG_12195	0.9935	0.18315	1.33556	0.051002	1.68166	0.00956638	1.52377	0.0272407	1.86558	0.00348354	1.94169	0.00137531	unspecified product
CNAG_03983	1.17155	4.52e-25	1.38759	2.11032e-34	0.914245	9.42564e-12	0.201444	0.111798	-0.0414181	0.731434	-0.320481	0.000161302	oxidoreductase
CNAG_03984	0.809423	0.000196096	0.772516	0.000229271	0.969778	5.09327e-06	0.866775	8.36058e-05	0.760008	0.000337	0.795797	2.99501e-05	hypothetical protein
CNAG_03985	-0.493335	0.000840819	-1.04933	7.58711e-15	-1.51616	1.08955e-23	-1.40564	3.18616e-18	-1.5742	1.63292e-24	-1.39593	5.32407e-31	Grx4 family monothiol glutaredoxin
CNAG_03986	-0.327796	0.0144171	-0.823244	2.19231e-11	-1.16032	2.20484e-12	-1.14847	7.16708e-13	-1.04833	3.5163e-16	-0.89971	1.69602e-17	NAM9 protein
CNAG_03987	-1.44735	7.17e-23	-1.18495	3.46888e-17	-0.929015	8.57924e-11	-1.47517	4.51348e-30	-1.79122	5.5205e-72	-1.94726	6.52323e-97	elongation factor 1 alpha-like protein
CNAG_03988	0.247062	0.573842	0.622948	0.117209	1.14855	0.00145379	0.718434	0.0650106	0.966771	0.0072532	0.956694	0.00551624	hypothetical protein
CNAG_12196	0	1	0	1	0	1	0	1	0	1	0	1	unspecified product
CNAG_03989	0.668737	0.00498103	0.824927	0.000105201	1.21075	1.16906e-07	1.23649	1.66172e-09	1.12934	4.00513e-09	1.33324	5.76488e-14	hypothetical protein
CNAG_03990	-0.203602	0.657397	0.0560649	0.893464	0.0452635	0.922937	0.344299	0.375127	0.237962	0.535752	0.250476	0.53044	hypothetical protein
CNAG_03991	-3.14796	4.21e-43	-2.41243	1.29568e-44	-1.74138	1.24652e-22	-2.22946	8.03515e-59	-2.35513	1.68151e-80	-2.26748	3.53632e-109	hypothetical protein
CNAG_03992	-2.35212	8.42e-40	-1.53566	2.95299e-35	-1.27308	3.19467e-16	-1.56008	1.09032e-24	-1.57683	6.41195e-41	-1.44499	5.24797e-45	GTP-binding protein 1
CNAG_03993	2.66344	1.96e-34	1.90648	5.06607e-17	1.50733	8.12504e-09	1.86692	7.11599e-14	1.86181	1.26571e-16	1.92546	7.61076e-20	RP/EB family microtubule-associated protein
CNAG_03994	-1.94436	2.47e-24	-1.2796	1.99988e-15	-0.668861	7.24683e-05	-0.951616	9.36395e-09	-0.870995	2.95382e-11	-0.931655	1.91604e-14	leucine carboxyl methyltransferase 1
CNAG_03995	-2.57902	1.22e-22	-2.08799	3.70786e-16	-1.62739	4.11558e-10	-1.95289	1.18924e-17	-1.89216	3.3524e-19	-2.08721	9.69775e-22	hypothetical protein
CNAG_03996	-1.07867	3.57e-16	-0.882697	1.94773e-18	-0.987526	2.04352e-15	-0.761408	4.92401e-09	-0.63489	5.77024e-11	-0.653509	2.88698e-18	guanosine-diphosphatase
CNAG_03997	1.2482	0.0169004	0.623118	0.262579	1.00841	0.06367	1.23702	0.0176353	0.907563	0.0888101	0.988409	0.0508027	hypothetical protein
CNAG_03998	-0.172503	0.340167	0.0826411	0.532075	0.260723	0.0586558	0.267043	0.0466279	0.455801	5.29108e-05	0.557598	2.5068e-09	MADS-box transcription factor
CNAG_03999	-0.165565	0.246333	-0.350147	0.00783535	-0.578584	3.45627e-05	-0.720035	2.12988e-06	-0.616643	1.56515e-06	-0.706406	9.97387e-10	hypothetical protein
CNAG_04000	-0.0771105	0.817542	-0.161384	0.549988	-0.584145	0.0305675	-0.436042	0.102506	-0.617762	0.00941239	-0.780819	0.00139127	cytochrome c oxidase assembly protein subunit 11
CNAG_04001	-0.00565291	0.976023	-0.189128	0.133788	-0.570782	1.71173e-05	-0.69408	6.11525e-08	-0.729984	2.21488e-10	-0.849174	7.52545e-18	20S proteasome subunit alpha 1
CNAG_04002	1.31932	2.98e-17	0.968823	5.81005e-12	0.687491	1.62004e-05	0.677258	3.80983e-05	0.657293	3.80647e-06	0.735276	5.40452e-09	hypothetical protein
CNAG_04003	0.157955	0.325067	0.358568	0.011503	0.724235	3.67501e-06	0.667492	2.5283e-05	0.601185	3.85262e-06	0.437503	0.000229641	pumilio 2
CNAG_04004	1.1496	1.18e-21	0.352579	0.00413589	-0.0803312	0.617607	-0.116534	0.379208	-0.212679	0.0464634	-0.327799	0.000414518	small subunit ribosomal protein S1
CNAG_04005	1.2104	7.6e-17	1.06962	6.83152e-15	0.740785	8.93907e-07	1.18874	1.19556e-13	1.28859	4.80644e-25	1.22506	1.78516e-27	cytoplasmic protein
CNAG_04006	1.28443	0.00467863	2.02894	2.94149e-08	1.3364	0.00125028	1.61929	0.000106145	1.26979	0.00310746	0.942062	0.0261104	hypothetical protein
CNAG_12197	2.61416	0.14346	2.79382	0.0995919	3.24994	0.0364951	3.07956	0.0662694	3.37851	0.0270789	2.30967	0.198207	unspecified product
CNAG_04007	0	1	0	1	0	1	0	1	0	1	0	1	septin ring protein
CNAG_04008	1.49291	6.25e-07	1.60029	5.36425e-09	1.11266	0.000270744	1.69573	2.00748e-09	1.89228	3.58584e-13	1.89794	2.5512e-14	hypothetical protein
CNAG_04009	-0.700123	4.93e-11	-0.40537	4.61087e-05	-0.6539	1.20215e-08	-0.770653	2.68621e-09	-0.787383	1.13267e-17	-0.864873	4.84756e-31	aminopeptidase 2
CNAG_04010	-0.800076	1.65e-11	-0.877831	2.81686e-15	-0.940644	8.86869e-14	-1.07717	1.40033e-18	-1.14222	4.46048e-25	-1.25575	2.54404e-40	GTP cyclohydrolase I
CNAG_04011	1.38591	6.95e-27	0.562488	3.15376e-07	0.255101	0.190307	0.265706	0.121359	-0.125959	0.439034	0.283342	0.00918736	large subunit ribosomal protein L37a
CNAG_04012	-0.392409	0.0986824	-0.0305687	0.884005	-0.520132	0.00895763	-0.511391	0.0127677	-0.463574	0.0130279	-0.724121	3.77513e-05	hypothetical protein
CNAG_04013	-0.606085	0.000155096	-0.0500336	0.773358	0.845543	5.13934e-08	1.11515	1.75306e-12	1.29807	8.12535e-25	1.28634	1.78193e-30	hypothetical protein
CNAG_04014	-0.179402	0.165283	-0.332883	0.00356389	-0.577051	2.32794e-05	-0.931618	1.27492e-14	-1.03398	2.66369e-24	-1.16171	1.4813e-37	hypothetical protein
CNAG_12198	0	1	0	1	0	1	0	1	0	1	0	1	unspecified product
CNAG_04015	0.237573	0.923196	-0.414401	0.861621	0.386906	0.8656	-1.80466	0.511494	-2.89334	0.313691	0.268213	0.905192	amino acid transporter
CNAG_04016	2.52103	0.00331639	2.93736	0.000274333	2.44356	0.00591473	2.94146	0.000439264	2.42553	0.00554048	2.72286	0.000963016	hypothetical protein
CNAG_12199	-0.143193	0.88153	0.0107147	0.996141	-0.0654483	0.949273	0.407581	0.612168	-0.239922	0.784936	-0.0398824	0.97012	unspecified product
CNAG_04017	0.372733	0.00745209	-0.204684	0.126464	-0.638091	4.41046e-06	-0.949643	4.6326e-12	-1.01542	8.08575e-17	-1.1314	8.33846e-26	methionine-R-sulfoxide reductase
CNAG_04018	1.60008	7.17e-25	1.86052	9.23294e-39	2.22226	2.56388e-50	2.44173	1.75015e-65	2.45009	8.77836e-76	2.36654	2.04335e-98	hypothetical protein
CNAG_07489	-2.43489	6.79e-38	-1.52656	1.14363e-44	-1.33187	7.62705e-22	-1.27579	1.38654e-18	-1.04733	2.13421e-22	-1.02662	1.01101e-35	hypothetical protein
CNAG_04021	1.55664	9.06e-47	0.884514	6.49161e-17	0.386684	0.00206152	0.457015	7.57504e-05	0.396863	0.00014623	0.134853	0.113546	large subunit ribosomal protein L24
CNAG_04022	-0.898944	1.59e-09	-0.591463	1.79154e-05	-0.527904	0.00120007	-0.54318	0.000409025	-0.536481	1.93728e-05	-0.330405	0.00923476	translation initiation factor
CNAG_04023	-0.713353	0.000112378	-1.38644	8.29389e-17	-1.16579	6.20422e-09	-0.650618	0.000304326	-0.436866	0.00244357	-0.257156	0.0696152	hypothetical protein
CNAG_07490	-0.634747	0.486264	-1.35107	0.149012	-0.961517	0.310469	-0.788001	0.405874	-1.14694	0.226592	-0.742597	0.39727	hypothetical protein
CNAG_04024	-1.08588	1.38e-05	-1.12692	2.5895e-06	-0.705305	0.00688804	-0.638985	0.00869884	-0.496436	0.0250645	-0.600101	0.00539584	myo-inositol transporter
CNAG_04025	-4.69461	2.07e-184	-1.85365	1.72783e-61	-1.06003	2.35501e-17	-0.771542	1.63716e-10	-0.654942	4.37606e-09	-0.857723	4.44324e-23	transaldolase
CNAG_04026	3.37149	1.75e-23	3.27132	1.62754e-24	3.14178	2.20391e-21	3.30408	1.16104e-23	3.44405	1.19445e-27	3.40783	7.09969e-28	chromosome transmission fidelity protein 1
CNAG_04027	-6.66776	0	-5.3041	0	-4.90191	3.15687e-223	-4.65729	1.69887e-262	-4.61133	0	-4.97792	0	hypothetical protein
CNAG_04028	-1.08309	1.05e-25	-1.10344	2.97738e-31	-1.3819	3.07149e-36	-1.56727	1.9267e-52	-1.69502	3.73355e-87	-1.7714	4.36716e-138	RNA binding protein
CNAG_04029	1.87461	6e-14	2.55488	7.77177e-30	2.36066	1.18627e-20	2.29635	2.42819e-21	2.18587	1.51154e-20	1.87816	5.63716e-15	Cytochrome P450
CNAG_04030	0.336178	0.150561	0.15769	0.513795	0.26539	0.270727	0.260753	0.286383	0.0918856	0.71589	0.0376202	0.879925	hypothetical protein
CNAG_04031	1.13246	1.23e-06	1.09303	7.83342e-07	1.1211	1.3981e-06	1.20857	3.87379e-07	1.02253	7.21724e-06	1.26555	5.93943e-10	ribosomal RNA large subunit methyltransferase J
CNAG_04032	-1.55109	8.48e-47	-1.54727	2.06612e-64	-1.65832	6.15054e-51	-1.77149	6.4842e-59	-1.76449	1.19236e-85	-1.76228	1.39783e-138	AFG3 family protein
CNAG_04033	-0.713098	1.47e-07	-0.427273	0.000177784	-0.259762	0.120682	-0.627529	2.66738e-07	-0.707353	8.12795e-12	-0.788686	1.24653e-18	alpha 1,3-glucosidase
CNAG_04034	0.218077	0.463587	0.0690371	0.825891	0.196615	0.516762	-0.133256	0.684114	-0.285109	0.314572	-0.198077	0.48013	hypothetical protein
CNAG_04035	0.382883	0.0371376	0.411305	0.0150956	0.27009	0.165989	0.215589	0.272682	0.104823	0.581485	-0.0125695	0.953731	hypothetical protein
CNAG_04036	1.28951	2.11e-10	1.33403	1.30288e-12	1.29981	8.17918e-11	1.0053	3.44606e-06	0.996288	6.19098e-07	0.83677	5.90824e-06	hypothetical protein
CNAG_04037	-0.077316	0.660862	-0.511969	0.000840178	-0.561221	0.00343896	-0.509982	0.0019322	-0.544504	7.74398e-05	-0.425921	0.000556906	hypothetical protein
CNAG_04038	-1.67561	5.77e-19	-1.52877	6.76359e-16	-1.69504	1.28022e-19	-1.40581	3.0343e-15	-1.07321	1.51638e-12	-0.988504	5.31464e-12	MFS quinate transporter QutD
CNAG_12200	-0.65486	0.0942831	0.21292	0.568693	0.934546	0.00294941	1.06247	0.00160433	1.33987	2.58852e-06	1.36211	4.6615e-07	unspecified product
CNAG_04039	-1.24269	5.48e-22	-0.448568	3.75188e-05	-0.412789	0.00184922	-0.567173	9.24313e-06	-0.461566	3.96584e-05	-0.473283	1.2965e-07	iron sulfur cluster assembly protein 2, mitochondrial
CNAG_04040	-0.82785	2.11e-09	-0.803801	1.14791e-11	-0.574133	8.20315e-06	-0.264313	0.0519241	-0.185735	0.0980674	-0.121056	0.216329	AGC/RSK protein kinase
CNAG_04041	-2.62774	1.47e-96	-2.32041	1.7826e-72	-2.41946	1.47072e-66	-2.2793	1.80878e-73	-2.07106	2.52101e-81	-2.08952	7.95544e-109	hypothetical protein
CNAG_04042	-1.86336	2.39e-17	-1.84367	4.5443e-21	-1.46356	3.37095e-10	-1.36476	7.60413e-12	-1.32768	1.50847e-12	-1.26841	1.92236e-13	hypothetical protein
CNAG_04043	-4.72397	5.77e-141	-3.86107	4.46671e-102	-3.32454	1.51573e-80	-3.73461	5.87309e-123	-3.92925	1.24576e-182	-3.94392	3.4606e-218	hypothetical protein
CNAG_04044	0.00670835	0.976501	-0.211834	0.204829	-0.692071	0.000130977	-0.675501	3.12592e-05	-0.413867	0.00631543	-0.590818	2.47207e-05	U3 small nucleolar RNA-associated protein 6
CNAG_04045	0.777386	2.19e-06	-0.0583297	0.784799	-0.570016	0.00608317	-0.484386	0.0280256	-0.689236	0.000192082	-0.380249	0.0196932	hypothetical protein
CNAG_04046	0.105284	0.636779	-0.370802	0.0617465	-0.0307745	0.903708	0.0109071	0.974585	0.0162207	0.953137	0.100808	0.589892	hypothetical protein
CNAG_10026	0	1	0	1	0	1	0	1	0	1	0	1	unspecified product
CNAG_04047	0.901439	1.63e-05	1.34088	7.56882e-15	1.22233	4.5279e-11	1.10983	2.15928e-08	1.06665	2.61025e-09	1.05953	1.11279e-10	hypothetical protein
CNAG_04048	0.171481	0.27236	-0.186844	0.211953	-0.487024	0.00118045	-0.215613	0.155374	-0.244629	0.0664514	-0.342499	0.00334447	hypothetical protein
CNAG_04049	0.0693677	0.717449	-0.186862	0.270372	-0.358794	0.0784132	0.0443838	0.827818	0.097332	0.601831	0.189716	0.216907	serine/threonine protein phosphatase 5 phosphatase
CNAG_04050	0.727453	1.6e-07	0.202737	0.137838	-0.0548947	0.763949	0.0188221	0.9216	0.0305303	0.844344	0.059646	0.663639	hypothetical protein
CNAG_04051	-0.0810979	0.646851	-0.455648	0.00212358	-0.240308	0.160912	-0.0129887	0.953712	0.035284	0.831953	-0.0612769	0.662541	ATP-dependent RNA helicase A
CNAG_04052	1.73134	1.79e-10	1.57725	5.63467e-12	1.24301	5.84086e-06	1.34147	6.98536e-08	1.5463	2.37016e-11	1.57552	6.1511e-13	minichromosome maintenance protein 5 (cell division control protein 46)
CNAG_04053	-0.323363	0.105438	-0.536569	0.00825678	-0.79882	0.000203203	-0.74294	0.00014577	-0.637019	0.000542166	-0.419778	0.0140508	hypothetical protein
CNAG_04054	0	1	0	1	0	1	0	1	0	1	0	1	translation initiation factor SUI1
CNAG_04055	0.696441	0.00217997	0.672302	0.000958653	0.688984	0.00247166	0.727531	0.00164571	0.800255	6.47673e-05	1.04178	2.19143e-08	cell cycle checkpoint protein
CNAG_04056	0.73772	1.68e-05	0.503993	0.00175817	0.550775	0.00169572	0.495855	0.0104814	0.56276	0.000662672	0.541246	0.000516091	hypothetical protein
CNAG_07491	0.279502	0.033641	-0.206746	0.0833854	-0.0229873	0.887615	-0.0217794	0.891677	0.0566425	0.654383	0.0352512	0.725747	glutaredoxin
CNAG_04059	0.720373	0.0240304	0.287184	0.406604	1.39398	7.30984e-07	1.79301	2.05731e-10	1.73461	2.28318e-11	1.66829	2.24705e-11	hypothetical protein
CNAG_04060	1.56444	2.73e-06	0.820462	0.0255092	2.19231	6.90233e-12	2.41014	2.08694e-14	2.36861	4.5513e-16	2.3124	3.22481e-16	hypothetical protein
CNAG_07492	-5.37259	7.12e-104	-5.10626	2.12877e-105	-5.26498	1.05861e-97	-5.59733	2.10914e-107	-5.66596	3.12863e-126	-5.63423	1.94911e-125	hypothetical protein
CNAG_07493	-6.50968	8.85e-297	-5.63449	1.74457e-287	-5.86364	1.10918e-273	-6.24759	0	-6.37322	0	-6.32492	0	hypothetical protein
CNAG_04062	-1.31825	1.1e-18	-1.60156	4.75134e-29	-2.30446	4.29376e-26	-1.86572	1.02174e-44	-1.76894	6.59083e-59	-1.73372	1.28823e-71	ribosome biogenesis protein ENP2
CNAG_04063	-0.717139	0.000787607	-0.279916	0.150925	-0.286592	0.174439	-0.620197	0.0044583	-0.719808	0.000251392	-0.616731	0.000786349	hypothetical protein
CNAG_04064	-1.13097	1.28e-23	-1.59074	3.1181e-55	-2.21161	1.61328e-58	-2.3505	8.77389e-62	-2.49444	6.63666e-133	-2.39479	3.91266e-160	hypothetical protein
CNAG_04065	-2.39741	0.00134199	-1.75342	0.00884994	-1.38546	0.0473142	-1.4444	0.0296426	-1.9005	0.00401239	-1.73682	0.0054469	UDP-N-acetylglucosamine transferase subunit ALG13
CNAG_04066	0.100694	0.763128	0.24266	0.386187	0.348156	0.245693	0.416966	0.138005	-0.0347464	0.917249	0.165856	0.548942	hypothetical protein
CNAG_04067	-5.0976	3.82e-20	-3.45941	2.18297e-20	-2.10424	6.38473e-16	-4.21578	2.66647e-28	-5.163	9.86164e-176	-5.40815	6.59718e-184	Haloacid dehalogenase, type II
CNAG_04068	1.66889	3.31e-29	0.861711	1.4555e-09	0.362908	0.037498	0.430104	0.00422119	0.293306	0.0326121	0.219792	0.0986227	hypothetical protein
CNAG_12201	0.163904	0.771989	0.65694	0.132051	0.937956	0.0358403	0.607954	0.193354	0.548018	0.259058	0.998021	0.0155968	unspecified product
CNAG_04069	-1.32452	6.1e-28	-1.24031	1.73408e-27	-1.11067	3.94736e-19	-1.18879	9.90068e-22	-1.12135	8.14694e-28	-1.16235	8.7808e-37	hypothetical protein
CNAG_04070	0	1	0	1	0	1	0	1	0	1	0	1	exonuclease
CNAG_12202	0.792129	0.751991	2.37051	0.175347	1.91607	0.331316	1.88283	0.359429	1.85748	0.339277	2.31585	0.220181	unspecified product
CNAG_04071	-0.117104	0.45808	-0.383367	0.00335662	-0.642599	9.28842e-06	-0.805056	5.36762e-09	-0.743497	3.81132e-09	-0.822051	7.12469e-14	20S proteasome subunit alpha 6
CNAG_04072	-0.233244	0.28166	-0.438897	0.00633741	-1.29334	8.66769e-08	-0.974732	1.46241e-07	-0.91378	1.33941e-09	-0.968682	5.64958e-11	60S ribosome subunit biogenesis protein Nip7
CNAG_04073	-0.538292	0.000493342	-0.441517	0.000971312	-0.765857	7.92249e-07	-0.64151	4.18779e-06	-0.438679	0.000216177	-0.515879	1.01404e-06	hypothetical protein
CNAG_12203	1.54455	7.58e-08	2.26088	3.56157e-24	1.31232	1.562e-06	0.588329	0.0556958	0.994986	0.000216212	0.841681	0.000966031	unspecified product
CNAG_04074	1.02989	4.69e-20	0.604625	9.69558e-09	0.18084	0.167391	0.147722	0.270087	0.178885	0.0711774	0.119568	0.149242	coatomer beta' subunit
CNAG_07494	-0.831794	1.68e-06	-0.956594	1.18652e-10	-1.54664	3.37627e-20	-1.41091	3.19603e-20	-1.27419	2.33533e-18	-1.28531	6.86924e-25	U3 small nucleolar RNA-associated protein MPP10
CNAG_04076	-3.61566	4.83e-06	-1.99533	1.02781e-17	-1.78899	9.24941e-14	-3.25607	6.04703e-10	-4.11313	1.18218e-71	-4.58092	1.21897e-81	hypothetical protein
CNAG_04077	-2.7416	1.55e-19	-2.17201	3.24057e-16	-2.38678	3.14997e-17	-1.61359	7.54624e-10	-1.8114	1.73584e-12	-1.38186	1.81364e-09	hypothetical protein
CNAG_12204	-2.06784	0.653767	-1.94537	0.650655	-0.0932887	0.989526	-0.910161	0.802463	-0.129859	0.974901	-2.00697	0.640273	unspecified product
CNAG_12205	0.761814	0.880549	0	1	-0.0043052	0.999158	0	1	-0.0756567	0.987718	1.40588	0.707449	unspecified product
CNAG_04078	1.43487	8.67e-29	1.03722	2.94768e-18	0.510962	0.000237186	0.391305	0.0099047	0.33071	0.00578252	0.257106	0.0168888	hypothetical protein
CNAG_04079	2.58515	1.42e-42	2.51551	2.18604e-42	2.25985	1.53714e-24	2.30714	1.63785e-32	2.44419	1.00661e-40	2.23678	2.98791e-39	HAT1-interacting factor 1
CNAG_12206	0	1	0	1	0	1	0	1	0	1	0	1	unspecified product
CNAG_12207	0	1	0	1	0	1	0	1	0	1	0	1	unspecified product
CNAG_04080	-1.15363	6.59e-13	-1.50285	5.11828e-23	-1.91195	5.12398e-30	-2.08873	1.33021e-32	-2.01613	3.17989e-41	-2.05686	3.72774e-46	3-hydroxyanthranilate 3,4-dioxygenase
CNAG_04081	-1.74985	1.76e-08	-2.04991	1.6014e-10	-2.16266	2.86647e-11	-1.7706	4.22593e-08	-1.67633	5.40289e-09	-1.41608	7.42226e-07	hypothetical protein
CNAG_04082	0.782737	2.05e-11	0.481563	0.000106622	0.0127242	0.950976	0.0895773	0.575844	0.0847289	0.473361	0.141902	0.130442	proline-tRNA ligase
CNAG_04083	-2.12246	8.35e-77	-1.91132	2.48282e-70	-1.75208	7.76802e-44	-2.06324	2.35486e-70	-2.06951	3.94703e-91	-2.15099	7.85181e-160	hypothetical protein
CNAG_12208	-4.30426	0.0425263	-2.32885	0.211953	-3.20299	0.107498	-0.811801	0.634684	-2.38723	0.202869	-0.804131	0.611119	unspecified product
CNAG_04084	0	1	0	1	0	1	0	1	0	1	0	1	hypothetical protein
CNAG_12209	1.71807	3.75e-07	1.24941	0.000373116	1.14994	0.00177122	1.28304	0.000658969	1.41673	6.29721e-05	1.21954	0.000518685	unspecified product
CNAG_04085	1.62569	0.206141	1.52464	0.24973	1.61938	0.203225	1.38685	0.312752	1.08125	0.442818	1.82892	0.121794	oxidoreductase
CNAG_12210	0	1	0	1	0	1	0	1	0	1	0	1	unspecified product
CNAG_04086	0	1	0	1	0	1	0	1	0	1	0	1	hypothetical protein
CNAG_04087	3.08959	8.85e-08	3.35688	1.01306e-09	3.30454	1.26561e-08	3.53996	3.03223e-10	3.80497	7.77604e-13	3.76055	6.69006e-13	hypothetical protein
CNAG_04088	3.23354	1.32e-05	2.76057	0.00025317	2.74132	0.000344039	3.09865	3.44341e-05	3.22379	7.2105e-06	3.25429	4.3323e-06	hypothetical protein
CNAG_04089	0.993752	2.65e-08	0.836077	4.04449e-07	0.719619	7.71551e-05	0.46322	0.0169152	0.494007	0.00380603	0.374769	0.0236376	hypothetical protein
CNAG_04090	-1.49778	9.86e-11	-0.851936	5.20528e-07	-0.384929	0.00928747	-0.80544	1.0716e-06	-1.05065	1.38818e-19	-1.29085	1.07334e-31	activating transcription factor
CNAG_04091	2.55791	2.05e-14	3.33879	1.05851e-29	2.59131	8.62641e-14	2.82567	1.93986e-19	2.56714	7.36872e-17	2.67712	1.25341e-19	hypothetical protein
CNAG_04092	-2.21057	1e-27	-1.2398	6.22133e-13	-0.477745	0.0181485	-0.557738	0.00186827	-0.569435	0.000427084	-0.728582	7.30407e-06	Sugar transporter
CNAG_04093	-1.63012	6.13e-09	-0.95272	1.261e-05	-0.808237	0.000620832	-0.495251	0.0259253	-0.325331	0.116768	-0.214406	0.265607	putative transcription factor
CNAG_12211	0	1	0	1	0	1	0	1	0	1	0	1	unspecified product
CNAG_04094	0.954201	2.02e-05	1.47755	1.52588e-13	1.72156	2.04329e-16	1.53888	2.51455e-12	1.34553	5.47997e-10	1.48111	1.83398e-14	hypothetical protein
CNAG_04095	0.262378	0.231349	0.282573	0.20834	0.0759114	0.759086	-0.150533	0.535982	0.0875853	0.707267	-0.256812	0.199394	alpha-L-rhamnosidase
CNAG_04096	-2.3287	6.19e-36	-1.28393	9.22664e-15	-1.78819	2.79157e-23	-1.81583	7.09147e-24	-1.73267	1.36045e-24	-1.75872	8.40297e-28	hypothetical protein
CNAG_04097	-1.28607	7.25e-06	-0.473542	0.0640437	-0.688523	0.0159391	-0.982981	0.000573788	-1.22384	6.40816e-06	-1.12908	8.9587e-06	hypothetical protein
CNAG_04098	-3.94825	7.7e-259	-2.49381	6.1903e-105	-1.34817	2.3158e-13	-2.05248	7.38907e-60	-2.05669	7.7121e-97	-1.96227	9.18582e-157	ATP-binding cassette, subfamily G (WHITE), member 2, PDR
CNAG_04099	-0.104361	0.66029	0.0907176	0.696569	-0.322773	0.155962	-0.750433	0.000721993	-0.421865	0.0339808	-0.70562	0.000234798	6-phosphogluconate dehydrogenase, decarboxylating
CNAG_07495	0	1	0	1	0	1	0	1	0	1	0	1	hypothetical protein
CNAG_07496	0	1	0	1	-0.0043052	0.999158	0.051615	0.992334	0.815609	0.84457	0.820788	0.840223	hypothetical protein
CNAG_07497	0	1	0	1	0	1	0	1	-0.0756567	0.987718	0	1	hypothetical protein
CNAG_12212	-2.38871	1.3e-40	-2.19045	2.03566e-42	-1.90815	3.97255e-27	-1.72905	2.39916e-24	-1.27019	3.00888e-19	-1.55242	1.55469e-32	unspecified product
CNAG_06984	-0.187498	0.364013	0.351337	0.0229117	0.00346155	0.995016	-0.280677	0.0938172	-0.274366	0.0471756	-0.449958	0.000152585	hypothetical protein
CNAG_06983	-0.745696	6.83e-06	-0.368217	0.0187036	-0.531794	0.00156156	-0.417311	0.01157	-0.46041	0.0017001	-0.582789	1.31358e-05	hypothetical protein
CNAG_07498	0.361527	0.0410588	0.358392	0.0262759	0.565671	0.000500615	0.346429	0.047138	0.370103	0.0172573	0.523389	3.5605e-05	hypothetical protein
CNAG_06973	3.29962	9.88e-35	3.77392	8.59569e-52	3.6697	3.71765e-46	3.62373	1.87446e-42	3.82241	4.36653e-47	3.78796	7.38612e-59	hypothetical protein
CNAG_07499	1.2186	5.26e-19	1.98204	1.14782e-46	2.67125	2.39236e-55	2.90026	1.23079e-88	3.11377	4.22655e-144	3.27821	3.46045e-243	Chitin synthase
CNAG_12213	2.0643	0.171673	2.7012	0.0472347	2.92563	0.0317653	2.21397	0.141862	1.86177	0.236729	1.65979	0.309341	unspecified product
CNAG_06963	1.64053	2.47e-39	2.44409	5.14305e-104	2.07462	3.76707e-36	1.62525	6.58284e-38	1.26302	1.94194e-30	0.939624	4.63795e-24	Sugar transporter
CNAG_12214	1.05639	0.163672	2.76198	1.09506e-07	2.08075	0.000212193	1.03012	0.128722	-0.322008	0.71589	0.359442	0.651356	unspecified product
CNAG_06962	-1.37955	2.32e-08	-0.65958	0.000943624	0.0597416	0.784627	-0.872645	6.21353e-05	-1.15336	2.49761e-13	-1.18801	4.83312e-17	hypothetical protein
CNAG_03083	-2.85429	2.1e-37	-2.05477	8.87676e-30	-1.60775	4.99232e-20	-2.60337	4.24557e-47	-3.06704	1.05331e-69	-2.98366	9.18053e-83	cupin domain-containing protein
CNAG_03082	0	1	0	1	-0.0043052	0.999158	0	1	0	1	0	1	cupin domain-containing protein
CNAG_12215	0	1	0	1	0	1	0	1	0	1	0	1	unspecified product
CNAG_03081	0.478425	0.00091865	-0.0218999	0.897515	-0.461961	0.00446969	-0.477324	0.00266336	-0.523044	0.00032703	-0.50251	3.62786e-05	ATP-dependent RNA helicase MRH4, mitochondrial
CNAG_12216	2.26339	0.0616277	1.75687	0.168783	1.44517	0.306026	0.800402	0.632533	0.377911	0.836608	2.06622	0.0853263	unspecified product
CNAG_03080	0.484725	0.000257044	0.33479	0.00615942	0.121804	0.442454	0.237319	0.0861317	0.369876	0.000472052	0.261648	0.0059684	fatty acid elongase
CNAG_03079	-3.01049	3.23e-90	-2.97553	1.79329e-100	-3.01287	1.47019e-84	-2.62498	1.80109e-69	-2.51863	6.16875e-77	-2.48413	1.74701e-100	hypothetical protein
CNAG_03078	-2.14159	1.12e-56	-2.2096	2.55268e-75	-1.94148	1.1314e-55	-2.04719	4.92904e-56	-2.02515	1.88297e-80	-2.12506	1.05034e-112	type I phosphodiesterase/nucleotide pyrophosphatase
CNAG_03077	0	1	0	1	0	1	0	1	0	1	0	1	hypothetical protein
CNAG_03076	1.6389	1.82e-15	1.87124	1.78267e-22	2.17617	5.60332e-29	2.06782	6.67819e-23	2.0431	6.35439e-29	2.00685	1.5448e-30	hypothetical protein
CNAG_03075	-0.471656	0.00439743	-0.345026	0.0255967	-0.148942	0.401838	-0.208608	0.234489	-0.0791914	0.628481	-0.0338792	0.828514	DNA polymerase delta subunit 3
CNAG_12217	0.269532	0.0843898	0.922132	2.8644e-13	1.63107	9.64068e-25	1.40084	1.31558e-21	1.40483	1.83622e-35	1.37387	4.79137e-41	unspecified product
CNAG_03072	0.234493	0.0331535	0.341043	0.000484822	-0.0482767	0.736791	-0.161931	0.172262	-0.2875	0.00135318	-0.302679	4.70629e-05	enolase
CNAG_12218	1.36807	0.700015	1.88192	0.513336	1.88712	0.525798	0.773333	0.873339	2.1261	0.427825	1.40571	0.669778	unspecified product
CNAG_03071	1.22628	2.88e-05	1.40518	4.48767e-07	1.19128	7.05999e-05	1.05957	0.000722502	1.22471	2.06924e-05	1.11256	8.13102e-05	hypothetical protein
CNAG_03070	0.24254	0.346565	0.0711906	0.746499	-0.123854	0.595488	0.0524753	0.834263	-0.0106984	0.97026	0.0447318	0.838238	compass component swd2
CNAG_03069	-1.71469	4.42e-33	-0.940694	1.23255e-15	-0.872947	3.46307e-10	-1.42187	2.57121e-26	-1.41473	5.46212e-37	-1.55827	5.48761e-55	hydrolase
CNAG_03068	1.13813	0.00473828	0.0641443	0.908385	0.14094	0.809824	0.251139	0.636718	0.275271	0.583507	0.321108	0.514361	hypothetical protein
CNAG_03067	-3.71862	4.12e-151	-2.69869	2.05804e-114	-2.68307	5.07252e-97	-3.02534	1.64592e-112	-3.18515	3.03316e-182	-3.13092	1.16802e-227	hydroxymethylglutaryl-CoA lyase
CNAG_07502	-0.343117	0.0092037	-0.900037	7.9489e-14	-1.66876	3.2351e-15	-1.46877	3.05049e-31	-1.44374	1.20978e-42	-1.53816	8.95692e-64	CTP synthase
CNAG_03065	-0.0205088	0.892941	-0.0828146	0.497123	-0.280731	0.0328362	-0.237118	0.0682641	-0.323007	0.00235745	-0.268335	0.00352012	ER-derived vesicles protein ERV14
CNAG_03064	0.0625248	0.752172	-0.571442	0.000368576	-1.40491	8.21752e-08	-1.13489	1.71281e-10	-1.09416	7.12885e-13	-1.12517	2.85347e-15	hypothetical protein
CNAG_03063	0.504585	0.000179689	0.519154	2.32268e-05	0.462576	0.00251749	0.732373	8.4072e-08	0.729656	1.22618e-10	0.72717	2.74605e-13	hypothetical protein
CNAG_07967	0.638226	0.0144825	0.658886	0.0103254	0.389589	0.196452	0.6385	0.0180521	0.660654	0.00681586	0.451679	0.05982	hypothetical protein
CNAG_03061	-1.26018	4.97e-12	-0.728499	1.52229e-06	-1.75889	5.00148e-24	-1.38281	9.29246e-16	-1.42727	1.89006e-36	-1.53196	8.43342e-42	multiple drug resistance protein
CNAG_12219	0	1	0	1	0	1	0	1	0	1	0	1	unspecified product
CNAG_03060	-0.967437	8.47e-08	0.448392	0.000188058	0.133093	0.435799	-0.587533	3.42256e-05	-0.853624	1.98798e-11	-1.19043	4.30565e-24	multiple drug resistance protein
CNAG_03059	-1.12048	5.11e-08	0.0617041	0.790276	0.621008	0.00294471	0.0979564	0.630319	-0.223769	0.0958858	-0.289573	0.00506277	hypothetical protein
CNAG_03058	-5.8995	6.64e-15	-3.30326	7.83996e-92	-2.31804	3.42996e-34	-3.58892	4.28932e-25	-3.85481	7.81823e-35	-3.6941	0	hypothetical protein
CNAG_03057	2.64563	1.08e-10	2.22815	5.21447e-08	1.9917	7.74313e-06	2.41227	9.93869e-09	2.56638	1.94451e-10	2.24133	1.78418e-08	hypothetical protein
CNAG_12220	0	1	0	1	0	1	0	1	0	1	0	1	unspecified product
CNAG_03056	-1.21205	0.0017548	-0.934149	0.00184321	-0.792141	0.014064	-0.563605	0.0734506	-0.0552464	0.860764	0.0235119	0.945186	hypothetical protein
CNAG_03055	-1.2371	3.24e-05	-1.24925	2.65905e-05	-1.27166	3.37881e-05	-1.03145	0.000878563	-1.17718	0.000212215	-1.23433	1.12835e-05	bud site selection protein 20
CNAG_03054	-0.0492326	0.873974	-0.0678711	0.819653	0.105447	0.739713	0.170525	0.547955	0.256183	0.310039	0.43628	0.0481123	hypothetical protein
CNAG_03053	1.47964	7.68e-32	0.587092	4.22205e-08	0.194838	0.325789	0.233863	0.114406	-0.164989	0.616506	0.333622	0.000185508	large subunit ribosomal protein L23
CNAG_03052	-0.992864	7.07e-20	-0.730888	2.91025e-14	-0.805941	3.64248e-12	-0.877337	9.89307e-16	-0.869196	6.73139e-22	-0.966078	9.11502e-37	PP2Cc protein phosphatase
CNAG_03051	-2.76074	2.51e-83	-2.51545	8.27609e-65	-2.23132	2.26101e-33	-2.49851	7.61107e-68	-2.86304	1.49698e-124	-2.96305	5.7466e-153	polyamine transporter
CNAG_03050	-1.86093	6.19e-28	-1.36862	1.9719e-24	-1.1953	3.84311e-11	-1.05967	1.68839e-12	-1.31018	2.88184e-23	-1.23528	3.92707e-26	hypothetical protein
CNAG_03049	-0.122282	0.399929	-0.39528	0.00190272	-0.548218	0.000155468	-0.557754	5.80722e-05	-0.535809	3.22032e-05	-0.512472	3.57319e-06	hypothetical protein
CNAG_03048	-0.363658	0.0159358	-0.736116	3.37091e-08	-1.32822	5.72253e-17	-1.38612	1.0786e-14	-1.42284	2.93143e-22	-1.37558	2.1906e-29	Gluconokinase
CNAG_03047	2.1261	5.88e-18	2.87809	1.5296e-40	4.19618	1.37128e-88	4.27177	1.03319e-86	4.42372	5.75991e-119	4.26525	1.55777e-123	hypothetical protein
CNAG_12222	0	1	-0.0218112	0.996141	0.90355	0.826248	0	1	-0.0756567	0.987718	1.38931	0.674044	unspecified product
CNAG_03046	-0.75094	0.549635	-0.350957	0.780112	-0.453083	0.728718	-2.23824	0.161084	-1.5295	0.248679	-0.535366	0.651562	hypothetical protein
CNAG_03045	-1.5546	1.55e-30	-0.941282	3.66536e-17	-1.40458	4.78345e-25	-1.88997	2.82009e-46	-2.17206	1.33648e-76	-2.24326	5.84277e-106	hypothetical protein
CNAG_03044	3.50861	7.75e-15	2.68752	1.69908e-08	2.59419	1.92574e-07	2.59167	2.00594e-07	2.8829	8.76484e-10	2.8686	6.32346e-10	hypothetical protein
CNAG_03043	1.35136	6.26e-05	1.56769	1.54281e-06	1.45664	4.79184e-05	1.40337	3.38127e-05	1.30147	6.81698e-05	1.18552	0.000228917	hypothetical protein
CNAG_03041	1.24523	7.05e-09	1.26811	1.53982e-09	1.23501	1.60248e-07	1.13781	3.35728e-07	1.03142	1.27038e-06	0.773642	0.000409492	hypothetical protein
CNAG_03040	-3.64446	4.27e-16	-2.48293	1.87696e-36	-1.88079	1.7921e-16	-3.28927	1.9838e-23	-3.88719	1.57855e-260	-4.08452	4.80389e-276	transketolase
CNAG_03039	0.140274	0.424171	-0.221445	0.208675	-0.312876	0.0877996	-0.700183	1.09156e-05	-0.838438	6.83245e-09	-0.934581	1.77394e-13	DNA damage-inducible protein 1
CNAG_03038	-0.308193	0.125818	-0.00971988	0.956405	-0.352299	0.0218697	-0.570074	8.53884e-05	-0.550333	2.30006e-05	-0.590511	9.0756e-08	hypothetical protein
CNAG_03037	2.0087	0.0947823	0.452516	0.796405	1.8359	0.141392	0.910114	0.554586	1.69284	0.184412	2.12429	0.0631828	hypothetical protein
CNAG_03036	0.98021	2.26e-10	1.28042	4.04586e-20	1.37352	2.36952e-18	1.21473	1.28613e-15	1.1924	5.97296e-18	1.09844	3.58878e-17	potassium ion transporter, variant
CNAG_12223	1.35786	0.00297783	0.851985	0.0757062	0.916539	0.0651178	0.119087	0.857248	-0.00812526	0.988992	-0.100702	0.872331	unspecified product
CNAG_12224	1.30552	0.718186	0.844502	0.83322	2.24943	0.402612	1.18189	0.773289	0.831859	0.84079	1.81445	0.491152	unspecified product
CNAG_03034	1.5963	5.86e-08	1.38638	6.59235e-06	1.25729	6.60068e-05	1.80308	7.51934e-10	1.88753	1.73322e-11	1.92779	7.52105e-13	hypothetical protein
CNAG_03033	1.28525	1.36e-08	0.716676	0.00125339	0.143067	0.642964	0.458993	0.0842138	0.604881	0.00784295	0.631452	0.00385447	hypothetical protein
CNAG_03032	-0.258039	0.104919	-0.387533	0.0053573	-0.297366	0.0421831	-0.614949	2.61336e-05	-0.535406	3.96474e-05	-0.614584	8.19448e-08	dynactin 2, variant
CNAG_03031	0.0713409	0.749203	0.0898989	0.687505	0.0720651	0.771851	0.0154092	0.959315	0.0368487	0.872018	0.070959	0.717239	hypothetical protein
CNAG_07505	3.59628	8.95e-08	4.04322	7.33387e-11	3.89782	9.47118e-10	4.37599	2.68643e-12	4.3513	1.83081e-12	4	9.43766e-11	hypothetical protein
CNAG_03028	0.0314927	0.920403	-0.0954646	0.734218	-0.0683236	0.826248	0.1764	0.528569	0.20334	0.43422	0.328586	0.143347	hypothetical protein
CNAG_03027	0.0288519	0.860534	0.0537107	0.704688	-0.0224368	0.897993	-0.0201677	0.905471	-0.0445946	0.744579	-0.0364847	0.772345	hypothetical protein
CNAG_03026	-1.27177	5.65e-19	-1.27292	4.40062e-22	-1.41047	1.16674e-22	-1.47365	2.7134e-26	-1.48424	2.74917e-37	-1.40056	1.213e-43	hypothetical protein
CNAG_03025	0.100666	0.579859	-0.056864	0.715641	-0.305968	0.0475788	-0.433596	0.00675516	-0.4722	0.00105434	-0.304364	0.0104718	V-type H -transporting ATPase subunit D
CNAG_03024	-1.70363	2.4e-47	-0.933957	6.00006e-20	-0.741648	1.4869e-07	-0.868901	1.24396e-12	-0.791969	1.97669e-15	-0.813789	3.43997e-24	AGC protein kinase
CNAG_03023	1.99856	9.12e-26	1.84148	5.94189e-23	1.67609	7.79584e-14	2.11059	6.09834e-28	2.11206	1.66946e-33	2.14787	2.10083e-39	hypothetical protein
CNAG_03022	1.36803	4.05e-10	0.690647	0.00196951	0.793306	0.00051161	1.01349	1.64154e-05	1.20073	4.98366e-09	1.09845	1.55398e-08	hypothetical protein
CNAG_03021	1.94897	1.62e-06	1.57332	0.000104312	2.00385	2.56537e-07	2.08544	1.15763e-07	2.07147	1.7566e-07	1.99826	7.06747e-08	hypothetical protein
CNAG_03020	0.398492	0.0155272	-0.0369883	0.849354	0.0219359	0.922853	0.251658	0.150825	0.262413	0.0927399	0.30051	0.0371646	hypothetical protein
CNAG_03019	-1.99089	9.25e-53	-0.775712	2.26409e-12	-0.433478	0.0045503	-0.988226	9.28651e-20	-1.23665	1.98954e-45	-1.16268	1.94718e-64	long-chain acyl-CoA synthetase
CNAG_03018	-0.1841	0.422339	0.386877	0.0247568	0.566817	0.0166089	0.821607	7.85875e-07	0.971863	1.90369e-11	1.0249	1.50274e-13	Putative zinc finger transcription factor
CNAG_03017	0.0327702	0.884384	-0.102865	0.528449	0.0151845	0.946774	0.153407	0.362592	0.167011	0.261061	0.303909	0.01828	transcription initiation factor TFIIF subunit alpha
CNAG_03016	-0.127956	0.442623	-0.268225	0.047967	-0.157039	0.322727	-0.320076	0.0271389	-0.249225	0.0470211	-0.223431	0.0512225	hypothetical protein
CNAG_03015	1.02956	1.35e-19	0.222472	0.0476543	-0.107971	0.581415	-0.0969622	0.525363	-0.274277	0.0170967	-0.282399	0.00211635	large subunit ribosomal protein L37-A
CNAG_07968	1.04519	0.0221401	1.46547	0.000281284	1.24102	0.0043241	0.899364	0.0602259	1.02491	0.0194227	0.470482	0.332998	hypothetical protein
CNAG_03014	0	1	0	1	0	1	0	1	0	1	0	1	hypothetical protein
CNAG_12225	0	1	0	1	0	1	0	1	0	1	0	1	unspecified product
CNAG_12226	0	1	0	1	0	1	0	1	0	1	0	1	unspecified product
CNAG_03013	-0.110926	0.566415	-0.0100776	0.954325	-0.440995	0.00265289	-0.578004	0.000142071	-0.533738	2.03384e-05	-0.680363	1.46152e-08	OPT family small oligopeptide transporter
CNAG_03012	-3.81071	5.09e-106	-3.35937	1.41897e-110	-2.86355	4.64998e-69	-3.10377	3.15324e-93	-3.25274	1.60619e-136	-2.89525	5.50963e-110	hypothetical protein
CNAG_12227	-0.961682	0.122138	0.0418923	0.947687	0.0787467	0.900246	-0.381136	0.534216	-0.327085	0.566669	-0.629035	0.260233	unspecified product
CNAG_12228	-3.96952	9.02e-05	-1.39883	0.0371268	-1.19151	0.0733308	-1.34842	0.057688	-1.38001	0.0379863	-2.3291	0.00183659	unspecified product
CNAG_12229	-2.25586	3.63e-05	-1.8995	0.000151841	-2.05822	9.39351e-05	-2.69693	9.66924e-06	-2.32857	2.17543e-05	-2.75236	2.07761e-06	unspecified product
CNAG_03011	-0.737085	5.94e-05	0.163545	0.345715	0.148393	0.448292	-0.117317	0.577415	0.01966	0.926414	-0.278806	0.0820889	glycerate-and formate-dehydrogenase
CNAG_03010	-2.62494	3.58e-73	-1.82886	3.62077e-47	-1.73979	9.29545e-31	-1.92423	2.85471e-35	-1.964	5.78324e-59	-2.03715	9.02933e-76	enoyl-CoA hydratase/isomerase
CNAG_03009	1.87703	8.02e-08	1.46061	4.4552e-05	1.18374	0.00208945	1.49414	0.000102958	1.29127	0.000553899	1.77236	8.96164e-08	putative ER membrane protein
CNAG_03008	-1.5738	3.76e-17	-1.56508	1.11152e-18	-1.79104	3.48294e-21	-1.50392	9.05319e-17	-1.32645	4.12204e-16	-1.27372	3.74863e-17	hypothetical protein
CNAG_03007	-0.795039	2.45e-08	-0.445532	3.83926e-05	-0.35866	0.00538211	-0.671073	0.000298929	-1.05681	1.98133e-18	-0.696982	1.74204e-18	hypothetical protein
CNAG_12230	-0.14428	0.976501	0	1	1.47831	0.661986	0.835195	0.845966	1.4176	0.669437	0.820788	0.840223	unspecified product
CNAG_03006	0.520334	0.312074	0.126689	0.827031	0.0991396	0.871386	0.21129	0.708766	0.499985	0.32501	0.560056	0.23305	hypothetical protein
CNAG_03005	-3.57821	0.208362	-2.49395	0.305174	-0.567168	0.797197	-1.00249	0.656526	-0.634573	0.764177	-2.5548	0.292918	cytoplasmic tRNA 2-thiolation protein 2
CNAG_03004	0.183133	0.386693	-0.133334	0.491061	-0.0736721	0.746216	0.00285558	0.992334	0.196327	0.25919	0.422918	0.00371054	hypothetical protein
CNAG_03003	0	1	0	1	0	1	0	1	0	1	0	1	chromatin structure-remodeling complex subunit SFH1
CNAG_03002	-2.06784	0.649705	-1.94537	0.646372	-1.92786	0.662178	-1.87194	0.669854	-1.99922	0.630901	-2.00697	0.635774	hypothetical protein
CNAG_03001	-0.476705	0.00523279	-0.939578	1.72495e-09	-1.48964	1.32337e-16	-1.1974	6.83111e-18	-1.13815	1.10512e-16	-1.10256	2.72681e-24	multiple RNA-binding domain-containing protein 1
CNAG_03000	1.38476	7e-36	0.396836	9.30387e-05	0.0792593	0.631986	0.148799	0.26026	-0.0270726	0.83439	0.0928102	0.299246	small subunit ribosomal protein S19e
CNAG_02999	0.535076	0.0082079	0.200974	0.320251	0.48426	0.0141536	0.469026	0.0221955	0.572643	0.00171375	0.558685	0.00110546	hypothetical protein
CNAG_02998	-0.474192	0.00272693	-0.509995	0.00020481	-0.412909	0.00513589	-0.640988	2.50812e-05	-0.793554	1.90103e-09	-0.925844	2.0747e-16	nuclear protein
CNAG_02997	1.95622	1.45e-22	1.92914	4.82035e-25	1.47182	1.36513e-11	1.75645	5.60684e-18	1.83599	2.30165e-23	1.75306	4.03798e-22	protein STU1
CNAG_02996	-3.17784	1.76e-96	-2.71838	1.28725e-87	-2.03754	4.44737e-35	-2.92283	2.76455e-93	-2.9136	1.32762e-150	-3.29152	5.87586e-195	flavoprotein oxygenase
CNAG_02995	-1.78795	2.31e-49	-2.05856	1.23204e-73	-2.32641	7.35746e-77	-2.39143	1.17331e-85	-2.46572	3.94251e-129	-2.45551	1.31807e-158	RNA-binding protein with serine-rich domain 1
CNAG_02994	-1.93926	1.97e-25	-1.32966	5.22885e-18	-0.79662	2.39763e-05	-1.17977	1.27601e-16	-1.1934	2.53071e-21	-1.14742	4.90569e-23	hypothetical protein
CNAG_02993	-1.11057	7.7e-11	-0.460449	0.00114888	-0.162432	0.413485	-0.78813	1.93016e-08	-0.773771	4.86926e-10	-0.920661	8.60725e-16	solute carrier family 39 (zinc transporter), member 7
CNAG_02992	3.25783	2.43e-10	3.1166	9.59027e-10	3.34524	6.47763e-11	2.88828	2.11171e-07	2.82743	1.32461e-07	3.09742	7.97006e-10	actin cross-linking protein
CNAG_12231	0	1	0	1	0	1	0	1	0	1	0	1	unspecified product
CNAG_02991	0.663243	4.75e-06	0.524382	6.02961e-05	0.167731	0.288315	-0.0109848	0.958265	0.00686596	0.969199	-0.220041	0.0620717	Cofilin
CNAG_02990	-3.52291	5.34e-163	-2.68033	1.94482e-123	-2.02507	7.58962e-64	-2.02959	9.22658e-69	-1.78599	2.83027e-72	-1.99427	1.14725e-126	nuclear protein
CNAG_02989	-2.18167	9.27e-38	-1.38468	3.69664e-19	-1.09481	6.72819e-15	-1.41098	5.78173e-22	-1.70714	9.66769e-68	-1.77868	2.32294e-86	PX domain-containing protein
CNAG_02988	1.28649	1.44e-11	1.01663	3.06777e-08	0.384009	0.0962359	0.451134	0.0621931	0.383305	0.0630261	0.408091	0.0303006	hypothetical protein
CNAG_02987	-0.543714	0.663137	-0.288903	0.811777	0.607786	0.546157	0.901217	0.364197	0.859007	0.353159	0.116106	0.920555	hypothetical protein
CNAG_02986	-6.94485	2.57e-59	-6.01254	0	-5.36497	2.08261e-219	-6.05049	0	-6.0976	0	-6.18918	0	ADP-ribose pyrophosphatase
CNAG_02985	-0.0493952	0.764116	-0.129	0.299024	-0.0744265	0.620251	-0.0976493	0.502903	0.00517691	0.976043	-0.0904307	0.390015	hypothetical protein
CNAG_02984	2.31175	0.347103	3.44503	0.0518808	3.19628	0.0990296	2.85914	0.183228	3.2753	0.0777591	2.98504	0.123353	sarcosine oxidase
CNAG_12232	0	1	0	1	0	1	0	1	0	1	0	1	unspecified product
CNAG_02983	2.58461	9.01e-59	2.41848	3.72118e-53	2.31313	3.47408e-29	2.72067	1.82222e-68	2.78888	2.58008e-77	2.80348	3.07694e-106	hypothetical protein
CNAG_02982	-1.09017	7.56e-13	-1.19698	2.03248e-20	-2.05947	1.49072e-21	-1.70549	9.06294e-35	-1.38834	1.2113e-29	-1.61917	3.57359e-46	U3 small nucleolar RNA-associated protein 13
CNAG_02981	-0.30764	0.0139152	-0.416186	0.000262033	-0.512144	6.12538e-05	-0.217724	0.149365	-0.134584	0.231225	-0.0430964	0.677221	paired amphipathic helix protein Sin3a
CNAG_02980	0.152663	0.494981	0.132899	0.546818	0.136316	0.558689	0.327473	0.123251	0.486621	0.00961643	0.31168	0.0926051	membrane dipeptidase
CNAG_02979	0.364749	0.110708	0.36424	0.0922131	0.412388	0.0657028	0.460093	0.039622	0.387061	0.071647	0.33676	0.0953658	hypothetical protein
CNAG_02978	-3.56181	1.16e-39	-2.44211	1.03334e-24	-1.90744	4.55312e-18	-2.45994	1.02417e-23	-2.87828	1.19856e-35	-2.33833	4.72611e-30	hypothetical protein
CNAG_02977	-1.09689	2.7e-20	-1.17978	2.53143e-25	-1.31668	9.66923e-27	-1.10192	1.59337e-18	-1.05674	7.32652e-26	-1.10992	2.41812e-36	metal resistance protein YCF1
CNAG_02976	-0.395605	0.0127692	-0.175646	0.223528	-0.127216	0.459402	-0.366473	0.0166296	-0.36116	0.00861031	-0.463812	0.000171785	riboflavin kinase
CNAG_02975	0.333322	0.0532503	0.709686	6.82191e-07	1.3642	6.05534e-22	1.44094	3.97701e-25	1.32847	8.79571e-25	1.37037	1.45137e-34	hypothetical protein
CNAG_02974	-0.956801	2.65e-11	-0.71787	1.47605e-07	-0.946462	2.7386e-09	-1.2626	9.83267e-21	-1.41848	4.46146e-33	-1.53799	2.167e-41	voltage-dependent anion channel protein 2
CNAG_02973	-1.57334	7.29e-24	-2.0329	1.24252e-38	-2.0549	1.08222e-33	-1.68607	3.95299e-24	-1.63322	2.35813e-29	-1.43047	2.39729e-27	tRNA-splicing endonuclease subunit SEN2
CNAG_02972	0.397644	0.762782	-0.708637	0.657192	-0.962531	0.532597	-0.0853134	0.964288	-0.546136	0.714541	-0.551482	0.715486	hypothetical protein
CNAG_07506	-0.695851	9.02e-07	-0.329992	0.0104467	-0.327503	0.0290302	-0.415444	0.00459734	-0.307815	0.0128172	-0.397564	0.000339006	FKBP12-associated protein 1, putative
CNAG_07507	0.780458	9.78e-05	0.590885	0.00405017	0.403674	0.0538649	0.502836	0.0215336	0.478776	0.012788	0.3379	0.0689733	protein kinase regulator
CNAG_12233	0	1	0	1	0	1	0	1	0	1	0	1	unspecified product
CNAG_02969	-2.10806	7.1e-26	-0.86244	4.44496e-08	-0.545919	0.00935209	-1.37565	8.05208e-18	-1.88621	2.46413e-47	-2.06201	1.04331e-75	hypothetical protein
CNAG_02968	-1.88906	4.17e-17	-0.51748	0.0058788	-0.541674	0.00473931	-0.980981	1.14012e-07	-1.04178	1.0645e-09	-1.08449	3.82445e-11	Phosphatidylinositol-specific phospholipase C, putative
CNAG_02967	-3.54245	3e-56	-2.61605	4.48538e-49	-1.54328	1.36842e-10	-3.10539	4.63926e-14	-3.59944	8.18299e-138	-4.04383	1.8813e-217	hypothetical protein
CNAG_02966	-3.71226	8.64e-98	-1.478	2.37174e-19	0.38645	0.0992648	0.00328083	0.992334	0.363972	0.0245492	0.0443044	0.722101	carboxypeptidase
CNAG_02965	-0.82977	0.0170002	-0.48199	0.160087	0.0588437	0.877058	-0.13905	0.717861	-0.144397	0.68391	-0.0394351	0.913355	hypothetical protein
CNAG_12234	0	1	0	1	0	1	0	1	0	1	0	1	unspecified product
CNAG_02964	1.52012	1.9e-18	1.32731	7.04581e-14	1.86594	1.13638e-25	1.98848	5.84323e-30	2.06546	6.49664e-41	2.17968	6.04069e-53	hypothetical protein
CNAG_02963	1.87057	8.93e-12	1.49567	9.34884e-08	1.60715	1.49678e-08	2.23755	4.1054e-15	2.23608	8.71201e-19	2.3812	2.1704e-23	anaphase-promoting complex subunit 8
CNAG_02962	0.0942394	0.587387	0.00467443	0.985431	0.0045039	0.99165	0.102712	0.550093	0.111222	0.445387	0.174745	0.164357	CMGC/DYRK/PRP4 protein kinase
CNAG_02961	0.418768	0.18952	0.053693	0.874003	-0.138622	0.693297	-0.142922	0.801652	-0.0312816	0.962898	0.0137571	0.985964	F-type H -transporting ATPase subunit J
CNAG_02960	-0.619539	0.0946929	-0.255823	0.504486	-1.04141	0.00815681	-1.05251	0.0126574	-1.12489	0.00239719	-0.624771	0.0670896	hypothetical protein
CNAG_02959	-3.30969	3.38e-103	-4.40112	6.20145e-180	-4.2721	1.81495e-163	-3.87234	1.023e-143	-3.69725	4.87677e-190	-3.71045	8.36324e-225	high-affinity iron transporter
CNAG_02958	-2.6955	3.23e-64	-3.84484	1.34336e-200	-4.70279	1.29948e-127	-4.28563	3.95334e-191	-4.49371	4.715e-269	-4.86836	0	ferroxidase
CNAG_07508	-0.168112	0.252362	-0.00882202	0.958941	0.00748851	0.976979	0.021056	0.905471	0.00459418	0.981885	-0.199068	0.0748099	hypothetical protein
CNAG_07509	-1.04341	4.81e-14	-0.956544	1.35148e-14	-1.05037	3.07441e-12	-0.972379	5.93726e-13	-0.932791	9.0032e-16	-0.984032	1.27137e-21	Xaa-Pro aminopeptidase
CNAG_07510	1.21082	5.64e-21	1.12122	3.37459e-21	0.812465	1.50522e-09	0.857049	2.64063e-09	0.942396	2.03782e-15	0.856958	3.98754e-17	farnesyl-diphosphate farnesyltransferase
CNAG_02956	0.570569	0.000360997	0.563855	0.000160226	0.451464	0.00686931	0.359429	0.0342239	0.470503	0.000826504	0.413665	0.00294499	transcription factor iws1
CNAG_02955	-2.37776	2.03e-30	-1.6809	9.1385e-21	-1.68755	2.31269e-18	-1.68392	1.3088e-16	-1.67437	5.05427e-20	-1.39421	1.00561e-15	hypothetical protein
CNAG_02953	-2.98169	1.96e-45	-1.86894	2.34449e-26	-1.59621	6.24284e-33	-2.15129	4.882e-41	-2.36361	4.97755e-133	-2.4918	1.58834e-166	tuberin
CNAG_02952	-0.876307	1.64e-07	-1.51792	1.28061e-21	-1.68422	1.95549e-18	-1.79412	2.49244e-24	-1.61365	2.51451e-25	-1.4952	2.28989e-24	hypothetical protein
CNAG_02951	0.0354101	0.905131	-0.52404	0.0183484	-0.739786	0.00134638	-0.128683	0.596422	0.0354854	0.882387	0.0283944	0.898424	hypothetical protein
CNAG_02950	-0.918979	5.69e-11	-0.868166	1.11179e-11	-0.996757	2.84897e-12	-1.12755	9.70015e-16	-1.0918	1.10952e-19	-1.21132	8.43199e-28	Grx4 family monothiol glutaredoxin
CNAG_02948	0.412916	0.000267022	0.285553	0.0082698	-0.149349	0.323404	-0.0160665	0.918179	-0.0696732	0.538745	-0.221472	0.0129587	peptide chain release factor 1
CNAG_02947	0.835626	0.000614844	0.5769	0.0174101	0.545216	0.0431661	0.915942	0.000175011	1.00951	9.1935e-06	1.07647	5.50021e-07	SCYL protein kinase
CNAG_12235	0	1	0	1	0	1	0	1	0	1	0	1	unspecified product
CNAG_07511	-1.64727	9.84e-45	-2.05674	1.63726e-77	-2.67781	7.35517e-70	-2.67214	6.48497e-84	-2.73054	1.87873e-143	-2.83442	8.50904e-185	nucleolar protein 15
CNAG_07512	-1.66922	2.55e-21	-0.842716	3.67295e-11	0.0501253	0.775803	0.0323538	0.857534	0.109041	0.465867	0.31006	0.000846236	hypothetical protein
CNAG_02944	-0.57751	0.000536847	-0.212983	0.198587	-0.284614	0.0961412	-0.769964	2.64975e-06	-0.840498	1.31065e-08	-1.14811	3.75641e-13	hypothetical protein
CNAG_02943	-3.74939	1.58e-12	-2.61426	8.75027e-13	-2.21882	3.72545e-31	-3.05093	1.45442e-86	-3.34508	1.6868e-145	-3.53119	2.25033e-249	hypothetical protein
CNAG_02942	-2.50802	1.87e-09	-1.26709	2.56154e-10	-1.03692	5.16122e-08	-2.29801	2.6982e-44	-2.71044	3.12594e-103	-3.0658	1.77208e-196	hypothetical protein
CNAG_02941	-0.00257525	0.987901	0.142043	0.353671	0.0310346	0.863642	-0.159883	0.334888	-0.138508	0.330118	-0.265342	0.0360787	hypothetical protein, variant
CNAG_02940	-0.878769	1.15e-07	-0.502988	0.00140574	-0.232105	0.202898	-0.133635	0.448938	-0.17115	0.249832	-0.22803	0.0986234	calcium/proton exchanger
CNAG_02939	-1.25982	3.3e-21	-0.772193	3.67401e-11	-0.555331	7.24949e-05	-0.671086	2.5617e-07	-0.654322	1.68901e-09	-0.661017	9.90358e-12	peroxin-3
CNAG_02938	-1.01866	1.16e-18	-1.20908	4.17487e-28	-1.23058	4.70034e-24	-1.36614	5.04898e-33	-1.46843	6.98519e-52	-1.41017	1.26309e-63	cytochrome c oxidase subunit 6a
CNAG_02937	1.77888	5.1e-36	1.11287	3.68844e-18	0.714841	7.61466e-07	0.902489	2.22106e-09	0.930763	2.23591e-15	0.881019	1.42018e-18	hypothetical protein
CNAG_12236	0	1	0	1	0	1	0	1	0	1	0	1	unspecified product
CNAG_02936	0.442209	4.5e-05	0.596781	1.72224e-08	0.430541	0.000317718	0.569111	1.51358e-05	0.679249	2.66962e-13	0.626376	2.71008e-17	hypothetical protein
CNAG_02935	0.02134	0.92342	-0.123082	0.524487	-0.637016	0.000778044	-0.851063	6.94006e-06	-1.14449	1.03744e-08	-0.95852	4.03126e-09	hypothetical protein
CNAG_02934	-2.6166	1.48e-85	-0.615228	1.15922e-08	0.110388	0.547885	0.0505265	0.714027	0.232383	0.0369102	0.17836	0.0383428	hypothetical protein
CNAG_02933	-1.71143	2.06e-24	-1.35447	2.28111e-23	-1.16539	8.12318e-14	-1.37598	2.66767e-20	-1.37373	2.53819e-26	-1.28297	1.19324e-26	quinone oxidoreductase
CNAG_02932	2.19737	4.51e-06	2.10881	7.03336e-06	2.50203	3.8725e-08	1.98522	7.92447e-05	2.23801	1.42083e-06	2.1622	2.05687e-06	hypothetical protein
CNAG_12237	0	1	0	1	0	1	0	1	0	1	0	1	unspecified product
CNAG_02931	0.950326	0.000317496	0.585564	0.0262308	1.06584	2.60668e-05	0.842911	0.00199386	0.839276	0.00100958	0.726712	0.00294281	hypothetical protein
CNAG_02930	1.17546	1.58e-10	1.27734	3.06211e-13	1.07568	2.48653e-09	1.50396	2.0689e-17	1.61815	1.69441e-25	1.74175	6.69137e-33	hypothetical protein
CNAG_02929	-0.291382	0.0350315	-0.281155	0.0262759	-0.345585	0.0147425	-0.0955694	0.535738	-0.0617829	0.657711	0.0986096	0.370534	hypothetical protein
CNAG_02928	1.72974	1.01e-61	1.01238	9.31042e-24	0.460355	0.00328956	0.566129	1.2254e-06	0.447465	1.76416e-05	0.396269	3.10621e-07	large subunit ribosomal protein L5e
CNAG_02927	3.35618	1.39e-112	2.27816	9.91071e-55	1.93679	2.39458e-34	2.00165	4.37186e-33	2.05544	2.91787e-47	1.97583	9.40066e-54	protein disulfide-isomerase
CNAG_02926	-1.06908	4.68e-08	-0.973662	2.96221e-09	-1.0942	4.65457e-09	-1.39692	4.96708e-14	-1.60432	3.09598e-22	-1.94026	2.05843e-38	hypothetical protein
CNAG_02925	-1.67889	4.35e-52	-0.888795	1.02597e-20	-1.04886	9.67825e-16	-1.23087	7.38194e-32	-1.35653	6.83665e-54	-1.48438	3.05687e-100	hypothetical protein
CNAG_02924	-2.8689	5.46e-76	-1.97199	8.14636e-64	-1.6234	5.57222e-40	-1.43056	9.42627e-30	-1.21854	1.13768e-28	-1.10902	3.44919e-39	histone H1/5
CNAG_02923	1.0857	1.39e-08	0.516162	0.00626284	0.126592	0.630694	0.166138	0.461704	0.204684	0.306344	0.320958	0.0737339	large subunit ribosomal protein L14
CNAG_02922	0.459363	0.00497933	0.295585	0.0616999	0.466256	0.00545055	0.527373	0.00128246	0.522385	0.000433755	0.612235	2.54592e-06	hypothetical protein
CNAG_02921	0.516539	4.08e-05	1.0491	2.38265e-24	1.29954	4.86052e-28	1.2062	1.46208e-23	1.3203	2.39648e-40	1.08183	4.06737e-42	hypothetical protein
CNAG_02919	0.688834	0.0130228	0.864235	8.45555e-05	0.489733	0.0455019	0.366517	0.150654	0.292875	0.237465	0.414485	0.0679984	hypothetical protein
CNAG_02920	0	1	0	1	0	1	0	1	0	1	0	1	hydrolase
CNAG_12238	0.386639	0.36368	0.435868	0.24973	0.821192	0.0311186	1.20607	0.000324246	1.0422	0.00118472	1.29243	3.34922e-05	unspecified product
CNAG_02918	0.140735	0.278447	-0.105697	0.405747	-0.323315	0.0265986	-0.341107	0.0117748	-0.392461	0.00198126	-0.342669	0.000379352	Acetyl-CoA C-acetyltransferase
CNAG_02917	1.0551	0.612437	-1.84872	0.514996	-0.373061	0.887615	0.162371	0.955143	-0.420413	0.869498	0.306975	0.895697	hypothetical protein
CNAG_02916	0.782242	8.69e-08	0.388466	0.00656999	0.0498476	0.791424	0.0540474	0.763281	0.0744476	0.626488	0.297677	0.0135419	F-type H -transporting ATPase subunit F
CNAG_02915	0.327168	0.0160754	0.59696	9.71351e-07	0.567997	0.000127905	0.646288	1.26082e-06	0.764906	1.27915e-11	0.697812	5.18992e-12	AGC/PDK1 protein kinase
CNAG_12239	-1.6033	0.228116	-0.361312	0.786692	-1.47506	0.293967	-0.237901	0.856315	-0.852252	0.489847	0.140967	0.903981	unspecified product
CNAG_02914	0.269464	0.177399	-0.423901	0.0228872	-0.805215	0.000611231	-0.527068	0.0131463	-0.578611	0.00162968	-0.514834	0.0024074	hypothetical protein
CNAG_02913	-0.0645401	0.751212	-0.0744641	0.691774	-0.098429	0.636348	-0.0571607	0.804919	-0.109308	0.540162	0.0284645	0.87311	hypothetical protein
CNAG_02912	-1.79478	9.14e-55	-1.60556	2.30966e-52	-1.44039	8.99894e-29	-1.46453	1.06692e-36	-1.37971	5.89496e-46	-1.4866	2.85797e-69	hypothetical protein
CNAG_02911	-0.71912	0.000390854	-0.56641	0.00113125	-0.417151	0.0202494	-0.334767	0.064232	-0.349612	0.0245014	-0.449484	0.00242451	hypothetical protein
CNAG_02910	-0.765919	1.31e-05	-1.38633	2.14224e-20	-0.914426	1.08936e-06	-0.640538	0.000217358	-0.328338	0.0200961	-0.132704	0.35444	hypothetical protein
CNAG_07513	0.493027	0.00931149	0.581494	0.00067226	0.585008	0.000840406	0.857984	3.38682e-07	0.978227	7.34709e-11	1.00299	4.12578e-14	hypothetical protein
CNAG_12240	0	1	0	1	0	1	0	1	0	1	0	1	unspecified product
CNAG_02907	0.220023	0.402118	-0.103523	0.700873	-0.349544	0.17084	-0.14807	0.584596	-0.205959	0.409312	0.0458895	0.856866	hypothetical protein
CNAG_02906	0.323268	0.05432	-0.00725775	0.97627	-0.169864	0.353124	-0.15435	0.42182	-0.023598	0.900146	-0.150485	0.357455	ubiquitin-conjugating enzyme (huntingtin interacting protein 2)
CNAG_02905	-1.11985	3.44e-11	-1.76555	1.17303e-30	-1.98021	1.47033e-31	-2.01512	1.47153e-33	-2.06473	4.93211e-37	-1.80818	4.18566e-36	hypothetical protein
CNAG_02904	1.24648	3.59e-07	0.791388	0.00120492	1.21556	6.28695e-07	1.34693	3.09423e-08	1.32136	1.59964e-08	1.50691	1.02708e-12	hypothetical protein
CNAG_12241	0	1	0	1	0	1	0	1	0	1	0	1	unspecified product
CNAG_02903	-0.651934	4.56e-05	-0.362945	0.00999135	-0.568267	0.000242779	-1.0338	5.0895e-12	-1.2081	3.17712e-19	-1.30109	1.73115e-25	alcohol dehydrogenase (NADP)
CNAG_02902	2.73687	5.78e-17	2.77632	2.08904e-19	2.24521	2.76248e-11	2.74271	1.83423e-17	2.68221	1.33274e-17	2.60642	7.28813e-18	hypothetical protein
CNAG_02901	1.42382	4.04e-14	0.918559	3.07537e-07	0.580214	0.00380153	0.620728	0.00361367	0.477481	0.0161791	0.627462	0.000548734	hypothetical protein
CNAG_12242	-1.06776	0.642489	1.59305	0.216442	1.62312	0.211001	2.08283	0.0905783	2.19122	0.0661764	1.76355	0.148339	unspecified product
CNAG_02900	1.75211	7.87e-13	3.09433	1.04789e-49	3.96347	2.28976e-79	3.68425	7.88918e-77	3.66193	2.22945e-81	3.77976	4.82566e-99	hypothetical protein
CNAG_12243	0.405422	0.174515	1.06692	1.13207e-05	1.5037	1.60544e-09	1.45153	2.81417e-08	1.50066	1.81841e-10	1.60115	1.32577e-13	unspecified product
CNAG_02899	-3.29571	1.86e-42	-2.57803	4.95664e-34	-2.1045	3.39397e-20	-2.51493	2.70082e-26	-2.32043	5.13091e-31	-2.27672	1.79485e-33	hypothetical protein
CNAG_02898	-0.135887	0.364449	-0.548997	0.000137354	-0.87535	2.33122e-09	-0.966945	2.99691e-11	-0.813606	2.67698e-10	-0.820748	3.00565e-13	RNA-binding protein 8A
CNAG_02897	1.04368	1.68e-11	1.17891	4.55278e-17	1.04704	1.74137e-11	0.9829	3.74969e-10	1.00639	4.64641e-13	1.05449	1.08636e-15	inositol hexaphosphate kinase 1
CNAG_02896	0.529364	9.8e-05	0.511545	9.90277e-05	-0.0810596	0.642764	-0.0803698	0.647533	-0.0378843	0.800446	-0.181315	0.133037	hydroxymethylglutaryl-CoA synthase
CNAG_02895	-1.35081	1.28e-29	-1.1804	7.78087e-27	-0.998238	1.71736e-13	-0.929939	4.28558e-14	-0.818157	1.32943e-14	-0.670721	8.19437e-12	dynamin GTPase
CNAG_02894	0.964604	0.00133243	0.550921	0.0536105	0.385331	0.258259	0.650346	0.0251099	0.688337	0.0108018	0.690465	0.00683928	hypothetical protein
CNAG_02893	1.51758	1.55e-07	1.29702	1.79154e-05	1.03456	0.000770042	1.44702	1.47019e-06	1.7835	4.10023e-10	1.68164	8.35232e-10	hypothetical protein
CNAG_02892	-2.06234	1.76e-18	-1.33922	3.71016e-17	-0.771637	1.67001e-05	-1.09383	8.59489e-11	-1.2251	1.85928e-17	-1.14205	5.59517e-18	phosphatidylinositol glycan, class B
CNAG_02891	-0.293803	0.0334615	-0.241706	0.0644623	-0.483846	0.00185583	-0.745931	1.89852e-07	-1.01799	2.99454e-14	-0.6228	5.50915e-10	hypothetical protein
CNAG_02890	-0.269309	0.119884	-0.77194	4.61189e-07	-1.1497	4.06098e-11	-1.03641	4.77524e-10	-1.09408	1.32273e-13	-0.993186	2.66914e-11	hypothetical protein
CNAG_02889	2.44765	3.8e-05	2.25663	0.000145204	1.99829	0.00143386	2.04364	0.00159877	2.45904	4.76565e-05	1.98617	0.00106017	hypothetical protein
CNAG_02888	2.83274	3.15e-21	2.52609	2.9761e-17	2.29613	4.03424e-13	2.45619	1.02145e-14	2.47598	7.07315e-16	2.42274	1.41829e-15	hypothetical protein
CNAG_07514	1.55128	1.72e-40	1.2397	7.34614e-28	1.03755	2.37798e-16	1.06753	1.30813e-16	1.10845	3.40903e-24	0.974281	4.3179e-26	Sec7 domain-containing protein
CNAG_02886	-0.440586	0.0020112	-0.429014	0.00110478	-0.853152	4.79413e-08	-0.998393	2.27289e-12	-1.03652	6.7999e-17	-1.08258	2.40421e-21	20S proteasome subunit beta 4
CNAG_02885	2.24047	5.95e-49	2.21177	4.93411e-57	1.93608	2.91298e-35	2.07361	8.88008e-45	2.11166	2.27574e-61	2.06802	2.47989e-70	capsular associated protein
CNAG_02884	2.89557	4.79e-11	2.72585	1.03505e-09	2.39237	1.98791e-07	2.43411	1.67828e-07	2.15084	4.85229e-06	2.44924	3.33117e-08	DNA replication complex GINS protein PSF2
CNAG_02883	-0.721743	2.49e-06	0.164827	0.209949	0.70632	1.27015e-07	0.585129	7.81636e-06	0.661511	2.0773e-09	0.555133	1.4851e-08	Ras-like GTP-binding protein, putative
CNAG_12244	-1.7502	0.019639	-0.275789	0.671624	-1.1502	0.141284	-0.401176	0.595536	-1.8778	0.0101993	-1.30341	0.0596137	unspecified product
CNAG_12245	-1.28362	0.290568	0.10522	0.925543	0.986351	0.263853	-0.205474	0.870316	-0.129201	0.915093	-0.339035	0.756918	unspecified product
CNAG_12246	-0.370069	0.853833	-1.00873	0.620398	0.613598	0.709777	0.080882	0.975029	-1.6311	0.444646	-0.0550242	0.982847	unspecified product
CNAG_02882	0.554856	0.00104837	1.11714	1.09041e-13	0.720938	4.06178e-05	0.463724	0.00574696	0.446841	0.00324678	0.295557	0.0449672	hypothetical protein
CNAG_12247	0	1	0	1	0	1	0	1	0	1	0	1	unspecified product
CNAG_02881	1.25426	2.37e-06	0.992945	0.000229857	0.82232	0.00408986	0.695174	0.0349778	0.647607	0.0290205	0.694536	0.00898542	Cytidine deaminase
CNAG_02880	-0.0212165	0.884725	-0.632494	8.91111e-09	-1.34864	2.12415e-15	-1.1345	1.54536e-19	-1.08457	7.64123e-22	-1.19863	4.88612e-42	GTP-binding protein YchF
CNAG_02879	0.261981	0.155333	0.0244556	0.903019	-0.361657	0.0622144	-0.207857	0.289421	-0.162195	0.342659	-0.0430674	0.803786	hypothetical protein
CNAG_02878	1.17968	5.65e-10	0.805025	5.11953e-07	0.47422	0.0165095	0.571832	0.00322739	0.529542	0.00274937	0.746026	5.37063e-07	hypothetical protein
CNAG_02877	-2.5576	1.47e-05	-0.91965	0.0711641	-0.521362	0.0174009	-1.32828	0.0110504	-2.15228	1.20988e-41	-2.816	1.54591e-18	hypothetical protein
CNAG_02876	-1.4636	5.44e-34	-1.06701	1.5752e-25	-0.722505	5.26327e-10	-0.815915	4.60209e-13	-0.804331	5.01639e-19	-0.852731	9.39e-31	Ornithine decarboxylase
CNAG_02875	0.266305	0.144481	-0.0378795	0.865468	-0.481898	0.020826	-0.136705	0.505531	-0.129222	0.478342	-0.326072	0.0394173	hypothetical protein
CNAG_02874	-4.75436	2.03e-197	-3.88955	1.30962e-161	-3.39366	1.05637e-98	-3.41338	1.58505e-133	-3.22389	1.29136e-144	-3.11051	2.50335e-154	hypothetical protein
CNAG_02873	-2.53874	2.16e-54	-2.35393	1.24027e-55	-2.15041	1.0871e-33	-2.28324	7.74852e-46	-2.44627	4.84655e-66	-2.2309	3.15509e-64	signal peptidase I
CNAG_02871	0.420587	0.0411266	0.15432	0.463014	0.512519	0.0145256	0.304279	0.160558	0.320512	0.100943	0.41118	0.0202506	GPI mannosyltransferase 2
CNAG_02872	0	1	0	1	0	1	0	1	0	1	0	1	hypothetical protein
CNAG_02870	-1.9886	9.8e-31	-1.69435	6.03023e-27	-1.68772	5.82558e-23	-1.66804	4.77947e-27	-1.56132	1.59038e-31	-1.73341	2.56256e-41	folylpolyglutamate synthase
CNAG_02869	-2.59806	0.274899	-0.578543	0.765279	-1.57952	0.489394	0.0697192	0.97996	-0.0454835	0.987646	-1.04916	0.627112	hypothetical protein
CNAG_12248	0	1	0	1	0	1	0	1	0	1	0	1	unspecified product
CNAG_02868	-2.26375	2.45e-39	-1.87647	1.23947e-36	-1.80357	5.64764e-32	-1.75564	1.80298e-32	-1.54237	2.97637e-35	-1.53027	5.65548e-39	tryptophan 2,3-dioxygenase
CNAG_02867	1.23147	5.11e-21	0.800772	7.21186e-10	0.53108	0.00201851	0.364356	0.0281022	0.349224	0.0121692	0.104035	0.402672	phosphatidylinositol phospholipase C, delta
CNAG_02866	-1.27848	9.04e-16	-1.62761	5.01574e-34	-1.79334	1.23425e-32	-1.39741	4.5381e-16	-1.19772	6.52411e-25	-1.18494	1.29448e-26	Pantothenate kinase
CNAG_12249	0	1	0	1	0	1	0	1	0	1	0	1	unspecified product
CNAG_02865	-2.06784	0.647794	0.48665	0.860193	0.925806	0.726174	-1.87194	0.667549	-1.99922	0.628481	-1.04518	0.761944	hypothetical protein
CNAG_02864	-5.66798	1.31e-143	-3.52485	1.29296e-25	-2.48748	8.86461e-31	-3.43836	2.46448e-102	-3.7161	3.35507e-166	-3.84725	9.13732e-48	hypothetical protein
CNAG_12250	-0.0788079	0.678669	-0.29308	0.160197	-0.529216	0.00880276	-0.651998	0.000287594	-0.714087	1.7659e-05	-0.64573	3.33532e-05	unspecified product
CNAG_02863	0	1	0	1	0	1	0	1	0	1	0	1	hypothetical protein
CNAG_12251	3.3424	0.074891	3.20108	0.441331	2.8958	0.161134	2.79851	0.229115	2.40393	0.327289	-0.0834071	0.985964	unspecified product
CNAG_12252	0	1	0	1	-0.0043052	0.999158	0	1	0	1	0	1	unspecified product
CNAG_02862	2.52101	5.52e-18	2.97641	1.26076e-39	2.58423	2.74913e-25	2.43235	3.58654e-22	2.4218	3.72023e-25	2.34008	1.39107e-25	aprataxin
CNAG_02861	1.26121	5.51e-09	0.715494	0.00139837	0.228179	0.408133	0.421822	0.0963627	0.364759	0.13186	0.260232	0.275418	histidinol-phosphatase (PHP family)
CNAG_02860	-0.405437	0.000853187	0.0504647	0.709659	0.384599	0.00291221	0.346096	0.00488741	0.472576	4.02626e-06	0.448446	1.12289e-07	endo-1,3(4)-beta-glucanase
CNAG_02859	-0.233586	0.305555	-0.562871	0.00516338	-0.414784	0.0506986	-0.541507	0.0138726	-0.628378	0.00140359	-0.533702	0.00461442	NADH kinase, variant 3
CNAG_12253	0	1	0	1	0	1	0	1	0	1	0	1	unspecified product
CNAG_02858	0.802175	1.33e-12	0.596997	1.38101e-08	0.330755	0.014167	0.322094	0.00746267	0.230125	0.0280837	0.235405	0.00633692	adenylosuccinate synthetase
CNAG_02857	-0.970417	1.29e-14	-0.726367	1.63839e-08	-0.729632	2.44039e-07	-0.702393	1.02449e-07	-0.874873	1.65717e-15	-0.91347	1.07014e-17	hypothetical protein
CNAG_02856	-1.37065	1.94e-30	-1.12775	3.02417e-27	-0.88672	1.08809e-09	-1.12278	4.38471e-19	-1.30987	4.46392e-42	-1.31179	3.04644e-46	potassium ion transporter
CNAG_12254	0	1	0	1	0	1	0	1	0	1	0	1	unspecified product
CNAG_02855	2.14454	1.01e-63	1.6501	2.47353e-41	1.12902	1.55674e-14	1.17634	1.9229e-18	1.13873	3.64935e-22	0.985081	9.90425e-22	oligosaccharyltransferase complex subunit delta (ribophorin II)
CNAG_12255	0	1	0	1	0	1	0	1	0	1	0	1	unspecified product
CNAG_12256	1.59235	0.33549	2.3354	0.0971208	1.8147	0.259541	1.98592	0.200564	1.74752	0.303548	2.69876	0.0431811	unspecified product
CNAG_07515	-0.704223	0.734618	0.21812	0.905554	-0.259398	0.902349	-1.03453	0.646645	-0.31185	0.882387	-2.5548	0.292918	hypothetical protein
CNAG_02854	2.6863	4.38e-39	2.3571	9.6273e-33	2.22544	4.55682e-26	2.14298	6.79524e-23	2.16503	1.52139e-28	2.17788	5.19504e-31	peroxiredoxin Q/BCP
CNAG_02853	-0.724899	1.12e-06	-0.799329	1.43956e-10	-1.1536	4.30509e-14	-1.04203	2.32116e-15	-0.878511	1.20716e-15	-1.06243	7.19212e-30	amidophosphoribosyltransferase
CNAG_02852	-2.46489	6e-70	-2.21711	7.91494e-95	-3.0667	4.50626e-144	-3.27999	2.35949e-149	-3.40007	1.68454e-262	-3.68065	0	4-aminobutyrate transaminase
CNAG_02851	0.449961	0.003424	0.405676	0.00431316	-0.0458297	0.814849	-0.158966	0.341545	-0.130464	0.379496	-0.367944	0.00536668	Threonine aldolase
CNAG_02850	0.415529	0.00202944	0.0372595	0.819112	-0.384466	0.00872727	-0.321835	0.0202872	-0.296067	0.0115805	-0.145066	0.198501	glucan endo-1,3-alpha-glucosidase agn1
CNAG_02849	-0.14428	0.976501	1.42249	0.666276	0	1	0	1	0	1	0	1	glutathione transferase
CNAG_12257	0	1	0	1	0	1	0	1	0	1	0	1	unspecified product
CNAG_07516	-1.12108	0.654625	0.975988	0.609159	1.18146	0.513323	2.00537	0.18861	1.76619	0.254522	1.52969	0.331307	hypothetical protein
CNAG_02848	0.407309	0.0435212	0.428456	0.0218317	0.362213	0.0600548	0.550589	0.00166753	0.65936	4.49558e-05	0.545578	0.000288796	hypothetical protein
CNAG_02847	2.68398	7.74e-15	2.43277	3.00697e-12	1.46902	0.000317303	1.5454	0.000129811	1.68084	1.03157e-05	1.71369	4.34543e-06	thymidylate kinase
CNAG_02846	-0.9587	9.1e-09	-0.252319	0.0948446	0.249741	0.11736	0.127523	0.453923	0.27492	0.0642938	0.135095	0.342596	hypothetical protein
CNAG_12258	1.59769	0.154016	0.178131	0.90888	1.9892	0.0600542	1.25304	0.30992	1.54511	0.176564	1.81266	0.0808118	unspecified product
CNAG_02845	4.19229	2.3e-93	3.72073	8.23986e-79	3.40494	1.83596e-57	3.32792	5.84858e-56	3.32429	1.904e-62	3.27714	3.0381e-69	hypothetical protein
CNAG_02844	2.07845	9.59e-19	1.41047	3.90327e-09	1.1923	8.53025e-06	1.28417	1.14606e-06	1.10432	1.374e-05	1.47664	7.99528e-11	CDP-diacylglycerol-glycerol-3-phosphate 3- phosphatidyltransferase
CNAG_12259	0	1	0	1	0	1	0	1	0	1	0	1	unspecified product
CNAG_02843	-3.04306	2.49e-80	-1.46501	1.73937e-33	-0.92399	9.23939e-07	-1.81332	1.43682e-48	-1.86878	3.39284e-90	-2.09248	2.84942e-182	hypothetical protein
[truncated: 6,270 more rows]
