# Supplementary material for: A unique cell wall synthetic response evoked by glucosamine determines pathogenicity-associated fungal cellular differentiation
Source: PLoS Genet. 2021 Oct 8;17(10):e1009817. doi: 10.1371/journal.pgen.1009817 (PMC8500725; doi:10.1371/journal.pgen.1009817)
Supplement: S2 Table — (XLSX) [file pgen.1009817.s009.xlsx]

## Sheet: Sheet1
S2 Table: Time-series transcriptional data (TPM values) of 129 kinase genes during GIF
H99 ID	Gene name	0 hr	6 hrs	12 hrs	24 hrs	36 hrs	48 hrs	60 hrs
CNAG_00047	PKP1	425.529	42.7547	110.104	96.45	92.7407	88.0131	95.1505
CNAG_00106	TCO5	49.7992	53.0786	61.9335	49.6237	56.8308	55.1731	53.0706
CNAG_00130	HRK1	1452.57	194.812	509.06	750.236	382.651	282.955	215.565
CNAG_00266	YFH7	21.991	52.4879	54.3278	76.283	74.1672	76.8271	83.1737
CNAG_00363	TCO6	148.535	70.6995	118.638	159.838	112.34	102.289	90.6594
CNAG_00396	PKA1	39.3143	48.9037	47.7004	49.5657	50.1159	54.5997	54.4538
CNAG_00405	KIC1	21.3906	36.6966	43.3045	57.5558	64.0269	66.3555	64.4949
CNAG_00415	CDC2801	4.21895	21.5827	19.9333	23.7671	30.9387	30.3983	32.5795
CNAG_00556	YCK2	81.1593	178.624	167.58	177.926	217.245	231.994	231.739
CNAG_00636	CDC7	7.08243	41.369	39.8801	46.6806	54.0404	55.1774	56.0287
CNAG_00745	HRK1/NPH1	235.477	135.818	183.284	193.153	198.175	186.364	192.95
CNAG_00769	PBS2	33.8053	101.084	135.825	162.816	165.846	177.181	186.442
CNAG_00782	SPS1	10.784	34.4903	38.4726	41.7566	46.5035	49.0173	48.5731
CNAG_00826	DAK101	112.167	185.241	265.282	275.051	359.655	373.652	408.659
CNAG_01061	FRK102	2.74372	12.5198	22.0198	27.1754	26.7754	24.1242	25.4002
CNAG_01062	PSK201	23.3417	53.4512	56.1875	44.0946	47.8256	47.7321	41.4775
CNAG_01155	GUT1	277.334	236.147	291.736	268.897	198.727	163.994	167.063
CNAG_01162	MAK3201	18.273	89.5039	55.484	54.3148	48.9772	43.3778	43.092
CNAG_01165	LCB5	8.86562	29.1951	28.6312	27.9318	37.3226	38.9062	38.7446
CNAG_01209	FAB1	5.37113	13.7279	13.0545	14.9148	21.5518	23.4178	22.8503
CNAG_01294	IPK1	11.42	48.1378	55.5537	53.7205	56.5236	56.6444	52.0016
CNAG_01333	ALK1	2.10701	51.1273	37.7189	32.687	41.631	39.9252	45.7105
CNAG_01523	HOG1	221.29	279.1	331.533	297.371	328.949	355.195	334.674
CNAG_01612	PSK202	6.76631	5.71679	15.1993	31.9001	45.6896	64.2761	75.0518
CNAG_01704	IRK6	128.671	599.094	1091.05	1048.9	1232.84	1241.2	1166.88
CNAG_01730	STE7	7.78178	84.6819	84.7411	62.0339	77.7223	78.4289	66.2964
CNAG_01850	TCO1	33.8681	66.484	80.2969	78.0754	90.9003	95.2486	95.5516
CNAG_01905	KSP1	134.298	75.7383	114.782	106.111	126.023	147.547	139.36
CNAG_01938	KIN1	38.4783	88.5104	85.7229	102.252	99.2558	101.789	112.147
CNAG_01988	TCO3	31.9131	34.1144	59.7458	61.1452	48.0256	42.5467	42.9907
CNAG_02007	ADK1	172.469	631.893	493.668	311.075	356.172	346.945	357.901
CNAG_02233	MEC1	8.77584	33.0503	31.8437	36.9719	48.2448	49.8771	50.1834
CNAG_02296	RBK1	38.9963	87.3222	62.0334	62.4084	65.8334	64.9829	69.6301
CNAG_02357	MKK2	36.781	61.243	81.6536	112.314	118.05	109.096	112.815
CNAG_02389	YPK101	0.620448	23.3145	28.2141	20.6886	31.1138	34.289	30.8313
CNAG_02511	CPK1	27.5864	58.5132	80.4522	71.442	79.6579	76.2916	70.9356
CNAG_02531	CPK2	1.83167	27.7865	34.574	34.1256	37.3943	37.2168	39.9891
CNAG_02542	IRK2	3050.11	32.3558	70.6139	114.94	69.6345	61.7203	58.9734
CNAG_02551	DAK102	26.6243	16.4566	28.4591	26.6657	24.4726	29.5682	26.9165
CNAG_02675	HSL101	4.91626	133.182	118.13	107.511	148.523	153.882	155.663
CNAG_02680	VPS15	25.9384	33.6822	34.5548	36.645	37.9655	35.9983	33.5732
CNAG_02712	BUD32	38.5846	104.356	89.0579	88.922	103.432	107.237	112.257
CNAG_02799	DAK202A	107.672	131.995	101.918	98.7624	135.664	161.012	180.317
CNAG_02802	ARG2	5.32724	18.2783	9.28595	11.6295	15.7442	15.5545	15.4383
CNAG_02820	PKH201	16.0605	27.3255	43.7156	50.5454	48.1053	48.8558	48.8889
CNAG_02859	POS5	38.7414	72.4851	57.0503	58.5011	62.2595	57.0809	60.7588
CNAG_02915	PKH202	20.0514	51.8618	60.1537	57.4186	67.517	74.1456	72.3711
CNAG_02947	SCY1	14.1289	41.2972	35.2965	39.7631	48.4822	52.0037	54.024
CNAG_03024	RIM15	28.4793	18.0733	29.9314	33.0733	33.7621	35.9712	36.3727
CNAG_03048	IRK3	61.572	99.6868	74.4149	48.2026	51.3888	50.3007	53.2311
CNAG_03137	PHO8501	3.18117	15.4299	17.5655	19.33	25.7571	29.307	29.4712
CNAG_03167	CHK1	4.62402	42.8274	28.5991	23.8056	31.6723	36.0955	40.4551
CNAG_03184	BUB1	3.08439	38.6067	24.1932	24.7325	42.9824	42.5073	51.2593
CNAG_03216	SNF101	16.8135	21.4086	20.2525	16.1824	22.2633	24.4455	27.3871
CNAG_03258	TPK202A	13.982	91.0719	81.8506	76.6166	78.6166	83.1605	73.4906
CNAG_03290	KIC102	48.2128	100.717	102.799	95.103	99.8603	103.418	109.113
CNAG_03355	TCO4	192.99	49.7497	66.3258	121.517	83.414	81.2917	81.4693
CNAG_03367	URK1	9.66586	54.7495	45.0701	40.7899	52.2568	57.5556	60.5222
CNAG_03369	SWE102	2.46381	35.865	28.429	17.892	26.146	26.4727	27.5941
CNAG_03567	CBK1	36.6965	121.564	153.963	126.995	139.719	130.252	118.898
CNAG_03592	THI20	8.61919	61.712	58.4426	38.5507	47.8322	47.6534	50.4433
CNAG_03670	IRE1	18.0407	45.8994	58.2113	63.806	72.7796	78.2044	87.368
CNAG_03796	ENV7	35.1016	53.5765	56.3087	69.1796	70.0772	68.8826	74.8784
CNAG_03811	IRK5	9.95712	54.5555	65.2085	63.7067	75.2869	75.0661	80.2736
CNAG_03843	ARK1	14.008	26.5421	27.1264	32.8465	42.7086	43.6179	42.4367
CNAG_03946	GAL101	61.4016	34.7044	32.9612	42.4334	39.0383	39.7635	45.3879
CNAG_04040	FPK1	40.1786	46.6565	46.0347	52.1548	72.125	76.8483	82.55
CNAG_04108	PKP2	58.3437	38.5427	44.2898	43.3502	64.5522	79.088	81.8199
CNAG_04162	PKA2	29.6537	44.2283	43.5314	53.3523	56.032	59.4074	51.6277
CNAG_04191	CEX1	14.6897	36.7417	28.728	25.9767	32.3562	35.1211	38.3807
CNAG_04197	YAK1	59.4097	70.609	86.405	102.196	106.93	110.043	107.236
CNAG_04215	MET3	154.204	450.559	973.651	750.003	697.398	644.541	497.618
CNAG_04221	FBP26	44.3379	59.3381	55.7052	66.2739	72.7536	77.8215	89.4007
CNAG_04230	THI6	32.1645	57.9758	41.5884	23.0574	33.3903	37.4299	36.8014
CNAG_04272	CMK2	101.226	256.416	314.539	347.042	318.93	330.506	292.129
CNAG_04282	MPK2	7.49846	31.2551	33.5021	29.569	34.8201	36.0943	33.3559
CNAG_04314	YEF1	737.722	104.199	300.259	540.583	208.861	139.338	139.301
CNAG_04316	UTR1	69.9065	61.0918	73.4765	78.2922	81.9244	84.6111	82.9382
CNAG_04408	CKI1	29.8009	60.5132	53.5682	62.7312	66.1702	77.5032	71.9549
CNAG_04433	YAK103	13.2821	59.6315	54.2754	64.0742	90.107	100.347	99.7158
CNAG_04514	MPK1	51.1984	254.289	309.979	322.389	349.807	351.033	329.601
CNAG_04631	RIK1	154.663	149.597	149.797	117.506	127.648	135.608	139.596
CNAG_04678	YPK1	126.597	172.151	157.827	112.605	125.116	135.981	127.449
CNAG_04755	BCK1	84.4355	59.2797	79.1592	107.15	101.191	108.865	103.416
CNAG_04821	PAN3	28.2635	76.8174	104.345	123.855	128.147	135.141	140.247
CNAG_04927	YFH701	5.0104	9.9754	13.876	9.1693	6.71203	5.45958	6.10451
CNAG_05005	ATG1	40.4103	45.8617	83.8775	105.376	92.4596	91.9044	102.196
CNAG_05063	SSK2	14.2168	27.7644	28.9343	29.4137	39.5424	45.2398	48.8299
CNAG_05097	CKY1	281.917	82.7909	124.425	144.934	76.9917	53.1082	57.5138
CNAG_05104	FRK101	3.64602	4.81308	7.23328	6.19421	5.72248	5.38101	5.69701
CNAG_05200	BUD16	28.2267	72.17	59.3691	55.5587	62.5929	67.9983	59.5567
CNAG_05216	RAD53	32.7749	44.3908	42.2982	45.9853	47.6695	46.2114	49.3292
CNAG_05220	TLK1	5.53845	7.67721	13.4303	13.0634	10.991	11.7683	9.59957
CNAG_05243	XKS1	16.1438	36.7571	42.1906	62.0077	73.3314	76.9782	83.3941
CNAG_05386	PRO1	18.4055	135.25	90.8664	70.5607	86.1943	88.0524	91.5452
CNAG_05439	CMK1	9.44295	44.3946	80.6903	54.0343	51.2455	49.383	52.1569
CNAG_05558	KIN4	6.4994	40.4612	40.8754	44.3228	64.1813	65.5934	67.6989
CNAG_05590	TCO2	153.825	64.0893	139.745	139.11	91.5264	66.4718	54.9293
CNAG_05600	IGI1	86.8963	178.146	124.916	117.769	128.611	122.321	134.165
CNAG_05694	CKA1	68.4824	259.703	223.128	176.652	197.346	211.021	211.536
CNAG_05753	ARG5,6	192.858	381.408	280.396	202.772	224.717	250.19	244.817
CNAG_05771	TEL1	6.52937	20.5008	24.4934	29.8139	35.7651	39.0002	39.8214
CNAG_05965	IRK4	14.0285	33.8599	36.4176	46.4418	61.2091	71.0598	78.2601
CNAG_06033	MAK3202	53.096	67.9427	98.6491	61.5806	81.7744	93.3414	87.6166
CNAG_06051	GAL1	177.217	248.599	190.559	113.612	99.5724	83.2171	61.1995
CNAG_06086	SSN3	14.1817	43.292	33.53	49.1696	58.9606	62.1021	58.4261
CNAG_06161	VRK1	10.9497	28.0505	30.9877	35.4318	34.9958	36.4	37.306
CNAG_06193	CRK1	19.2663	35.4944	35.0834	39.6033	60.3452	65.4165	69.4181
CNAG_06278	TCO7	14.273	33.1955	42.4592	37.8882	43.7728	45.5702	50.9638
CNAG_06301	SCH9	338.47	134.259	187.34	216.241	190.915	171.057	176.767
CNAG_06310	IRK7	12.5956	21.032	31.1953	35.8419	31.0346	27.6018	26.8803
CNAG_06366	HRR2502	0.814827	17.557	11.2553	9.06958	9.90089	10.657	9.19764
CNAG_06490	SNF102	23.996	39.2277	50.0719	55.9332	60.427	64.2494	66.1059
CNAG_06552	SNF1	41.481	72.7681	85.945	80.3484	95.2401	92.7598	88.353
CNAG_06553	GAL83	59.2578	99.0976	126.116	132.224	132.184	125.627	120.28
CNAG_06568	SKS1	147.983	114.822	112.553	188.168	298.722	340.974	321.208
CNAG_06632	ABC1	432.814	45.0307	78.1394	148.707	95.1218	83.9119	82.0459
CNAG_06671	YKL1	47.7999	68.156	81.5556	72.2907	75.5317	68.6139	61.323
CNAG_06697	MPS1	4.70962	43.2139	33.0859	24.3623	35.8361	36.8768	35.869
CNAG_06730	GSK3	203.992	283.955	306.852	262.523	259.742	255.152	248.414
CNAG_06809	IKS1	27.2273	53.4818	64.1915	68.2602	88.6574	98.2011	97.2051
CNAG_06980	STE11	21.1483	84.6685	74.6767	78.2503	91.2852	97.3351	90.6643
CNAG_07359	IRK1	136.37	96.9147	162.336	209.319	190.692	192.507	187.61
CNAG_07372	OXK1	76.2597	84.5747	82.3485	82.8637	93.2431	99.7068	97.4715
CNAG_07580	TRM7	7.5479	33.865	40.236	45.4605	51.8859	51.6743	57.3635
CNAG_07667	SAT4	158.068	138.864	153.067	165.562	198.597	221.066	221.108
CNAG_07779	TDA10	3.23812	2.87021	4.26276	2.95173	3.52079	4.23483	3.4056
CNAG_08022	PHO85	48.6118	192.172	217.277	210.302	212.2	218.703	209.073
CNAG_07744	PIK1	15.7525	44.6988	44.8132	40.9868	47.1598	50.9374	51.6826
