# Supplementary material for: A unique cell wall synthetic response evoked by glucosamine determines pathogenicity-associated fungal cellular differentiation
Source: PLoS Genet. 2021 Oct 8;17(10):e1009817. doi: 10.1371/journal.pgen.1009817 (PMC8500725; doi:10.1371/journal.pgen.1009817)
Supplement: S3 Table — (XLSX) [file pgen.1009817.s010.xlsx]

## Sheet: Sheet1
S3 Table: Genes differentially expressed in znf2Δ, mpk1Δ and crz1Δ mutants during GIF
Gene ID	Log2(znf2Δ vs. wild-type)	Padj	Log2(mpk1Δ vs. wild-type)	Padj	Log2(crz1Δ vs. wild-type)	Padj	Annotation
CNAG_12076	3.17633	1	4.22135	0.0233791	5.38565	0.00273464	unspecified product
CNAG_06181	2.53055	1	3.24104	0.119976	4.608	0.0137993	hypothetical protein
CNAG_12043	3.98842	0.83523	4.6647	0.0108415	4.59219	0.0154609	unspecified product
CNAG_02984	0.183584	0.9764	4.59263	6.93316e-10	4.55791	1.10376e-09	sarcosine oxidase
CNAG_06337	1.13735	0.0894353	2.9057	1.86755e-14	4.47118	4.44803e-17	hypothetical protein
CNAG_13176	4.74288	0.0956208	3.07669	0.647312	4.09724	0.0364512	unspecified product
CNAG_12347	1.59227	1	1.65717	0.558431	4.01496	0.263393	unspecified product
CNAG_03454	0.0436243	0.996435	5.94112	1.20735e-10	3.95432	0.00149419	hypothetical protein
CNAG_12126	1.59227	1	4.9504	0.00546764	3.87026	0.0531093	unspecified product
CNAG_02849	2.17551	0.66367	4.60965	0.00499494	3.85072	0.0322477	glutathione transferase
CNAG_12577	0	1	0	1	3.68218	0.315661	unspecified product
CNAG_12714	3.52726	0.864853	4.9714	0.00472743	3.61197	0.0804475	unspecified product
CNAG_06133	0	1	4.45059	0.0145675	3.61197	0.0804475	hypothetical protein
CNAG_12143	1.59227	1	0	1	3.61197	0.0804475	unspecified product
CNAG_12804	0	1	3.22414	0.120001	3.60264	0.0803186	unspecified product
CNAG_03741	-1.37155	1	1.20663	0.62091	3.4204	0.0688865	hypothetical protein
CNAG_12699	-1.27032	1	1.76864	0.440196	3.39083	0.126138	unspecified product
CNAG_12499	3.17633	1	3.07669	0.647312	3.28479	0.124998	unspecified product
CNAG_12338	3.17633	1	3.07669	0.647312	3.28479	0.124998	unspecified product
CNAG_12261	0	1	0	1	3.28479	0.124998	unspecified product
CNAG_07124	2.53055	1	0	1	3.27424	0.12918	hypothetical protein
CNAG_13200	3.90124	0.251507	4.43758	0.0161114	3.16269	0.669361	unspecified product
CNAG_05305	0.54984	0.494615	1.89825	2.54517e-10	3.0839	2.05355e-05	hypothetical protein
CNAG_12637	1.74799	0.765514	1.80987	0.404634	3.04214	0.123963	unspecified product
CNAG_05727	1.74311	0.768315	4.84658	0.00285768	3.03133	0.125876	hypothetical protein
CNAG_12172	2.46053	0.580677	2.5257	0.191513	3.01511	0.119333	unspecified product
CNAG_01527	-0.0448081	0.992372	3.39605	1.40568e-14	2.93627	7.4979e-05	hypothetical protein
CNAG_12469	3.16589	0.377703	1.73235	0.464195	2.87214	0.172241	unspecified product
CNAG_12476	1.60061	1	3.07669	0.647312	2.86421	0.210651	unspecified product
CNAG_12964	1.59227	1	0	1	2.86421	0.210651	unspecified product
CNAG_12123	1.59227	1	0	1	2.86421	0.210651	unspecified product
CNAG_12281	2.53055	1	0	1	2.86421	0.210651	unspecified product
CNAG_04877	0.258906	0.977356	2.53966	0.00961178	2.83977	0.0219434	hypothetical protein
CNAG_12030	1.42389	0.674538	0.243753	0.900945	2.78236	0.262286	unspecified product
CNAG_12894	0	1	3.96356	0.0372008	2.74978	0.712163	unspecified product
CNAG_09010	0	1	0	1	2.74978	0.712163	NADH dehydrogenase subunit 2
CNAG_06877	0	1	0	1	2.74978	0.712163	hypothetical protein
CNAG_07643	2.78721	0.539352	0.217326	0.9452	2.66634	0.188589	hypothetical protein
CNAG_12560	2.48835	0.303269	2.36275	0.10615	2.66331	0.0612539	unspecified product
CNAG_13150	2.15606	0.66058	3.4027	0.0642631	2.60737	0.23297	unspecified product
CNAG_13197	-0.374126	0.787308	1.52864	4.70938e-06	2.53445	3.60888e-17	unspecified product
CNAG_12408	1.17098	0.960614	1.65179	0.208408	2.53438	0.0315774	unspecified product
CNAG_12793	2.71714	0.36116	1.54892	0.336956	2.52876	0.101546	unspecified product
CNAG_05523	0.282048	0.711524	2.51446	3.86608e-40	2.52349	2.85559e-10	hypothetical protein
CNAG_01653	1.26759	0.58012	8.21413	2.84396e-37	2.51747	0.00342159	cytokine inducing-glycoprotein
CNAG_13078	1.65609	0.284737	1.9253	0.0305588	2.48092	0.00759259	unspecified product
CNAG_12792	3.15251	0.327807	1.18374	0.632871	2.46447	0.286183	unspecified product
CNAG_12239	3.36866	0.343999	1.21649	0.617933	2.4506	0.243355	unspecified product
CNAG_13081	2.75009	0.56187	1.23681	0.631783	2.44108	0.245914	unspecified product
CNAG_07662	2.98668	0.405817	-1.21478	0.670224	2.43965	0.240577	hypothetical protein
CNAG_00069	-0.00255771	0.999233	0.414544	0.681581	2.41647	2.84436e-07	hypothetical protein
CNAG_06894	3.11336	1	1.65717	0.558431	2.41119	0.753728	hypothetical protein
CNAG_00939	2.66285	1	1.6444	0.559347	2.41119	0.753728	glucan 1,3-beta-glucosidase
CNAG_01947	-0.0315251	0.978978	1.22077	1.28229e-10	2.40419	6.55328e-33	hypothetical protein
CNAG_12631	1.39587	0.664682	1.43676	0.282486	2.37859	0.0505972	unspecified product
CNAG_07455	2.66285	1	3.67424	0.0725917	2.28411	0.369106	hypothetical protein
CNAG_05092	1.60061	1	2.64608	0.243643	2.28411	0.369106	hypothetical protein
CNAG_12947	0	1	0	1	2.28411	0.369106	unspecified product
CNAG_10110	0	1	0	1	2.28411	0.369106	unspecified product
CNAG_10004	0	1	0	1	2.28411	0.369106	unspecified product
CNAG_07497	0	1	0	1	2.28411	0.369106	hypothetical protein
CNAG_13128	2.53055	1	0	1	2.28411	0.369106	unspecified product
CNAG_12464	3.17633	1	0	1	2.28411	0.369106	unspecified product
CNAG_07002	-0.270599	0.826597	-0.716655	0.0167646	2.28205	2.75732e-25	hypothetical protein
CNAG_13054	1.60061	1	2.64608	0.243643	2.26813	0.382636	unspecified product
CNAG_06848	0	1	2.61862	0.266121	2.26813	0.382636	ATP synthase subunit 9, mitochondrial
CNAG_05966	0	1	2.61862	0.266121	2.26813	0.382636	hypothetical protein
CNAG_13032	2.66285	1	1.6444	0.559347	2.26813	0.382636	unspecified product
CNAG_12110	1.59227	1	0	1	2.26813	0.382636	unspecified product
CNAG_04912	1.60061	1	0	1	2.26813	0.382636	hypothetical protein
CNAG_06225	2.66285	1	0	1	2.26813	0.382636	hypothetical protein
CNAG_12651	0.947153	0.831238	0.218993	0.89444	2.26724	0.0395297	unspecified product
CNAG_12233	0.165545	0.978978	1.78419	0.0789347	2.2476	0.0157055	unspecified product
CNAG_12615	0.829082	0.781801	0.60348	0.451089	2.22856	6.41577e-05	unspecified product
CNAG_12038	0.469648	0.851538	0.611855	0.443684	2.21096	0.000207847	unspecified product
CNAG_13207	2.7504	0.457951	2.14466	0.395898	2.20433	0.326955	unspecified product
CNAG_12889	0.76367	0.768608	0.0562273	0.966509	2.17795	0.00281227	unspecified product
CNAG_12922	2.61129	0.267089	1.51475	0.35628	2.16626	0.158243	unspecified product
CNAG_05040	1.58685	0.576046	2.36313	0.0470994	2.12684	0.12952	hypothetical protein
CNAG_05037	0.852501	0.865054	0.683205	0.672395	2.10635	0.0996463	hypothetical protein
CNAG_12398	-0.798428	1	1.81317	0.243024	2.04014	0.193779	unspecified product
CNAG_02206	1.44916	0.480766	1.19599	0.219292	1.99339	0.0522711	hypothetical protein
CNAG_06395	0.914928	0.837415	2.22191	0.0553661	1.97817	0.114572	hypothetical protein
CNAG_12801	1.11806	0.716577	3.14199	6.61264e-06	1.95749	0.0179254	unspecified product
CNAG_12569	0.0722703	0.984813	0.638632	0.374621	1.90605	0.000477171	unspecified product
CNAG_12323	0.532428	0.705872	-0.164776	0.813209	1.88722	0.00145423	unspecified product
CNAG_07827	2.16264	0.677862	2.17363	0.0468052	1.87859	0.107349	hypothetical protein
CNAG_12865	2.81966	0.0209112	1.68216	0.124772	1.8771	0.093945	unspecified product
CNAG_00795	1.18325	0.655091	0.522885	0.702545	1.87464	0.0578505	Putative flocculin
CNAG_05278	0.295057	0.989156	3.55954	0.000553522	1.87041	0.163108	hypothetical protein
CNAG_12193	1.18822	0.814954	0.226385	0.927242	1.86729	0.2486	unspecified product
CNAG_12219	0.470988	0.897407	0.625411	0.512628	1.86066	0.0405684	unspecified product
CNAG_03477	-0.0108146	0.996444	1.18313	0.00582559	1.8577	2.41857e-05	hypothetical protein
CNAG_12572	-1.81265	0.753216	0.539831	0.712815	1.85565	0.105499	unspecified product
CNAG_07870	-1.27032	1	0.217326	0.9452	1.85443	0.416387	hypothetical protein
CNAG_00155	-1.27032	1	0.217326	0.9452	1.85443	0.416387	hypothetical protein
CNAG_13130	0.165926	1	-1.21478	0.670224	1.85443	0.416387	unspecified product
CNAG_10065	0.165926	1	-1.21478	0.670224	1.85443	0.416387	unspecified product
CNAG_12422	1.48022	0.737237	-0.77262	0.754418	1.85335	0.247591	unspecified product
CNAG_05658	-0.792749	0.201303	0.0230205	0.97005	1.85273	4.30189e-12	L-iditol 2-dehydrogenase
CNAG_05890	0.0381274	0.990458	1.36458	0.017191	1.84069	3.74427e-05	guanine nucleotide-binding protein subunit gamma
CNAG_12864	-1.37155	1	3.00012	0.104623	1.83609	0.425069	unspecified product
CNAG_12701	1.15472	1	1.20663	0.62091	1.83609	0.425069	unspecified product
CNAG_07610	1.66101	0.840693	0.213985	0.945804	1.83609	0.425069	hypothetical protein
CNAG_12758	0.165545	0.978978	-1.0985	0.515604	1.83172	0.103658	unspecified product
CNAG_12003	1.15974	1	3.51307	0.0475559	1.82922	0.75221	unspecified product
CNAG_12970	-1.37155	1	1.18374	0.632871	1.82922	0.75221	unspecified product
CNAG_03082	0.213014	0.842478	2.06581	2.96607e-20	1.81542	1.32547e-14	cupin domain-containing protein
CNAG_13008	1.01941	0.599377	1.68061	0.0319503	1.80712	0.00735137	unspecified product
CNAG_12452	-1.02842	0.762513	2.0528	0.0380621	1.79294	0.0346849	unspecified product
CNAG_12330	1.54995	0.589175	0.359824	0.860239	1.79145	0.122805	unspecified product
CNAG_12262	-0.652396	0.86545	0.518641	0.637678	1.78432	0.0279482	unspecified product
CNAG_04319	0.0454217	0.987922	2.21004	4.37212e-07	1.77658	0.000386225	hypothetical protein
CNAG_13126	0.501357	0.922195	0.499458	0.799048	1.7649	0.123724	unspecified product
CNAG_00349	0.538569	0.769839	1.93686	4.25013e-05	1.76191	0.000347329	hypothetical protein
CNAG_12869	0.972239	0.655091	1.11864	0.211946	1.75718	0.0215485	unspecified product
CNAG_12544	1.68866	0.596538	0.152705	0.980135	1.74746	0.509023	unspecified product
CNAG_12806	0.715529	0.902406	1.37141	0.243342	1.74474	0.12535	unspecified product
CNAG_12875	-1.27524	0.443899	-0.864045	0.291091	1.72577	0.00178105	unspecified product
CNAG_12299	0.845267	0.743476	2.12033	0.00427111	1.71432	0.0721796	unspecified product
CNAG_02353	0.00055008	0.999299	0.0721587	0.751952	1.69171	0.00050498	hypothetical protein
CNAG_12253	0.30565	0.967872	1.18224	0.474949	1.68716	0.100717	unspecified product
CNAG_12404	0.0208625	0.996186	1.45389	0.0342591	1.67918	0.0132359	unspecified product
CNAG_05972	0.192946	0.916852	1.27877	8.74676e-05	1.677	3.15683e-08	hypothetical protein
CNAG_12246	1.26025	0.695677	0.413006	0.907937	1.66985	0.118423	unspecified product
CNAG_06391	0.693406	0.904793	1.99194	0.0970486	1.66367	0.255145	hypothetical protein
CNAG_12075	1.92034	0.293959	2.87884	0.000228338	1.64188	0.0849131	unspecified product
CNAG_04007	0.432591	0.925174	1.15459	0.252053	1.63287	0.0694433	septin ring protein
CNAG_07946	0.800578	0.702599	0.928974	0.224389	1.6287	0.0261228	hypothetical protein
CNAG_12673	0.523473	0.881325	1.593	0.085875	1.6243	0.0588459	unspecified product
CNAG_01968	1.39817	0.803584	0.156553	0.97798	1.62064	0.602035	hypothetical protein
CNAG_04342	0.018407	0.991513	0.522204	0.0677085	1.61925	2.57909e-09	hypothetical protein
CNAG_07795	1.39587	0.664682	-1.35707	0.550302	1.60965	0.238872	hypothetical protein
CNAG_12339	0.881279	0.244377	1.03435	0.0241034	1.6087	0.00110457	unspecified product
CNAG_04098	0.643514	0.00287469	1.57986	2.78453e-72	1.58325	1.55097e-47	ATP-binding cassette, subfamily G (WHITE), member 2, PDR
CNAG_12506	-0.627162	0.890034	0.959626	0.390944	1.57228	0.0778873	unspecified product
CNAG_12928	0.643244	0.866408	1.59162	0.106612	1.56988	0.195888	unspecified product
CNAG_04307	0.803445	0.393812	1.73595	5.04577e-09	1.56034	2.41035e-09	hypothetical protein
CNAG_02850	-0.2361	0.66667	2.17727	3.01603e-27	1.54383	2.60173e-11	glucan endo-1,3-alpha-glucosidase agn1
CNAG_01047	1.04629	0.00908458	1.98904	2.89579e-13	1.53853	1.02679e-06	hypothetical protein
CNAG_05911	0.236851	0.90197	1.31884	0.000227134	1.53531	8.35732e-05	hypothetical protein
CNAG_12298	0.765774	0.253713	0.58374	0.180212	1.51628	0.00841506	unspecified product
CNAG_13127	0.298504	0.751178	0.0706426	0.86855	1.49854	2.67853e-08	unspecified product
CNAG_12796	1.02459	0.700413	0.4211	0.733063	1.49524	0.12952	unspecified product
CNAG_12646	0.555243	0.837785	0.685547	0.575363	1.49217	0.0161141	unspecified product
CNAG_05637	0.222095	0.403705	0.649426	7.90622e-07	1.4909	9.34402e-28	hypothetical protein
CNAG_05657	-0.175231	0.835242	0.469413	0.0111347	1.48599	2.25359e-21	cytoplasmic protein
CNAG_12011	0.398525	0.89065	-0.666665	0.516552	1.48376	0.0522711	unspecified product
CNAG_04126	0.224293	0.986342	-2.16238	0.32487	1.47756	0.361991	hypothetical protein
CNAG_01577	0.420377	0.00461243	0.958681	0.000187938	1.46798	8.97919e-12	glutamate dehydrogenase (NADP)
CNAG_00125	0.0576332	0.963948	1.72343	4.56587e-18	1.46472	3.76607e-05	Putative regulator of G-protein signaling protein
CNAG_06247	0.0900756	0.933438	-0.770094	0.0346106	1.45936	0.0118963	hypothetical protein
CNAG_12184	0.943065	0.840284	0.665239	0.687202	1.45747	0.3138	unspecified product
CNAG_06220	0.899309	8.54271e-11	1.78405	2.31045e-46	1.45367	1.14026e-06	hypothetical protein
CNAG_12688	1.1851	1	-1.21478	0.670224	1.44466	0.557934	unspecified product
CNAG_06718	0.79427	0.622481	1.10661	0.102084	1.44269	0.0162518	hypothetical protein
CNAG_12757	-0.452636	0.930156	-0.736144	0.626893	1.4423	0.149413	unspecified product
CNAG_12014	0.435952	0.925174	-0.517979	0.737412	1.44167	0.17407	unspecified product
CNAG_07725	-1.40931	1	1.63499	0.199972	1.44091	0.305254	hypothetical protein
CNAG_03997	0.764762	0.362147	1.21922	0.0015817	1.42871	0.000242931	hypothetical protein
CNAG_12623	-0.927246	1	1.98213	0.199114	1.4283	0.435965	unspecified product
CNAG_12975	0.155282	1	0.204794	0.947692	1.42596	0.562688	unspecified product
CNAG_05514	0.129574	0.989414	1.17184	0.519275	1.42559	0.420356	hypothetical protein
CNAG_13119	-1.27032	1	0.226448	0.943615	1.41869	0.578117	unspecified product
CNAG_06267	0.537539	0.721822	1.64963	0.00117296	1.41513	0.0125168	hypothetical protein
CNAG_12053	1.05368	0.81723	0.00635121	0.996888	1.40974	0.34515	unspecified product
CNAG_02300	0.0298955	0.990774	1.85944	5.09419e-09	1.40751	0.000172396	hypothetical protein
CNAG_00295	0.262112	0.922805	0.0594064	0.958022	1.39906	0.0339564	hypothetical protein
CNAG_13086	2.47567	0.559904	2.7838	0.138087	1.39831	0.588402	unspecified product
CNAG_12919	0.64029	0.76731	0.409162	0.545829	1.39539	0.0219171	unspecified product
CNAG_12041	0.505865	0.920614	0.733173	0.584881	1.39226	0.209363	unspecified product
CNAG_13177	0.352022	0.934189	-1.59971	0.297066	1.3716	0.139321	unspecified product
CNAG_01810	0.678157	0.689906	1.78831	0.00216709	1.36572	0.0190184	DNA-directed RNA polymerase I subunit RPA12
CNAG_07774	-0.0905338	0.888407	-0.0269921	0.91265	1.36074	9.3592e-05	hypothetical protein
CNAG_03521	0.575501	0.82582	1.68147	0.00421475	1.35856	0.0366196	DNA-directed RNA polymerase III subunit RPC10
CNAG_07709	1.12628	0.865568	-2.21494	0.341432	1.35398	0.569267	hypothetical protein
CNAG_06751	0.509581	0.340847	0.495731	0.00438894	1.35131	1.75963e-19	hypothetical protein
CNAG_01949	0.272846	0.29226	0.5064	0.00210265	1.35008	5.9584e-13	chlorophyll synthesis pathway protein BchC
CNAG_12989	1.08476	0.831691	-0.7174	0.886167	1.34605	0.357781	unspecified product
CNAG_06706	0.143205	0.938195	-0.889908	0.13162	1.34564	0.0029133	hypothetical protein
CNAG_01656	-0.517612	0.785632	2.02867	1.57979e-14	1.34464	4.55938e-07	hypothetical protein
CNAG_06745	-0.117684	0.96494	2.15661	7.11698e-98	1.34273	1.85503e-10	Histone H3
CNAG_05686	0.593834	0.204336	1.64528	3.46431e-13	1.32741	0.000226079	hypothetical protein
CNAG_12044	0.777106	0.813709	1.73728	0.0542423	1.32511	0.242113	unspecified product
CNAG_07784	0.990674	0.580677	-0.293376	0.711764	1.31801	0.0134058	hypothetical protein
CNAG_04517	0.066147	0.984993	1.1713	0.0454924	1.31149	0.0335756	hypothetical protein
CNAG_12547	0.799514	0.831452	0.590556	0.588539	1.3052	0.156484	unspecified product
CNAG_07490	0.676773	0.844883	0.381627	0.74704	1.29955	0.178043	hypothetical protein
CNAG_06802	-0.294527	0.976359	-0.843066	0.661727	1.29228	0.307999	hypothetical protein
CNAG_07968	0.243805	0.827447	0.767707	0.00922406	1.29204	9.50341e-05	hypothetical protein
CNAG_03107	2.59509	1	3.07669	0.647312	1.29043	0.684211	hypothetical protein
CNAG_10013	0	1	2.61862	0.266121	1.29043	0.684211	unspecified product
CNAG_10090	1.60061	1	2.61862	0.266121	1.29043	0.684211	unspecified product
CNAG_10009	1.60061	1	1.65717	0.558431	1.29043	0.684211	unspecified product
CNAG_12462	2.59509	1	1.65717	0.558431	1.29043	0.684211	unspecified product
CNAG_13052	0	1	0	1	1.29043	0.684211	unspecified product
CNAG_12855	0	1	0	1	1.29043	0.684211	unspecified product
CNAG_07894	0	1	0	1	1.29043	0.684211	hypothetical protein
CNAG_07042	0	1	0	1	1.29043	0.684211	hypothetical protein
CNAG_02241	0	1	0	1	1.29043	0.684211	hypothetical protein
CNAG_12507	1.59227	1	0	1	1.29043	0.684211	unspecified product
CNAG_12610	2.59509	1	0	1	1.29043	0.684211	unspecified product
CNAG_12522	2.59509	1	0	1	1.29043	0.684211	unspecified product
CNAG_12863	1.21827	0.769229	0.243753	0.900945	1.28953	0.386355	unspecified product
CNAG_12297	-0.314386	0.902406	0.0555261	0.955239	1.28602	0.0116791	unspecified product
CNAG_13041	1.47737	0.231704	0.488227	0.616207	1.28579	0.0920003	unspecified product
CNAG_12266	0.416036	0.926491	1.45996	0.123769	1.28381	0.244055	unspecified product
CNAG_13090	2.66285	1	1.65717	0.558431	1.28301	0.684211	unspecified product
CNAG_13098	0	1	1.6444	0.559347	1.28301	0.684211	unspecified product
CNAG_12645	0	1	1.6444	0.559347	1.28301	0.684211	unspecified product
CNAG_12747	1.60061	1	1.6444	0.559347	1.28301	0.684211	unspecified product
CNAG_13025	0	1	0	1	1.28301	0.684211	unspecified product
CNAG_12563	0	1	0	1	1.28301	0.684211	unspecified product
CNAG_12513	0	1	0	1	1.28301	0.684211	unspecified product
CNAG_10139	0	1	0	1	1.28301	0.684211	unspecified product
CNAG_07303	0	1	0	1	1.28301	0.684211	hypothetical protein
CNAG_00549	0	1	0	1	1.28301	0.684211	hypothetical protein
CNAG_13102	1.59227	1	0	1	1.28301	0.684211	unspecified product
CNAG_12490	1.60061	1	0	1	1.28301	0.684211	unspecified product
CNAG_10105	1.60061	1	0	1	1.28301	0.684211	unspecified product
CNAG_02339	4.22501	0.565277	0	1	1.28301	0.684211	hypothetical protein
CNAG_04355	0.0521969	0.981218	0.574976	0.138265	1.28299	0.000225205	hypothetical protein
CNAG_12240	-0.352333	0.907825	-2.18089	0.0574621	1.27938	0.0563375	unspecified product
CNAG_02752	0.206716	0.298786	0.737524	5.04804e-10	1.26406	2.438e-19	hypothetical protein
CNAG_03746	0.606691	0.537859	0.796456	0.0695807	1.26011	0.00252764	hypothetical protein
CNAG_05655	-0.148395	0.941105	0.905235	0.0313727	1.24672	0.00100159	EF-hand calcium-binding protein
CNAG_12434	0.508249	0.4774	0.978435	0.102279	1.246	0.00748091	unspecified product
CNAG_03552	0.507057	0.565277	0.165098	0.683891	1.24228	0.000180351	hypothetical protein
CNAG_04245	-0.144257	0.925174	2.56643	1.79763e-16	1.23313	0.00143264	Chitinase
CNAG_07962	0.380603	0.818728	-0.585531	0.399033	1.23098	2.29006e-05	hypothetical protein
CNAG_07475	-0.0870541	0.981218	0.0140687	0.985022	1.23035	0.00541685	hypothetical protein
CNAG_12429	-0.332357	0.922805	0.988433	0.140947	1.22998	0.101611	unspecified product
CNAG_13196	1.1317	0.270821	2.24272	0.000280612	1.22468	0.162791	unspecified product
CNAG_02386	0.493755	0.244718	0.0713525	0.828808	1.22229	1.48416e-08	hypothetical protein
CNAG_01907	-0.0992811	0.911766	1.31868	1.59261e-08	1.21644	1.20403e-10	PLK/PLK1 protein kinase
CNAG_07480	-0.623733	0.884205	1.33979	0.133744	1.21599	0.247287	cytochrome b5 reductase
CNAG_12667	0.316444	0.887805	0.632621	0.481989	1.21487	0.0276752	unspecified product
CNAG_00980	-0.137499	0.974122	0.723299	0.477885	1.21422	0.063085	hypothetical protein
CNAG_12341	-0.282887	0.768608	-0.214243	0.564507	1.21005	4.74899e-06	unspecified product
CNAG_03344	0.251957	0.817339	0.768376	0.0161871	1.20688	0.000258504	hypothetical protein
CNAG_01299	0.941776	0.58012	0.662305	0.429349	1.20104	0.0455731	hypothetical protein
CNAG_06517	0.156189	0.966954	1.01895	1.47606e-05	1.20038	8.88602e-08	hypothetical protein
CNAG_12279	0.111633	0.984993	0.032334	0.980135	1.19832	0.119333	unspecified product
CNAG_00442	-0.158437	0.933438	0.866239	0.000678159	1.19509	8.2817e-06	hypothetical protein
CNAG_03383	0.271048	0.743476	1.24357	1.12907e-09	1.19327	0.003098	hypothetical protein
CNAG_03433	0.480136	1.20051e-08	0.111418	0.277621	1.19007	4.09255e-08	hypothetical protein
CNAG_04512	0.119579	0.938195	0.907079	0.00221893	1.18981	2.88573e-05	hypothetical protein
CNAG_12510	1.71138	0.344085	1.36006	0.0700356	1.18931	0.132254	unspecified product
CNAG_12137	0.506729	0.887805	0.24059	0.836224	1.17807	0.288634	unspecified product
CNAG_06408	0.197548	0.831691	0.687306	0.00940827	1.17774	9.15517e-07	sister chromatid cohesion protein Dcc1
CNAG_12204	1.38662	0.601435	-0.0281368	0.984126	1.17766	0.263053	unspecified product
CNAG_05330	2.75834	0.205892	1.53863	0.337859	1.17722	0.524819	MFS transporter, SP family, general alpha glucoside:H symporter
CNAG_12394	-0.83301	1	1.20951	0.487725	1.17722	0.524819	unspecified product
CNAG_07304	0.109902	0.960614	0.400018	0.331641	1.17449	0.00205923	hypothetical protein
CNAG_12268	1.50709	0.720454	0.804166	0.711876	1.16439	0.845372	unspecified product
CNAG_12411	1.42489	0.813156	-0.844377	0.747171	1.16405	0.539213	unspecified product
CNAG_00236	-0.403971	0.66121	0.791484	0.0132554	1.1592	0.000395273	8-Amino-7-oxononanoate synthase
CNAG_07822	0.219725	0.792471	1.06207	2.91923e-06	1.1542	0.00025651	FMN adenylyltransferase
CNAG_06935	0.113704	0.904793	0.48171	0.00922406	1.15341	1.83907e-19	isochorismatase hydrolase
CNAG_12400	0.594364	0.787698	1.12694	0.121698	1.15051	0.113962	unspecified product
CNAG_02944	0.357564	0.66058	0.0240414	0.952763	1.14962	1.72433e-05	hypothetical protein
CNAG_00262	-0.0289811	0.994369	1.01707	0.121698	1.14659	0.103126	hypothetical protein
CNAG_12446	-0.222956	0.961234	0.693237	0.531938	1.14518	0.126541	unspecified product
CNAG_00164	0.405039	0.0739468	-0.0869994	0.749549	1.14498	3.8509e-18	hypothetical protein
CNAG_00867	0.297263	0.762513	0.333261	0.331641	1.13937	0.00671215	myo-inositol transporter, putative
CNAG_01742	0.352968	0.594188	2.1708	1.06205e-22	1.12694	0.000805467	aquaporin-associated protein
CNAG_06388	0.594206	0.545615	0.631685	0.146731	1.12323	0.000283729	hypothetical protein
CNAG_12170	1.3544	0.813698	-0.850575	0.765167	1.12115	0.728164	unspecified product
CNAG_13055	0.348154	0.727061	1.64415	4.08679e-10	1.12029	0.000121816	unspecified product
CNAG_04183	-0.0937849	0.941105	1.47145	2.29694e-09	1.11862	0.000202961	hypothetical protein
CNAG_05021	0.722101	0.847822	0.890764	0.44746	1.11735	0.341618	hypothetical protein
CNAG_07305	0.544849	0.846238	0.744929	0.401258	1.11244	0.153912	hypothetical protein
CNAG_06568	-0.0100393	0.990726	0.393793	0.000270914	1.11193	1.52277e-14	RAN protein kinase
CNAG_02777	0.772276	6.04619e-06	-0.135059	0.720536	1.10248	4.94413e-35	phosphate:H symporter
CNAG_07909	-0.221735	0.918086	0.748455	0.162346	1.10015	0.0909821	meiotic recombinase Dmc1
CNAG_12835	0.578431	0.84039	0.299124	0.834669	1.09818	0.238834	unspecified product
CNAG_12599	0.202189	0.981218	2.23061	0.0658958	1.09587	0.494708	unspecified product
CNAG_12531	0.152512	0.923848	-0.565488	0.204301	1.09549	0.000992054	unspecified product
CNAG_01803	0.568952	0.0197769	0.790725	0.0200775	1.0932	2.01978e-06	hypothetical protein
CNAG_06162	-0.029792	0.981218	1.22491	3.40284e-11	1.09013	0.00036169	hypothetical protein
CNAG_13099	-0.0361333	0.975505	0.320323	0.162274	1.0899	6.6094e-08	unspecified product
CNAG_05853	-0.3353	0.527975	0.963656	1.81838e-08	1.08451	2.89514e-07	hypothetical protein
CNAG_13066	-0.398856	0.963948	0.89635	0.644339	1.08388	0.47721	unspecified product
CNAG_13091	0.791007	0.405817	-0.130931	0.860661	1.08342	0.0157055	unspecified product
CNAG_02060	-0.354232	0.531042	1.50126	7.87385e-15	1.08123	4.26422e-05	hypothetical protein
CNAG_12718	-0.0673763	0.981835	-1.37343	0.060823	1.08109	0.0669643	unspecified product
CNAG_04680	0.189955	0.778435	1.40998	2.90264e-14	1.07811	4.43796e-08	hypothetical protein
CNAG_12635	-1.40597	0.835242	-2.79088	0.187247	1.077	0.486064	unspecified product
CNAG_12729	0.413093	0.894429	0.400846	0.607565	1.07628	0.091969	unspecified product
CNAG_06159	0.242315	0.705872	0.314807	0.169159	1.07618	1.05412e-07	hypothetical protein
CNAG_12386	1.24727	0.339462	3.28414	1.78255e-05	1.06914	0.359063	unspecified product
CNAG_04927	-0.246347	0.837415	0.839703	0.00452901	1.06714	0.000421237	hypothetical protein
CNAG_01917	0.417672	0.610382	0.816185	0.00950747	1.0655	0.001476	ribonuclease P protein subunit POP4
CNAG_04926	0.367199	0.551113	1.37626	1.44437e-09	1.06286	0.0012627	hypothetical protein
CNAG_02967	0.854527	2.93196e-06	1.31752	3.05331e-13	1.06286	0.00112982	hypothetical protein
CNAG_12882	1.71097	0.0777803	0.567154	0.51986	1.06021	0.190406	unspecified product
CNAG_00179	-0.154318	0.837978	0.0651426	0.930244	1.05995	1.78111e-08	guanine nucleotide-binding protein subunit alpha
CNAG_12596	-3.09721	1	0.246031	0.967854	1.05687	0.704014	unspecified product
CNAG_12181	-0.0998643	0.966954	0.58842	0.25517	1.05321	0.00554817	unspecified product
CNAG_07731	-0.362301	0.881152	-0.165013	0.832446	1.04665	0.116817	hypothetical protein
CNAG_12238	0.324601	0.813518	0.366065	0.375315	1.04577	0.0327014	unspecified product
CNAG_00022	0.0230239	0.984285	0.765625	0.000324936	1.03815	2.12364e-07	cytochrome c heme-lyase
CNAG_05941	-0.0251693	0.992068	0.550666	0.20937	1.03803	0.0109231	hypothetical protein
CNAG_00110	-0.0977337	0.926277	0.443307	0.185968	1.03224	1.10768e-05	hypothetical protein
CNAG_12068	0.287681	0.962591	1.23306	0.26613	1.03012	0.384894	unspecified product
CNAG_13147	0.356507	0.941105	-0.390121	0.78155	1.02986	0.334867	unspecified product
CNAG_06302	0.501932	0.705872	1.81601	2.50442e-10	1.02967	6.42837e-05	hypothetical protein
CNAG_12482	0.759321	0.204336	1.30278	2.40953e-09	1.02679	1.65727e-05	unspecified product
CNAG_02083	0.247246	0.831477	2.39208	8.04533e-32	1.02554	0.0057856	siderochrome-iron transporter
CNAG_02193	-0.246414	0.747728	0.736438	0.0428572	1.01828	1.53163e-05	hypothetical protein
CNAG_13003	-0.896611	0.887696	0.486617	0.751681	1.01555	0.458159	unspecified product
CNAG_00815	0.133552	0.917436	1.64933	6.38045e-17	1.01384	4.06969e-05	MFS transporter, SIT family, siderophore-iron:H symporter
CNAG_04707	0.125101	0.929809	0.746035	0.0417745	1.01363	0.000444177	hypothetical protein
CNAG_00613	-0.254462	0.813709	0.979174	0.000176195	1.0123	0.0222826	Cytosine deaminase
CNAG_12529	0.473299	0.885428	0.818442	0.38245	1.00736	0.197493	unspecified product
CNAG_12094	1.09011	0.547957	0.483887	0.606675	1.00668	0.231988	unspecified product
CNAG_12949	-0.571964	0.831691	0.0108911	0.990549	1.00594	0.172769	unspecified product
CNAG_13180	0.377484	0.706111	0.945047	0.0180807	1.00584	0.00202244	unspecified product
CNAG_02840	-0.268067	0.86545	0.229725	0.652977	1.00565	0.00939262	hypothetical protein
CNAG_02797	-0.165031	0.769256	0.222946	0.294462	1.00304	2.05898e-18	putative secreted protein
CNAG_12657	0.132819	0.904802	0.585221	0.0467836	1.00166	5.37504e-05	unspecified product
CNAG_12373	-0.872015	0.897249	1.90588	0.0731555	0.998886	0.471311	unspecified product
CNAG_12611	1.30593	0.572459	1.76286	0.131335	0.997971	0.400076	unspecified product
CNAG_02527	0.443398	0.497804	0.516887	0.00678046	0.996949	1.46497e-05	multidrug transporter
CNAG_05079	0.790262	0.838693	1.39298	0.281708	0.994865	0.378133	hypothetical protein
CNAG_12229	1.39472	0.458418	-0.35574	0.801413	0.994865	0.378133	unspecified product
CNAG_13166	0.861842	0.808088	0.666979	0.578884	0.994595	0.209006	unspecified product
CNAG_07314	0.320146	0.0310104	0.85208	4.4504e-19	0.99336	1.6208e-16	hypothetical protein
CNAG_07588	0.930985	0.770806	0.274817	0.847715	0.993169	0.373017	hypothetical protein
CNAG_13190	-0.0931346	0.981218	-0.0656452	0.954896	0.986981	0.17641	unspecified product
CNAG_03770	0.320224	0.525692	0.605058	0.0120046	0.986787	0.000656801	hypothetical protein
CNAG_02348	0.387047	0.628843	1.02482	9.41394e-05	0.986228	7.21466e-05	hypothetical protein
CNAG_13174	0.736983	0.0803141	0.237808	0.532556	0.984132	0.00294244	unspecified product
CNAG_06608	-0.379298	0.770048	1.49064	1.22038e-11	0.982046	0.000568427	hypothetical protein
CNAG_12556	0.538785	0.844883	0.948646	0.42328	0.981528	0.248905	unspecified product
CNAG_07428	-0.0513377	0.975628	0.890224	0.00162711	0.978763	0.00071896	hypothetical protein
CNAG_05802	0.0307268	0.986537	0.137645	0.819115	0.977203	0.0049038	D-aspartate oxidase
CNAG_03772	-0.22487	0.86545	0.325369	0.0159651	0.974176	4.82103e-12	high-affinity glucose transporter
CNAG_03239	0.0724444	0.955125	1.00334	0.00677558	0.973808	1.11469e-05	hypothetical protein
CNAG_05576	0.128862	0.922195	0.636807	0.000771373	0.973789	1.11958e-11	hypothetical protein
CNAG_05357	-0.185405	0.706111	0.11381	0.625014	0.971523	1.96558e-10	hypothetical protein
CNAG_05061	-0.34031	0.810211	-0.7638	0.310404	0.970007	0.00671215	hypothetical protein
CNAG_05069	-0.0681319	0.930156	0.60754	2.36328e-05	0.969195	5.50471e-09	hypothetical protein
CNAG_12844	1.36989	0.422997	0.905674	0.769327	0.968524	0.339083	unspecified product
CNAG_03716	-0.489356	0.446008	0.642439	0.000996903	0.967973	0.000859782	hypothetical protein
CNAG_04744	0.813589	0.0182332	1.51476	1.5954e-14	0.967605	0.000130211	mannose-6-phosphate isomerase, class I
CNAG_02479	0.129208	0.952048	0.580446	0.0441197	0.967393	4.98379e-06	Monosaccharide transporter
CNAG_05279	0.51122	0.747372	0.785278	0.138276	0.967178	0.0776526	hypothetical protein
CNAG_12391	-0.0672466	0.981218	-0.513936	0.334522	0.966368	0.00366313	unspecified product
CNAG_12743	0.888237	0.762381	-0.860994	0.606675	0.965653	0.415179	unspecified product
CNAG_03166	-0.582305	0.494794	0.963186	0.000104626	0.965477	0.00168268	hypothetical protein
CNAG_04261	-0.283677	0.762513	0.394438	0.279361	0.962745	0.00028314	hypothetical protein
CNAG_01572	0.0385101	0.981218	0.736079	0.0195535	0.961613	0.0115562	hypothetical protein
CNAG_03539	0.0467418	0.976359	0.547645	0.08064	0.960082	6.77315e-06	hypothetical protein
CNAG_02095	-0.210971	0.579014	1.15743	5.71014e-11	0.95669	5.88869e-14	cyclin
CNAG_03919	-0.179304	0.835242	0.504098	0.297109	0.955049	1.3855e-05	hypothetical protein
CNAG_02065	0.0278749	0.984344	0.714631	0.00302793	0.952377	0.000179497	hypothetical protein
CNAG_12176	0.197072	0.938195	-0.504232	0.379497	0.951501	0.025556	unspecified product
CNAG_07729	0.378038	0.705872	0.196044	0.647288	0.951225	0.0468419	hypothetical protein
CNAG_12987	0.438596	0.961234	1.12875	0.559335	0.95081	0.703922	unspecified product
CNAG_13181	0.645994	0.684307	0.826241	0.0671248	0.950732	0.0448904	unspecified product
CNAG_04657	0.0623239	0.92708	0.464302	0.00434586	0.949027	2.58376e-10	hypothetical protein
CNAG_12174	1.48532	0.0151343	0.763374	0.305426	0.946439	0.0809601	unspecified product
CNAG_03212	-0.264978	0.705872	0.728247	0.017191	0.94531	1.32429e-07	forkhead domain-containing protein
CNAG_02422	0.221631	0.706111	1.27892	5.8229e-11	0.938153	1.40327e-07	hypothetical protein
CNAG_03037	-0.258523	0.837978	0.927278	0.0424581	0.936056	0.00663792	hypothetical protein
CNAG_01620	-0.0319466	0.984993	0.824583	0.00359289	0.935761	0.000310151	hypothetical protein
CNAG_01224	-0.115286	0.752672	1.08475	4.8236e-21	0.934273	1.15897e-12	hypothetical protein
CNAG_04883	-0.0785597	0.919733	1.0678	1.83106e-28	0.934119	1.28455e-06	small subunit ribosomal protein S18
CNAG_04516	0.243708	0.913959	0.82558	0.0033169	0.933021	0.015468	hypothetical protein
CNAG_07491	0.081273	0.844883	1.0037	3.72848e-07	0.932556	4.11828e-20	glutaredoxin
CNAG_03647	0.0560257	0.971373	1.14368	0.000310479	0.92769	0.000125002	hypothetical protein
CNAG_12752	-0.324081	0.933438	-0.757735	0.288732	0.925963	0.0834994	unspecified product
CNAG_12935	0.272675	0.848014	-0.587669	0.153336	0.923864	0.0207564	unspecified product
CNAG_12378	-0.521276	0.86545	0.421688	0.625222	0.919192	0.213783	unspecified product
CNAG_12845	0.563507	0.837415	0.715715	0.412326	0.918571	0.405098	unspecified product
CNAG_07969	0.471393	0.403705	0.170604	0.665297	0.918346	0.000911257	hypothetical protein
CNAG_05188	0.273357	0.881086	0.0785332	0.87621	0.916656	0.0376983	hypothetical protein
CNAG_12138	-0.804403	1	-0.756935	0.762745	0.916479	0.872805	unspecified product
CNAG_04825	0.0662339	0.944456	0.703313	0.00033569	0.916212	3.36497e-06	hypothetical protein
CNAG_01055	0.380767	0.628843	0.281817	0.120129	0.915564	0.000843632	phospholipid transporter
CNAG_05728	0.326389	0.87733	0.292435	0.657852	0.915356	0.100334	hypothetical protein
CNAG_04822	0.113017	0.938195	1.24809	8.8103e-07	0.915186	0.00129945	deoxyhypusine synthase
CNAG_07849	0.41887	0.80415	0.307431	0.658579	0.914409	0.0738207	hypothetical protein
CNAG_01921	0.854484	0.580936	1.40031	0.00259579	0.913624	0.0960469	hypothetical protein
CNAG_12662	0.460371	0.906653	-0.325365	0.717391	0.913576	0.215494	unspecified product
CNAG_12652	-0.0279733	0.996141	0.225193	0.849375	0.912431	0.528963	unspecified product
CNAG_04790	0.241864	0.76461	1.16916	7.82482e-11	0.911835	7.18538e-05	hypothetical protein
CNAG_03291	0.0134847	0.993102	0.608618	0.00333615	0.910728	5.6693e-06	hypothetical protein
CNAG_12692	0.45486	0.885774	0.503036	0.610117	0.910408	0.373073	unspecified product
CNAG_12641	0.167431	0.968941	-0.661895	0.53891	0.910038	0.276669	unspecified product
CNAG_01263	0.585708	0.027814	0.455273	0.0276661	0.901543	0.000379621	vacuolar transporter chaperone 4
CNAG_01145	-0.057089	0.956356	0.682528	0.0338214	0.898421	7.97152e-08	hypothetical protein
CNAG_01512	0.299707	0.62469	0.0253995	0.931182	0.897004	0.00657637	hypothetical protein
CNAG_07852	0.735291	0.869952	-0.162329	0.928462	0.891267	0.401664	hypothetical protein
CNAG_00345	-0.0129603	0.992188	1.11531	3.05197e-08	0.891034	2.21447e-05	porphobilinogen synthase
CNAG_02133	0.344053	0.00943092	1.61467	1.8769e-83	0.890014	1.75824e-08	6-phosphogluconolactonase
CNAG_04704	-0.16299	0.782009	-0.451055	0.183169	0.888257	3.15417e-07	MFS transporter, SHS family, lactate transporter
CNAG_00766	0.603511	0.00404279	1.48269	3.33724e-20	0.886284	1.0047e-06	hypothetical protein
CNAG_06087	-0.202705	0.705872	0.704607	0.0418385	0.884878	2.9934e-09	hypothetical protein
CNAG_01590	0.0733241	0.955125	0.775422	0.000883435	0.883106	0.00146078	large subunit ribosomal protein L32
CNAG_12458	1.07211	0.571432	0.503276	0.661277	0.882016	0.503672	unspecified product
CNAG_12342	0.237946	0.888431	-0.358877	0.514648	0.880362	0.0345429	unspecified product
CNAG_05811	0.11217	0.897407	0.734468	0.00444472	0.876718	2.88368e-05	hypothetical protein
CNAG_03426	0.221067	0.865568	1.30614	2.60535e-05	0.876648	0.0126708	GDP-mannose transporter 2
CNAG_12066	0.0424593	0.991513	0.406392	0.618568	0.87639	0.213516	unspecified product
CNAG_12911	-0.261005	0.938195	2.40959	3.85417e-06	0.876243	0.345821	unspecified product
CNAG_12387	0.0356587	0.984285	-0.0964742	0.79932	0.871736	0.00143264	unspecified product
CNAG_02471	-0.0389974	0.986342	0.660664	0.063192	0.86919	0.0202328	hypothetical protein
CNAG_03617	-0.829515	1	-2.21494	0.341432	0.868199	0.666447	hypothetical protein
CNAG_03572	0.681201	3.43264e-07	1.39405	1.65441e-37	0.86779	1.54023e-13	opsin 1
CNAG_05854	-0.266334	0.743476	0.957116	1.579e-05	0.866837	0.00219959	hypothetical protein
CNAG_12093	0.196964	0.884205	0.5533	0.177156	0.863705	0.00422988	unspecified product
CNAG_12447	0.435952	0.925174	0.785993	0.622364	0.862909	0.485753	unspecified product
CNAG_12998	-0.0188752	0.996444	0.66952	0.514002	0.861326	0.373187	unspecified product
CNAG_02093	0.126348	0.914548	0.206302	0.651659	0.860729	0.00405654	hypothetical protein
CNAG_13182	-1.37155	1	1.78585	0.409794	0.859035	0.761781	unspecified product
CNAG_12904	-0.398856	0.963948	0.221265	0.908005	0.857858	0.597144	unspecified product
CNAG_06747	-0.215556	0.866408	1.53178	1.51672e-42	0.857621	2.40961e-07	Histone H2A
CNAG_05556	-0.139694	0.858746	1.26204	5.08234e-17	0.85702	1.78736e-06	hypothetical protein
CNAG_03586	0.213353	0.70608	0.40636	0.0509686	0.856511	6.36222e-06	hypothetical protein
CNAG_04363	-0.171189	0.844883	-0.211878	0.707916	0.853937	0.0042728	hypothetical protein
CNAG_12100	0.705843	0.735587	0.505168	0.61473	0.85328	0.224024	unspecified product
CNAG_12149	-0.250792	0.974122	-1.78162	0.397135	0.851864	0.542	unspecified product
CNAG_03441	-0.110876	0.867144	0.500862	0.00340542	0.850572	0.00181329	small subunit ribosomal protein S21
CNAG_12838	0.75103	0.905826	0.799704	0.671996	0.849994	0.671283	unspecified product
CNAG_02737	0.168558	0.984993	-0.77262	0.754418	0.849994	0.671283	hypothetical protein
CNAG_05898	0.154758	0.881089	0.728813	0.0400709	0.849897	0.000253952	precorrin-2 dehydrogenase/sirohydrochlorin ferrochelatase
CNAG_01995	0.412114	0.339462	0.660281	0.00124258	0.849128	0.000447276	hypothetical protein
CNAG_04218	-0.25052	0.86545	0.555774	0.298503	0.849111	0.0157634	hypothetical protein
CNAG_12212	0.172085	0.922545	0.962982	0.000960215	0.848858	0.0628653	unspecified product
CNAG_12206	-2.84841	1	-0.358709	0.859478	0.847269	0.610569	unspecified product
CNAG_01560	-0.0951673	0.963523	0.638587	0.0949041	0.846685	0.019862	hypothetical protein
CNAG_03759	-0.264745	0.955125	1.8236	0.10615	0.846519	0.302226	hypothetical protein
CNAG_12327	-0.689472	0.717799	-0.113837	0.885387	0.845144	0.168064	unspecified product
CNAG_04612	-0.0423312	0.968941	0.47111	0.015832	0.843448	1.23135e-05	hypothetical protein
CNAG_00391	-0.378284	0.843086	1.27667	9.70674e-05	0.84306	0.00964066	hypothetical protein
CNAG_12538	0.00130728	0.999233	0.182418	0.712386	0.843056	0.0427949	unspecified product
CNAG_05530	-0.083165	0.944456	0.506529	0.0487547	0.842976	9.54435e-05	hypothetical protein
CNAG_12435	0.165926	1	-1.21478	0.670224	0.84285	0.764331	unspecified product
CNAG_12705	0.170542	1	-1.21478	0.670224	0.84285	0.764331	unspecified product
CNAG_12956	1.16611	1	-1.21478	0.670224	0.84285	0.764331	unspecified product
CNAG_03934	-0.715166	0.680888	0.0670094	0.928462	0.839876	0.108099	hypothetical protein
CNAG_05542	-0.353732	0.867896	-1.6674	0.0332234	0.839658	0.121621	hypothetical protein
CNAG_12760	-0.0419303	0.991513	-0.911507	0.408727	0.837109	0.202313	unspecified product
CNAG_06545	-0.371774	0.376529	1.02691	6.24981e-06	0.837027	0.000103192	hypothetical protein
CNAG_06491	0.342069	0.747372	0.812992	0.0166104	0.836135	0.0678633	hypothetical protein
CNAG_07367	-0.035511	0.993102	-0.491661	0.559347	0.83602	0.193542	amino acid transporter
CNAG_07984	0.266058	0.886512	-1.19314	0.0735665	0.834001	0.115895	hypothetical protein
CNAG_12466	0.548525	0.769839	-0.402321	0.617612	0.833387	0.251292	unspecified product
CNAG_01381	0.358474	0.394869	0.834697	1.55883e-05	0.832606	0.000143156	hypothetical protein
CNAG_12333	0.344856	0.773074	-0.167985	0.728113	0.832388	0.019862	unspecified product
CNAG_02781	0.0230094	0.989788	0.305973	0.405314	0.831522	0.0576654	dihydrodipicolinate synthetase
CNAG_12144	1.15472	1	1.20663	0.62091	0.830254	0.768599	unspecified product
CNAG_12877	-1.37155	1	-1.23276	0.670224	0.830254	0.768599	unspecified product
CNAG_05968	-0.130151	0.924943	0.941583	0.000394209	0.829994	0.0205935	cell division control protein 42
CNAG_04067	0.903275	0.00010205	1.80879	7.19656e-25	0.828885	9.02296e-05	Haloacid dehalogenase, type II
CNAG_00779	-0.199603	0.750505	1.11658	2.18041e-22	0.8285	8.86759e-09	large subunit ribosomal protein L27e
CNAG_02381	0.442114	0.806449	1.35933	0.00256025	0.828462	0.176242	hypothetical protein
CNAG_07974	0.0631226	0.984285	-0.0895458	0.904668	0.828075	0.180396	hypothetical protein
CNAG_02919	0.34909	0.391159	-0.219336	0.491303	0.827553	0.00285561	hypothetical protein
CNAG_12414	0.205329	0.933438	0.93449	0.096866	0.826782	0.159561	unspecified product
CNAG_06231	-0.200844	0.575281	1.15628	6.82211e-29	0.826738	6.79624e-08	large subunit ribosomal protein L13
CNAG_03170	0.247869	0.706111	0.3262	0.177793	0.826679	0.00459597	hypothetical protein
CNAG_05660	0.407383	0.275796	0.773045	0.000158881	0.826605	9.61383e-05	hypothetical protein
CNAG_06654	-0.249039	0.762513	0.412599	0.160424	0.823852	0.00113676	hypothetical protein
CNAG_02202	0.0883617	0.916382	1.01553	1.65656e-09	0.823822	0.00080746	Adenylylsulfate kinase
CNAG_03053	-0.162292	0.83523	0.99033	3.00812e-15	0.822945	1.4194e-08	large subunit ribosomal protein L23
CNAG_00435	0.149648	0.929809	1.06135	0.00336785	0.822584	0.0339507	hypothetical protein
CNAG_07745	0.630653	3.61983e-09	1.32222	8.88176e-52	0.822187	0.0116003	alcohol dehydrogenase, propanol-preferring
CNAG_02544	0.269814	0.938244	1.06366	0.140415	0.822172	0.324086	hypothetical protein
CNAG_02583	-0.0634227	0.963218	0.81885	0.00729023	0.820418	0.000900411	tRNA (guanine10-N2)-methyltransferase
CNAG_07885	-0.918815	1	0.189609	0.937896	0.820176	0.686604	hypothetical protein
CNAG_05699	-0.250945	0.705094	0.234144	0.362391	0.820128	0.000178901	hypothetical protein
CNAG_00866	0.722756	3.93833e-07	2.01503	1.26819e-90	0.818851	6.00558e-11	transketolase
CNAG_06746	-0.0774541	0.944456	1.25356	8.48251e-51	0.818849	0.000259189	Histone H2B
CNAG_04160	0.326378	0.922805	-0.771117	0.165121	0.818197	0.0488656	hypothetical protein
CNAG_06966	0.561573	0.220315	0.740883	0.00479289	0.817893	0.0083099	hypothetical protein
CNAG_05591	0.16224	0.758088	0.120496	0.733187	0.816602	5.60763e-07	hypothetical protein
CNAG_12677	0.467553	0.651168	0.237741	0.662629	0.815091	0.0638609	unspecified product
CNAG_04585	0.485651	0.0687115	0.994226	1.93402e-08	0.814596	1.4612e-05	hypothetical protein
CNAG_00373	0.0916818	0.929809	0.903605	1.5099e-10	0.814133	0.000126114	glucan 1,3-beta-glucosidase
CNAG_01113	0.114517	0.933699	0.447373	0.053226	0.813351	0.00028937	hypothetical protein
CNAG_12666	0.423215	0.828093	-0.426252	0.622523	0.811635	0.143554	unspecified product
CNAG_12441	1.5425	0.602736	1.34268	0.410138	0.811187	0.563657	unspecified product
CNAG_05875	0.0492478	0.955125	0.927646	1.36194e-06	0.809765	1.19249e-07	cytochrome c heme-lyase
CNAG_05816	-0.0310574	0.977356	1.10301	4.3199e-10	0.809441	2.44073e-05	hypothetical protein
CNAG_07736	-0.700916	0.303269	0.768858	0.0605799	0.806446	0.0394229	glucan endo-1,3-alpha-glucosidase agn1
CNAG_04170	-0.0354427	0.984993	1.28707	1.3666e-05	0.802211	0.0115792	wd-repeat protein
CNAG_05711	-0.281534	0.737237	0.838278	0.000101997	0.802097	0.000386217	hypothetical protein
CNAG_04097	-0.184788	0.916998	-0.201203	0.663582	0.801533	0.0288409	hypothetical protein
CNAG_01020	-0.0372737	0.981218	0.908281	0.00289135	0.800817	5.17363e-05	hypothetical protein
CNAG_13204	0.177154	0.86384	0.694162	0.00428607	0.800544	0.00531539	unspecified product
CNAG_01285	0.0134988	0.989414	0.500863	0.000820123	0.800336	2.24928e-06	AUR protein kinase
CNAG_03185	0.211346	0.762513	-0.0465982	0.874296	0.79945	0.00123281	low temperature-responsive protein
CNAG_02588	-0.0659904	0.973483	0.620776	0.0945292	0.799117	0.00392424	avenacinase
CNAG_03456	-0.282635	0.758088	0.714726	0.00189916	0.798889	0.000888624	hypothetical protein
CNAG_00440	-0.48069	0.66121	1.01025	0.00143162	0.795676	0.0249416	RNA polymerase II holoenzyme cyclin-like subunit
CNAG_02714	-0.0774477	0.740943	1.12897	2.25268e-22	0.794549	1.26926e-06	elongation factor 1-beta
CNAG_05863	-0.409788	0.784898	0.706562	0.0795295	0.793333	0.00130349	hypothetical protein
CNAG_04168	0.0889723	0.944456	1.585	8.58439e-27	0.790854	1.41663e-10	histone H1/5
CNAG_00063	-0.3039	0.86545	1.3114	2.41305e-07	0.790548	0.0102526	Histone H3
CNAG_12302	-0.547914	0.861035	0.292035	0.755036	0.790178	0.312512	unspecified product
CNAG_12749	0.290978	0.705872	-0.423588	0.246659	0.788498	0.00385651	unspecified product
CNAG_02005	0.405237	0.865568	1.08444	0.143145	0.788331	0.235942	hypothetical protein
CNAG_12101	-0.276992	0.938195	-0.615122	0.547939	0.786653	0.292405	unspecified product
CNAG_12905	-1.26763	0.537704	-0.797883	0.391393	0.786653	0.292405	unspecified product
CNAG_04767	0.104932	0.881089	0.691418	0.000173559	0.785914	5.2272e-06	hypothetical protein
CNAG_02910	0.09442	0.86545	0.478148	0.00144071	0.785707	7.50886e-06	hypothetical protein
CNAG_02427	0.679915	0.000140108	1.88808	1.18392e-48	0.783582	1.00601e-06	hypothetical protein, variant
CNAG_02234	-0.168882	0.711819	1.10953	4.95759e-34	0.782497	1.35744e-12	large subunit ribosomal protein L6e
CNAG_00861	-0.0696402	0.96147	-0.0506769	0.881373	0.781504	0.000617439	hypothetical protein
CNAG_07826	1.07923	0.480819	1.20312	0.153416	0.78117	0.346789	hypothetical protein
CNAG_12296	-0.0673985	0.991513	0.840289	0.463558	0.779977	0.543789	unspecified product
CNAG_00346	0.144561	0.827237	0.537843	0.00226807	0.778721	0.000756174	hypothetical protein
CNAG_01546	-0.0400664	0.984993	0.733442	0.00735099	0.777764	0.00712338	S-adenosylmethionine-dependent methyltransferase
CNAG_06576	0.775035	1.41206e-13	1.26504	3.20446e-35	0.776208	9.37605e-05	hypothetical protein
CNAG_00519	0.0889752	0.912822	0.662311	0.00109103	0.77479	3.16814e-05	lathosterol oxidase
CNAG_03335	-0.00935266	0.994276	0.511032	1.32613e-05	0.774436	9.44352e-10	Ribose-phosphate pyrophosphokinase
CNAG_00984	1.24165	5.56589e-26	2.6079	9.69878e-129	0.7743	5.57017e-09	hypothetical protein
CNAG_04603	-0.259568	0.829218	0.656221	0.0781765	0.774095	0.0190184	replication fork protection complex subunit Csm3/Swi3
CNAG_12091	-0.200049	0.897407	0.0112713	0.984126	0.77379	0.0944893	unspecified product
CNAG_12636	0.56547	0.87969	-2.53529	0.207257	0.77371	0.501413	unspecified product
CNAG_12826	-0.680525	0.724421	-0.446608	0.552372	0.772178	0.218465	unspecified product
CNAG_06546	0.183513	0.944456	0.0769547	0.890267	0.772017	0.196039	hypothetical protein
CNAG_07756	0.151914	0.916852	0.350566	0.455485	0.771999	0.0150625	cell division control protein
CNAG_03731	0.0825473	0.95986	1.25865	9.41748e-05	0.771049	0.00417954	hypothetical protein
CNAG_07043	0.364876	0.268452	0.583397	0.00044275	0.770906	5.66546e-06	hypothetical protein
CNAG_03717	-0.11123	0.928069	-0.182948	0.573497	0.770477	0.00234481	hypothetical protein
CNAG_04018	-0.0176578	0.981218	0.155286	0.552466	0.770022	1.07093e-09	hypothetical protein
CNAG_00510	-0.276353	0.750505	0.366017	0.140947	0.769937	0.00802363	prefoldin subunit 2
CNAG_05813	0.0881178	0.938195	0.784053	3.72657e-06	0.769466	0.00201752	hypothetical protein
CNAG_02118	0.292156	0.89065	1.81308	2.36328e-05	0.768316	0.212297	hypothetical protein
CNAG_05917	0.125403	0.893071	0.675937	0.000217202	0.764339	5.53733e-05	hypothetical protein
CNAG_02208	-0.0193421	0.966954	0.783229	8.04123e-24	0.764075	1.824e-07	ribonucleoside-diphosphate reductase large subunit
CNAG_07422	-2.50623	1	1.19858	0.539155	0.763179	0.910384	hypothetical protein
CNAG_05897	0.161058	0.930493	0.954051	0.0337324	0.762463	0.0692936	hypothetical protein
CNAG_05762	-0.185358	0.706111	1.20413	1.80557e-47	0.760064	0.00100191	hypothetical protein
CNAG_01598	-0.147801	0.822854	1.16272	1.86462e-13	0.758747	2.45404e-05	template-activating factor I
CNAG_04452	-0.0108152	0.995786	0.917133	0.0197618	0.758253	0.0205935	small subunit ribosomal protein S18
CNAG_06222	-0.147135	0.796329	1.11315	4.15265e-23	0.757734	4.74899e-06	large subunit ribosomal protein L32e
CNAG_13047	-0.125292	0.943492	0.156429	0.710952	0.756756	0.0333193	unspecified product
CNAG_12829	0.50976	0.411621	0.339603	0.34639	0.756077	0.0346441	unspecified product
CNAG_06487	0.118947	0.804769	1.02398	8.91163e-06	0.756024	1.55597e-07	Chitin synthase
CNAG_03555	0.445864	0.309644	0.82109	0.00015776	0.755844	0.00137648	hypothetical protein
CNAG_06516	0.0353854	0.989168	0.598675	0.184662	0.754508	0.0782232	hypothetical protein
CNAG_03435	0.163489	0.318784	0.80439	3.32033e-11	0.75248	1.09329e-08	hypothetical protein
CNAG_02542	0.62767	8.35992e-05	0.846828	9.97768e-12	0.751502	3.99915e-06	fructosamine kinase
CNAG_12226	-0.125779	0.974654	0.0150895	0.991748	0.748369	0.304735	unspecified product
CNAG_07881	-0.248642	0.949437	-0.116204	0.898532	0.748133	0.195557	hypothetical protein
CNAG_04235	0.202087	0.769839	0.893537	0.000974189	0.747072	0.00220687	hypothetical protein
CNAG_06419	0.195406	0.877459	0.0639784	0.880054	0.746417	0.0559486	hypothetical protein
CNAG_01341	0.676072	0.127933	1.83374	1.47861e-37	0.745988	0.000546877	hypothetical protein
CNAG_01800	0.112923	0.907651	0.7352	0.00060893	0.745797	0.00169249	hypothetical protein
CNAG_03295	-0.251577	0.344128	0.451662	0.0100458	0.745174	4.3642e-08	hypothetical protein
CNAG_01915	-0.133537	0.922098	1.51558	5.81558e-09	0.744334	0.0147279	ribonucleoside-diphosphate reductase subunit M2
CNAG_00476	0.274764	0.886512	0.908763	0.0507774	0.744226	0.180016	hypothetical protein
CNAG_01416	-0.369986	0.635757	0.50989	0.0735967	0.742915	0.0062169	hypothetical protein
CNAG_12564	0.571128	0.562927	0.378182	0.491151	0.742445	0.112003	unspecified product
CNAG_12512	0.622058	0.917436	1.22566	0.279274	0.741732	0.626376	unspecified product
CNAG_04679	-0.0754371	0.95074	0.898236	1.22398e-08	0.740277	2.62275e-05	hypothetical protein
CNAG_07713	1.50709	0.720454	-2.18037	0.365291	0.740099	0.901349	hypothetical protein
CNAG_06274	-0.00893813	0.987922	0.809093	1.03074e-13	0.740037	2.07202e-11	hypothetical protein
CNAG_07519	0.0805308	0.974122	1.29098	3.27903e-05	0.739934	0.00983441	hypothetical protein
CNAG_00582	0.2736	0.0747736	0.313138	0.0919842	0.739255	7.72989e-05	hypothetical protein
CNAG_04884	-0.162182	0.792448	1.03222	1.22962e-08	0.738468	2.70692e-05	large subunit ribosomal protein L44
CNAG_03961	-0.154607	0.813156	0.546116	0.00659437	0.738275	4.60076e-06	hypothetical protein
CNAG_04807	0.00057456	0.999318	0.424521	0.0105139	0.73792	8.94183e-06	hypothetical protein
CNAG_01628	-0.220783	0.576118	1.29188	5.402e-15	0.737311	6.97821e-11	small subunit ribosomal protein S20
CNAG_12406	-1.1883	0.499251	-0.513308	0.597212	0.737022	0.266962	unspecified product
CNAG_03012	0.0535892	0.944456	0.877058	2.41051e-05	0.736923	0.000624079	hypothetical protein
CNAG_01019	-0.304471	0.0858834	0.462765	0.00136886	0.736902	6.63843e-09	superoxide dismutase [Cu-Zn]
CNAG_13175	1.06334	0.576118	0.712275	0.410533	0.736647	0.401664	unspecified product
CNAG_00250	-0.147022	0.617595	0.959881	1.11781e-20	0.736006	6.34578e-11	hypothetical protein
CNAG_12135	0.619259	0.500568	0.888728	0.0197604	0.73287	0.0872127	unspecified product
CNAG_12382	0.282994	0.991018	-1.49037	0.627401	0.731603	0.803896	unspecified product
CNAG_01627	-0.0633765	0.90431	0.119877	0.550302	0.730817	0.000165637	amino oxidase
CNAG_07416	0.053662	0.962591	0.659065	0.00027958	0.730773	0.000453423	hypothetical protein
CNAG_06245	0.0451304	0.985646	0.647219	0.186332	0.730451	0.296089	hypothetical protein
CNAG_03635	0.0763773	0.944571	-0.858429	0.00079479	0.730294	0.00417812	hypothetical protein
CNAG_12908	0.42777	0.930156	0.228502	0.874205	0.729668	0.585338	unspecified product
CNAG_12139	0.356247	0.841379	-0.0651896	0.934006	0.729432	0.182199	unspecified product
CNAG_01198	0.561792	0.817896	1.07004	0.226464	0.728601	0.00773805	small nuclear ribonucleoprotein F
CNAG_04799	-0.204664	0.778435	1.09832	6.24935e-18	0.728164	8.07509e-08	large subunit ribosomal protein L14e
CNAG_03692	0.896204	7.0389e-05	0.496941	0.0176243	0.727852	0.00590273	hypothetical protein
CNAG_04064	-0.261671	0.571897	0.430772	0.00125035	0.725143	1.32803e-06	hypothetical protein
CNAG_03715	-0.309838	0.625766	0.102296	0.733235	0.725011	0.000231243	hypothetical protein
CNAG_05814	-0.17058	0.567157	1.15395	9.23788e-21	0.724387	9.76046e-09	hypothetical protein
CNAG_12065	0.530575	0.80415	-0.0718947	0.939445	0.723661	0.295445	unspecified product
CNAG_01914	0.078024	0.933438	0.567572	0.0145924	0.723256	0.000279464	hypothetical protein
CNAG_06386	0.0863073	0.897544	0.65706	6.13093e-05	0.722307	3.43791e-05	hypothetical protein
CNAG_04620	-0.0492293	0.966256	0.43671	0.0211427	0.72223	5.2272e-06	hypothetical protein
CNAG_04021	-0.152537	0.705872	1.03369	3.6528e-41	0.719895	1.55195e-12	large subunit ribosomal protein L24
CNAG_01153	-0.149631	0.665288	1.00927	5.22979e-25	0.719403	2.37329e-08	small subunit ribosomal protein S13e
CNAG_03747	-0.151077	0.86545	1.13836	2.82604e-14	0.717728	7.09001e-06	hypothetical protein
CNAG_13067	0.275288	0.579014	-0.0176996	0.951606	0.717007	0.000333994	unspecified product
CNAG_12260	0.000460518	0.999653	0.34896	0.350675	0.716981	0.0318511	unspecified product
CNAG_01092	0.0945588	0.905848	0.664038	8.00189e-05	0.715819	6.90367e-05	hypothetical protein
CNAG_04045	0.22234	0.762513	0.493471	0.0843162	0.715741	0.00345119	hypothetical protein
CNAG_12868	-0.224722	0.925174	0.37954	0.35319	0.715674	0.0416428	unspecified product
CNAG_02899	0.00293839	0.999271	2.16814	0.0128857	0.715106	0.528462	hypothetical protein
CNAG_12244	-0.0454166	0.989461	-0.351075	0.653228	0.714997	0.225226	unspecified product
CNAG_01004	0.145784	0.643143	-1.13814	3.64242e-18	0.714957	5.18993e-08	hypothetical protein
CNAG_06003	0.256863	0.835242	0.220153	0.606675	0.714624	0.0740196	hypothetical protein
CNAG_12719	-2.14673	0.66121	0.160155	0.933388	0.713858	0.582731	unspecified product
CNAG_12966	-0.837235	0.849268	-0.367617	0.793847	0.713631	0.559489	unspecified product
CNAG_03956	-0.106127	0.899375	0.42467	0.100175	0.713009	4.557e-05	replication factor C subunit 3/5
CNAG_05245	-0.0472484	0.975789	-0.135408	0.695526	0.711008	0.000656801	hypothetical protein
CNAG_02529	0.228032	0.822854	0.588204	0.0203963	0.710341	0.00973956	hypothetical protein
CNAG_00851	0.185972	0.813709	1.32547	1.2767e-12	0.710298	0.0068797	hypothetical protein
CNAG_12735	0.615398	0.794535	1.15	0.11057	0.709697	0.425936	unspecified product
CNAG_05091	-0.157863	0.837309	0.656094	0.0011038	0.709528	0.000955078	hypothetical protein
CNAG_12744	0.347245	0.835242	0.186783	0.751923	0.708529	0.150019	unspecified product
CNAG_12532	-0.578639	0.929809	-0.181809	0.923673	0.708232	0.60494	unspecified product
CNAG_12063	0.533099	0.692776	-0.0342194	0.968876	0.708112	0.169187	unspecified product
CNAG_03953	-0.0247803	0.986333	0.291035	0.231458	0.706162	0.00421301	Sua5/YciO/YrdC/YwlC family protein
CNAG_13165	0.00772944	0.997148	-1.24367	0.266756	0.705888	0.267939	unspecified product
CNAG_01096	-0.0842805	0.938195	0.8103	0.0475505	0.704571	0.00221558	hypothetical protein
CNAG_03323	0.0387647	0.984993	0.705352	0.000167672	0.703236	1.77687e-05	hypothetical protein
CNAG_04584	-0.0286558	0.966954	0.527395	0.000261557	0.702944	7.64531e-09	poly(rC)-binding protein 2/3/4
CNAG_06918	0.513318	0.110708	1.52892	3.92848e-08	0.702936	0.00235491	hypothetical protein
CNAG_05839	-0.0110685	0.985131	0.583199	0.00156944	0.702432	1.36575e-06	cytochrome c oxidase subunit 6B
CNAG_05060	0.362861	0.338048	1.32753	1.32975e-14	0.702222	0.00118781	hypothetical protein
CNAG_01262	-0.21032	0.657996	0.527247	0.00667566	0.701974	0.0322477	guanine nucleotide-binding protein subunit beta
CNAG_01220	0.261924	0.692519	0.366377	0.131315	0.701488	0.00186005	mitochondrial FAD-linked sulfhydryl oxidase ERV1
CNAG_07611	0.405229	0.861359	-0.813017	0.362748	0.701061	0.422339	hypothetical protein
CNAG_12876	0.173543	0.751272	0.529061	0.0200231	0.700125	8.36035e-05	unspecified product
CNAG_06401	0.245079	0.378479	1.38745	2.41072e-30	0.700044	5.98431e-06	RIC8 guanine nucleotide exchange factor
CNAG_12847	0.781534	0.532088	-0.983336	0.205047	0.699838	0.36106	unspecified product
CNAG_12286	-0.187514	0.897407	-0.749518	0.272339	0.69885	0.107933	unspecified product
CNAG_01335	-0.00564056	0.994288	0.447084	0.00137837	0.698345	5.64424e-06	hypothetical protein
CNAG_00697	0.195668	0.274401	0.852049	5.11503e-21	0.697805	1.70118e-11	UDP-glucose 4-epimerase
CNAG_02508	-0.140224	0.920897	-0.010263	0.966673	0.697704	4.79843e-05	hypothetical protein
CNAG_04334	0.274012	0.492411	0.703326	0.000190262	0.696873	0.0070091	hypothetical protein
CNAG_00053	0.165812	0.783453	-0.585282	0.00764436	0.696185	0.000277253	hypothetical protein
CNAG_07630	0.396527	0.213026	0.48058	0.0151778	0.694928	0.000134367	hypothetical protein
CNAG_07686	-0.103644	0.941105	0.849107	0.0183418	0.691589	0.0264408	hypothetical protein
CNAG_02120	0.496822	0.0643498	0.990691	5.44066e-09	0.691497	0.000216827	hypothetical protein
CNAG_12822	0.403619	0.844883	-0.00389595	0.995817	0.691155	0.444813	unspecified product
CNAG_05541	-0.102276	0.914784	-0.136751	0.608476	0.690616	0.0072141	hypothetical protein
CNAG_05896	-0.230432	0.762513	1.25891	8.07089e-07	0.690308	0.0210823	ubiquitin-like 1-activating enzyme E1 B
CNAG_13002	-0.233091	0.966954	-1.20916	0.403995	0.690013	0.562655	unspecified product
CNAG_13033	0.192035	0.959395	0.0173515	0.984184	0.689992	0.325542	unspecified product
CNAG_03313	-0.384332	0.817354	0.216546	0.68733	0.689711	0.140739	hypothetical protein
CNAG_00327	-0.0479312	0.976359	0.102399	0.798995	0.689487	0.0493589	DASH complex subunit DAD2
CNAG_12902	0.218916	0.912443	-0.165849	0.744215	0.689407	0.215333	unspecified product
CNAG_01152	-0.113506	0.844768	1.18206	2.9703e-59	0.689232	2.3958e-05	small subunit ribosomal protein S6e
CNAG_03087	1.31789	0.817631	0.479652	0.875081	0.68906	0.816765	Maltose permease
CNAG_03095	1.33356	0.796329	-0.393451	0.900945	0.68906	0.816765	hypothetical protein
CNAG_01993	-0.493488	0.457951	0.541385	0.0358914	0.688959	0.00552712	hypothetical protein
CNAG_02509	0.327079	0.86545	-0.803003	0.180887	0.68856	0.214033	hypothetical protein
CNAG_02291	-0.0366541	0.981218	0.324093	0.267267	0.687717	0.00226115	DASH complex subunit DAM1
CNAG_01578	0.318264	0.36116	0.946646	2.07192e-14	0.687396	0.0126024	hypothetical protein
CNAG_08025	-0.0556422	0.902144	0.370464	0.0080239	0.6867	0.000381738	hypothetical protein
CNAG_05464	-0.17369	0.849791	0.780273	0.00127668	0.686584	0.00557541	hypothetical protein
CNAG_06672	0.571045	0.625949	1.23313	0.00101262	0.685743	0.246523	formate dehydrogenase
CNAG_12545	0.322331	0.906536	-0.641532	0.496072	0.683161	0.540405	unspecified product
CNAG_07353	0.493524	0.148597	0.823599	5.9537e-05	0.683007	0.0027027	26S proteasome non-ATPase regulatory subunit 9
CNAG_12050	0.0596061	0.984285	-0.0182143	0.980185	0.682666	0.235749	unspecified product
CNAG_07633	0.254063	0.829218	-0.762767	0.0459755	0.681774	0.0768444	hypothetical protein
CNAG_06235	-0.0430386	0.968207	0.970657	1.22385e-05	0.681767	1.78736e-06	hypothetical protein
CNAG_00672	-0.100234	0.868129	1.11404	8.66357e-19	0.68164	5.09767e-05	small subunit ribosomal protein S11
CNAG_07887	0.198555	0.689976	0.54777	0.000948254	0.680822	1.31162e-05	hypothetical protein
CNAG_01136	-0.0202066	0.981218	0.770857	3.66103e-06	0.680238	1.42389e-05	hypothetical protein
CNAG_02811	-0.158248	0.928916	0.986592	0.0113733	0.67994	0.0909812	small subunit ribosomal protein S29
CNAG_05041	-0.0348133	0.96494	0.45012	0.000400203	0.679668	1.50877e-12	NADH-ubiquinone oxidoreductase subunit 8
CNAG_12724	0.658327	0.543781	0.475281	0.384239	0.679555	0.316096	unspecified product
CNAG_05880	0.334805	0.665288	0.38499	0.190078	0.677904	0.0196901	hypothetical protein
CNAG_04692	0.0722688	0.922545	0.939043	1.20088e-10	0.677798	3.86273e-05	thymidylate synthase
CNAG_01143	-0.0258264	0.981218	0.95985	1.78255e-05	0.677652	0.000353934	hypothetical protein
CNAG_02235	-0.56072	0.451918	0.851715	0.011121	0.677039	0.0475696	hypothetical protein
CNAG_00502	-0.152739	0.810211	0.245791	0.195416	0.676876	0.00017857	large subunit ribosomal protein L35
CNAG_13071	-0.157811	0.974122	0.217562	0.833569	0.676856	0.509023	unspecified product
CNAG_01049	-0.0274177	0.984993	0.497248	0.13041	0.676797	0.0195168	H/ACA ribonucleoprotein complex subunit 3
CNAG_03198	-0.116491	0.832169	1.12451	3.56633e-107	0.676477	6.5054e-05	small subunit ribosomal protein S8e
CNAG_04157	0.111429	0.89065	0.804647	0.0169631	0.676124	0.0058916	kinetochore protein Mis12/MTW1
CNAG_00932	0.525105	0.00967842	1.30263	2.04157e-13	0.673359	0.0001894	hypothetical protein
CNAG_13074	0.456075	0.864799	-0.0543935	0.960687	0.672888	0.412251	unspecified product
CNAG_07752	0.439173	0.0702504	1.34576	2.03571e-27	0.67066	3.11862e-06	hypothetical protein
CNAG_04068	-0.0868099	0.861035	1.18061	2.16368e-29	0.669856	1.38366e-08	hypothetical protein
CNAG_06694	0.301181	0.737237	0.402497	0.156046	0.669519	0.0125134	hydroxyisourate hydrolase
CNAG_01761	-0.081593	0.910563	0.820195	2.76497e-13	0.669401	1.77808e-07	hypothetical protein
CNAG_04614	0.281038	0.573115	0.0198526	0.940037	0.668972	0.00320785	hypothetical protein
CNAG_04663	0.679864	0.192796	0.69067	0.0217238	0.668614	0.037236	hypothetical protein
CNAG_04817	0.0755686	0.974122	0.47512	0.155647	0.668338	0.036449	hypothetical protein
CNAG_07349	0.0662582	0.960614	0.904584	3.10014e-07	0.667565	0.000183149	hypothetical protein
CNAG_01542	0.674406	0.674538	-0.276733	0.396261	0.667492	0.00350028	taurine catabolism dioxygenase TauD
CNAG_01204	-0.11725	0.796329	0.399926	7.2177e-07	0.667457	0.00137503	ATP synthase F1, delta subunit
CNAG_01479	-0.352613	0.589175	0.679251	0.00305401	0.667215	0.00711792	hypothetical protein
CNAG_05028	0.34136	0.452035	0.55655	0.00130013	0.666526	1.12931e-05	hypothetical protein
CNAG_00109	-0.141326	0.915528	0.248157	0.329484	0.665446	0.000824208	large subunit ribosomal protein L34
CNAG_03106	-0.0451473	0.955125	0.933768	2.11926e-11	0.665377	0.00725518	hypothetical protein
CNAG_12358	-0.0205332	0.994288	0.475179	0.353812	0.664865	0.188912	unspecified product
CNAG_02938	0.0464161	0.952152	0.527967	6.07052e-11	0.663698	6.14044e-05	cytochrome c oxidase subunit 6a
CNAG_00192	0.361592	0.0968805	-0.441812	0.268291	0.66322	0.00110361	hypothetical protein
CNAG_06767	-0.00325824	0.996444	0.630655	7.21039e-06	0.663164	0.000205777	F-type H -transporting ATPase subunit delta
CNAG_12016	-0.00608486	0.999031	0.607793	0.334548	0.661356	0.324606	unspecified product
CNAG_07888	0.221399	0.558907	-0.0285375	0.838771	0.659626	0.0013644	hypothetical protein
CNAG_03298	-0.0457989	0.971756	0.774162	2.25391e-05	0.659089	0.000595655	hypothetical protein
CNAG_04182	0.1629	0.762513	0.62714	0.000105048	0.657782	0.0607617	hypothetical protein
CNAG_03083	0.237259	0.758497	0.740038	0.00840682	0.657258	0.00408805	cupin domain-containing protein
CNAG_00034	-0.112835	0.760863	1.08137	2.89988e-28	0.657004	1.44383e-09	large subunit ribosomal protein L9e
CNAG_03222	-0.440976	0.488977	0.313381	0.130535	0.656636	0.00040056	RNA lariat debranching enzyme
CNAG_03971	-0.263729	0.930156	-1.18483	0.264463	0.656502	0.373474	hypothetical protein
CNAG_00265	-0.00416247	0.996444	0.518009	0.0142329	0.656	5.64424e-06	isopentenyl-diphosphate delta-isomerase
CNAG_02687	-0.252005	0.562927	0.542355	8.71024e-05	0.655835	4.51095e-06	hypothetical protein
CNAG_05809	0.568666	0.00859107	0.486529	0.00325382	0.655375	0.0112272	ferrochelatase
CNAG_06141	-0.213117	0.851538	0.724152	0.0119077	0.654466	0.0299389	dUTP pyrophosphatase
CNAG_00934	-0.236846	0.840902	0.203576	0.529996	0.653921	0.00340747	Allantoinase
CNAG_01202	0.251479	0.813991	0.691802	0.00349003	0.653311	0.0107638	hypothetical protein
CNAG_12486	0.487091	0.867219	1.1465	0.0384332	0.653118	0.330456	unspecified product
CNAG_05904	-0.0504624	0.925174	1.09299	3.0113e-14	0.650789	2.2939e-05	small subunit ribosomal protein S14
CNAG_01397	-0.0680675	0.941105	0.952189	5.90374e-09	0.650556	0.000796996	hypothetical protein
CNAG_05507	0.00350064	0.996444	0.349531	0.0279737	0.650503	6.17673e-05	small subunit ribosomal protein S8
CNAG_03730	0.0111199	0.990458	0.15774	0.322425	0.649579	1.13321e-05	DNA-directed RNA polymerase II subunit RPB11
CNAG_04400	-0.141952	0.933438	0.778254	0.0187529	0.64923	0.0800352	hypothetical protein
CNAG_01181	-0.164174	0.659312	1.0012	5.27447e-20	0.648736	3.71543e-05	small subunit ribosomal protein S27Ae
CNAG_03361	-0.465239	0.647682	0.496863	0.21344	0.647016	0.132661	hypothetical protein
CNAG_07535	0.137202	0.926491	0.604537	0.015832	0.646191	0.00735137	small subunit ribosomal protein S16
CNAG_02847	-0.27027	0.763479	1.20686	0.000513536	0.646018	0.0404215	thymidylate kinase
CNAG_03458	-0.0913211	0.926491	0.635506	0.0348245	0.645857	0.00137517	hypothetical protein
CNAG_02144	-0.0954797	0.831691	1.06454	8.87262e-48	0.645208	2.19642e-06	large subunit ribosomal protein L1-A
CNAG_02136	-0.348016	0.757841	0.50277	0.162061	0.645069	0.0975507	small subunit ribosomal protein S6
CNAG_01089	-0.0893394	0.962591	1.03104	8.64499e-08	0.644653	0.0067867	hypothetical protein
CNAG_06259	0.170383	0.944456	1.23599	0.0142323	0.643556	0.209682	MFS transporter, SP family, general alpha glucoside:H symporter
CNAG_02331	-0.182923	0.586328	1.05306	2.23572e-45	0.643513	0.000136895	small subunit ribosomal protein S9
CNAG_07680	0.156634	0.864352	0.835748	0.000136823	0.643103	0.0154609	transcriptional activator hap5
CNAG_07177	0.165904	0.916852	0.496562	0.204662	0.641928	0.148454	NADH dehydrogenase (ubiquinone) Fe-S protein 3
CNAG_01323	0.0598282	0.897407	0.387467	8.13689e-05	0.641825	0.000121213	ubiquinol-cytochrome c reductase subunit 7
CNAG_03630	0.119395	0.961234	0.104265	0.935262	0.641658	0.213085	hypothetical protein
CNAG_05081	0.20652	0.706111	1.08922	4.82662e-10	0.641346	0.00106275	phosphodiesterase
CNAG_04029	-0.0539426	0.950254	-0.0934524	0.67748	0.641315	0.0517875	Cytochrome P450
CNAG_01881	-0.187912	0.705872	0.950511	1.18788e-11	0.641019	0.00014741	molecular chaperone GrpE
CNAG_01623	0.294046	0.756658	0.766437	9.07026e-05	0.640686	0.0112216	tRNA pseudouridine(55) synthase
CNAG_06811	-0.26532	0.560182	1.07128	2.69435e-19	0.640205	0.000582637	large subunit ribosomal protein L22e
CNAG_00329	0.06304	0.925174	0.78625	3.20507e-08	0.639686	0.00822612	NADH dehydrogenase (ubiquinone) 1 beta subcomplex 8
CNAG_04286	0.221065	0.537704	0.511303	0.00242991	0.639408	0.000103633	DNA-directed RNA polymerase I, II, and III subunit RPABC3
CNAG_02036	-0.0135382	0.993102	0.451162	8.87904e-05	0.638781	7.22664e-06	hypothetical protein
CNAG_06665	0.0480164	0.969199	0.70625	0.0371519	0.637858	0.00305368	hypothetical protein
CNAG_01443	-0.157524	0.834348	0.144038	0.56857	0.63775	0.00227455	hypothetical protein
CNAG_03936	0.0306987	0.974122	0.299167	0.0021946	0.637726	3.99659e-09	NAD(P)H:quinone oxidoreductase, type IV
CNAG_03056	-0.470284	0.769839	-1.27377	0.000974228	0.635863	0.0665848	hypothetical protein
CNAG_05194	0.0971564	0.918495	0.971162	1.03327e-09	0.635408	0.0011663	lipoyl synthase, mitochondrial
CNAG_00715	-0.013476	0.994369	0.26927	0.50703	0.634744	0.0852097	hypothetical protein
CNAG_12957	0.462719	0.551113	-0.161887	0.719065	0.634638	0.166069	unspecified product
CNAG_05232	-0.206231	0.537859	1.10902	6.78343e-35	0.634585	0.000725235	large subunit ribosomal protein L8
CNAG_06144	0.0138524	0.985646	1.07613	1.29733e-37	0.633239	8.36035e-05	hypothetical protein
CNAG_05397	0.194297	0.89616	-0.213951	0.632785	0.632815	0.118747	hypothetical protein
CNAG_06820	0.0854959	0.907825	0.807323	1.36266e-07	0.632562	4.77029e-05	hypothetical protein
CNAG_05908	0.0245198	0.984285	0.606377	0.019847	0.632361	0.00248053	hypothetical protein
CNAG_03937	0.546129	0.0113172	1.11909	3.20645e-19	0.632087	0.00763801	hypothetical protein
CNAG_04683	-0.0101366	0.994276	0.629831	0.00732735	0.630798	0.00868215	hypothetical protein
CNAG_12112	0.128002	0.984993	0.248645	0.943615	0.630677	0.682555	unspecified product
CNAG_03544	-0.16458	0.432135	0.621647	5.72487e-11	0.630294	7.25478e-10	hypothetical protein
CNAG_05197	-0.0944565	0.919132	0.42591	0.00162461	0.629967	1.69725e-05	NADH dehydrogenase (ubiquinone) 1 alpha subcomplex 8
CNAG_05459	0.36203	0.154936	-0.152243	0.478483	0.629648	1.00648e-09	pi-transporter A-1
CNAG_05967	-0.0380475	0.975505	0.0961665	0.71299	0.629569	0.0167622	hypothetical protein
CNAG_05901	-0.196334	0.817896	0.713211	0.000616566	0.629332	0.0100513	hypothetical protein
CNAG_04044	0.348745	0.365498	0.563076	0.00141767	0.6288	0.000366259	U3 small nucleolar RNA-associated protein 6
CNAG_03070	-0.205963	0.759534	1.04777	2.41019e-08	0.628647	0.00500794	compass component swd2
CNAG_06358	-0.1162	0.925174	0.541344	0.146927	0.628431	0.032642	hypothetical protein
CNAG_12153	0.306973	0.950583	-0.52132	0.472323	0.626672	0.373958	unspecified product
CNAG_01883	0.251169	0.834348	-0.651823	0.104137	0.626333	0.036256	hypothetical protein
CNAG_00640	-0.279742	0.370147	1.12602	4.01414e-38	0.62587	4.84904e-06	small subunit ribosomal protein S4-A
CNAG_06366	0.254548	0.925174	0.0541434	0.950689	0.625538	0.464437	protein kinase
CNAG_05565	-0.456113	0.54097	0.511771	0.0152877	0.624405	0.00206318	hypothetical protein
CNAG_02994	0.477232	2.3267e-05	1.74051	1.32021e-131	0.624087	7.23597e-09	hypothetical protein
CNAG_02406	-0.0222639	0.987018	1.23244	3.42148e-07	0.623842	0.0574251	cell division control protein 45
CNAG_03915	0.550258	0.333711	0.429073	0.288174	0.623653	0.0693936	hypothetical protein
CNAG_12945	1.24054	0.424484	0.892317	0.271899	0.623609	0.512348	unspecified product
CNAG_04402	-0.0614987	0.976826	0.551778	0.096344	0.622562	0.104816	splicing factor U2AF 35 kDa subunit
CNAG_12887	-0.409184	0.961234	-2.79088	0.187247	0.622478	0.728617	unspecified product
CNAG_05525	-0.11234	0.829218	1.14178	9.07767e-13	0.622275	4.70618e-06	small subunit ribosomal protein S26
CNAG_04148	0.0509997	0.95986	0.399815	0.0776213	0.622253	0.00120203	NEK protein kinase
CNAG_03184	-0.190278	0.706111	0.166757	0.704554	0.62211	0.000266471	BUB protein kinase
CNAG_04873	0.148377	0.842359	-0.711642	0.000315308	0.622097	0.00219078	hypothetical protein
CNAG_00232	-0.151515	0.787698	0.986711	1.20888e-06	0.621911	0.000146248	hypothetical protein
CNAG_07026	0.609036	0.114971	-0.518715	0.31778	0.621739	0.0279568	hypothetical protein
CNAG_00237	-0.535912	0.00241873	0.880242	6.1821e-12	0.621566	2.94219e-05	3-isopropylmalate dehydratase, large subunit
CNAG_02935	-0.191153	0.720454	0.534998	0.0284556	0.620855	0.000386992	hypothetical protein
CNAG_03883	0.312123	0.573115	-0.186544	0.712815	0.620619	0.0125253	hypothetical protein
CNAG_00433	0.498542	0.411452	-1.26622	7.40991e-15	0.620531	0.0515584	hypothetical protein
CNAG_07842	0.149357	0.916852	0.550173	0.111842	0.6202	0.100334	hypothetical protein
CNAG_03310	-0.3204	0.759534	0.517664	0.0371142	0.620064	0.005828	hypothetical protein
CNAG_12451	0.44612	0.929782	1.43098	0.327376	0.618766	0.618597	unspecified product
CNAG_06953	0.0440381	0.984881	0.544625	0.434224	0.618393	0.129423	hypothetical protein
CNAG_05926	0.00342681	0.996141	0.385208	0.000655177	0.618326	3.77531e-08	U2 small nuclear ribonucleoprotein A'
CNAG_07609	-0.157301	0.847665	0.504787	0.134273	0.618309	0.00916756	ATP-dependent RNA helicase DDX51/DBP6
CNAG_05755	0.208743	0.782733	0.642926	0.0138594	0.618219	0.00841903	hypothetical protein
CNAG_01480	-0.132745	0.730361	1.0811	1.38017e-23	0.617436	2.15377e-07	large subunit ribosomal protein L12
CNAG_04383	0.0247662	0.986342	0.747703	0.00789775	0.617423	0.0470483	hypothetical protein
CNAG_03033	-0.205876	0.794044	0.275806	0.482628	0.617236	0.00298313	hypothetical protein
CNAG_00608	-0.0747297	0.91493	0.38678	0.025716	0.616035	8.91474e-05	hypothetical protein
CNAG_07404	0.477644	0.531341	-0.293601	0.482014	0.615857	0.0772964	hypothetical protein
CNAG_12439	-0.290341	0.987084	0.243753	0.900945	0.615778	0.727144	unspecified product
CNAG_13038	0.296532	0.808013	0.028558	0.953303	0.615605	0.0782232	unspecified product
CNAG_01874	0.00454038	0.996165	-0.0212526	0.92911	0.615151	0.00444115	hypothetical protein
CNAG_02257	0.0206202	0.975991	0.452128	1.92214e-06	0.615134	0.0007643	GTP-binding nuclear protein spi1
CNAG_03545	0.245825	0.330798	0.158463	0.398876	0.614907	0.0126179	hypothetical protein
CNAG_04206	0.592033	0.000331926	1.14223	1.52496e-13	0.614836	7.00574e-05	hypothetical protein
CNAG_02067	-0.0469724	0.975505	0.711999	0.00171693	0.613515	0.0123993	hypothetical protein
CNAG_12366	-0.16883	0.993672	-0.310418	0.947692	0.612884	0.742594	unspecified product
CNAG_06846	-0.166733	0.906653	0.136786	0.566384	0.611495	0.00568915	hypothetical protein
CNAG_04445	-0.15454	0.808088	1.15022	2.55133e-75	0.61102	0.000231601	small subunit ribosomal protein S7e
CNAG_01629	0.14109	0.920614	0.248083	0.520161	0.610872	0.073849	hypothetical protein
CNAG_01101	0.132248	0.881325	0.386803	0.146978	0.610443	0.0246834	hypothetical protein
CNAG_05800	-0.15548	0.859335	1.0483	2.46297e-28	0.609791	4.41961e-13	large subunit ribosomal protein L33-b
CNAG_00784	0.068201	0.941105	0.202651	0.381867	0.609207	0.00152205	hypothetical protein
CNAG_06095	-0.130066	0.837415	1.07728	1.40842e-93	0.609171	0.002198	large subunit ribosomal protein L13e
CNAG_06540	-0.258004	0.735587	0.0329907	0.904344	0.608703	0.0065721	Dihydroxy-acid dehydratase
CNAG_02317	-0.0585437	0.972636	1.23315	5.32324e-05	0.608073	0.0261814	protein arginine N-methyltransferase 3
CNAG_00413	0.123414	0.890873	0.664224	7.52352e-06	0.607735	3.25746e-05	putative oxidoreductase
CNAG_03283	-0.184081	0.82582	1.04624	3.67525e-18	0.607644	4.01147e-05	hypothetical protein
CNAG_00555	0.158286	0.903846	0.584221	0.0352945	0.607358	0.0342349	hypothetical protein
CNAG_05749	0.107691	0.89616	0.592146	0.00521593	0.606578	0.00259284	hypothetical protein
CNAG_04188	0.314222	0.130591	0.984983	1.89808e-15	0.606507	7.22664e-06	O-methyltransferase
CNAG_04839	-0.00860403	0.995654	0.483577	0.019539	0.606002	0.0580992	hypothetical protein
CNAG_02754	-0.116717	0.864853	1.11951	4.46775e-80	0.605834	0.0113735	hypothetical protein
CNAG_03125	-0.127925	0.84039	0.294498	0.199114	0.604451	0.000554071	hypothetical protein
CNAG_05578	-0.19934	0.865568	0.395518	0.24386	0.603517	0.0838954	hypothetical protein
CNAG_00986	-0.125771	0.867097	0.52316	0.00363194	0.603249	0.012001	adenylyltransferase and sulfurtransferase
CNAG_06795	0.0910549	0.941167	0.767165	6.37123e-07	0.602466	0.00153409	hypothetical protein
CNAG_07374	0.18425	0.86329	0.722025	0.00760445	0.602221	0.175408	DNA-directed RNA polymerase III subunit RPC5
CNAG_04494	-0.0134174	0.989414	0.498323	0.00218388	0.602127	0.000434946	U1 small nuclear ribonucleoprotein C
CNAG_02800	-0.24276	0.325576	0.417291	0.125858	0.601369	0.000563132	hypothetical protein
CNAG_12098	0.36745	0.91741	-2.1757	0.0946088	0.600381	0.523431	unspecified product
CNAG_00709	-0.209724	0.787698	1.05566	2.73965e-09	0.600029	0.00196802	uracil-DNA glycosylase
CNAG_05035	-0.22211	0.776982	0.810836	0.00168624	0.599687	0.04939	ferredoxin-NADP reductase
CNAG_03229	-0.385344	0.673624	0.104253	0.79659	0.599623	0.0784962	specific transcriptional repressor
CNAG_05769	-0.0183312	0.986893	1.00049	1.27389e-11	0.599521	0.00218909	hypothetical protein
CNAG_06774	-0.0661935	0.96147	0.725502	0.0373794	0.599296	0.0185567	tRNA (guanine-N(7)-)-methyltransferase
CNAG_03081	0.0260661	0.984285	0.672315	5.623e-06	0.599276	0.00522691	ATP-dependent RNA helicase MRH4, mitochondrial
CNAG_06207	0.52932	0.337209	0.468462	0.144133	0.598995	0.0659722	hypothetical protein
CNAG_01852	0.0728699	0.925451	0.704796	0.0122118	0.598842	0.00130182	CCR4-NOT transcription complex subunit 2
CNAG_07572	0.28561	0.416311	0.518281	0.103155	0.598033	0.0100173	elongator complex protein 3
CNAG_02204	-0.147775	0.867896	0.937815	8.02713e-06	0.598	0.0412533	endonuclease G, mitochondrial
CNAG_02692	0.128378	0.813709	0.899497	8.59614e-13	0.597874	1.14537e-07	nitroreductase
CNAG_06567	0.245646	0.573709	-0.177691	0.345136	0.597533	0.00610684	hypothetical protein
CNAG_05309	0.681234	3.57246e-08	1.40066	7.9927e-26	0.597066	3.15858e-05	hypothetical protein
CNAG_03986	-0.217243	0.537859	0.316394	0.0776925	0.596968	0.000425431	NAM9 protein
CNAG_05605	-0.405369	0.691641	0.477796	0.310968	0.596337	0.185982	DEAD box family helicase
CNAG_13202	0.816144	0.805607	0.710947	0.573369	0.596159	0.606875	unspecified product
CNAG_12837	-0.411465	0.926491	0.23662	0.828793	0.595047	0.564093	unspecified product
CNAG_12879	0.68108	0.330214	-0.351697	0.475784	0.594988	0.158251	unspecified product
CNAG_07776	-0.12662	0.897554	0.572661	0.0166445	0.594969	0.0378392	tRNA pseudouridine(38-40) synthase
CNAG_00033	0.707667	0.603377	-0.586913	0.457434	0.594709	0.3857	hypothetical protein
CNAG_04290	-0.020481	0.984993	0.154661	0.45999	0.594393	0.00268807	hypothetical protein
CNAG_00115	0.279656	0.0619247	0.543551	0.00054835	0.59407	0.00494749	chlorophyll synthesis pathway protein BchC
CNAG_05751	-0.0932021	0.904802	0.528221	0.00173984	0.593472	0.00038985	hypothetical protein
CNAG_03343	-0.0668296	0.95587	0.475225	0.0378632	0.593432	0.00424993	hypothetical protein
CNAG_07594	0.571956	0.594572	0.47355	0.125252	0.59307	0.0688865	hypothetical protein
CNAG_07663	0.45815	0.787698	-0.846605	0.240663	0.592092	0.443128	hypothetical protein
CNAG_02690	0.150379	0.901707	1.26624	2.51729e-11	0.591755	0.000383466	hypothetical protein
CNAG_07382	-0.111323	0.728653	0.498056	5.89937e-06	0.59169	0.00064272	hypothetical protein
CNAG_07423	-0.108056	0.915528	0.842573	0.000231889	0.591609	0.019977	hypothetical protein
CNAG_01604	0.382939	0.543899	0.604332	0.00792727	0.591485	0.0112642	hypothetical protein
CNAG_12946	0.0720087	0.968549	-0.533348	0.267682	0.590513	0.079436	unspecified product
CNAG_05651	-0.108791	0.938195	0.419132	0.468216	0.590457	0.136173	hypothetical protein
CNAG_07306	0.597856	0.916998	0.233116	0.902376	0.589551	0.738005	hypothetical protein
CNAG_06969	0.10448	0.903071	0.613308	0.00274072	0.589535	0.00711792	magnesium-dependent phosphatase-1
CNAG_12820	0.239782	0.816123	0.40639	0.226729	0.588603	0.118423	unspecified product
CNAG_00821	-0.308278	0.50154	0.904396	5.19764e-07	0.588057	0.000115131	large subunit ribosomal protein L34e
CNAG_06605	-0.249645	0.209318	1.05828	6.7704e-30	0.586673	0.00058395	small subunit ribosomal protein S2
CNAG_04052	-0.076231	0.94229	0.580719	0.000664204	0.586458	0.00066667	minichromosome maintenance protein 5 (cell division control protein 46)
CNAG_06799	-0.033118	0.96494	0.525258	7.71616e-06	0.585606	3.33068e-05	uroporphyrinogen decarboxylase
CNAG_06020	0.388553	0.476395	1.45414	2.96608e-12	0.585074	0.202075	hypothetical protein
CNAG_05763	-0.138864	0.89065	0.137843	0.696717	0.584559	0.0251923	hypothetical protein
CNAG_03725	0.0559051	0.933949	0.606871	2.73063e-06	0.584401	0.000284905	hypothetical protein
CNAG_12936	-0.270253	0.80397	-0.534164	0.124282	0.58418	0.0784824	unspecified product
CNAG_05289	0.184455	0.849042	-0.691412	0.0240425	0.583873	0.261889	hypothetical protein
CNAG_12225	0.159982	0.984285	0.626973	0.698219	0.583822	0.736655	unspecified product
CNAG_06760	0.0109446	0.992299	-1.37013	2.33644e-13	0.583817	0.00036169	hypothetical protein
CNAG_07785	0.252553	0.96494	-0.613282	0.512378	0.583758	0.475902	hypothetical protein
CNAG_12977	-0.0832327	0.961234	-0.337145	0.368349	0.58328	0.127241	unspecified product
CNAG_12013	-0.389071	0.720454	-0.693844	0.379497	0.582532	0.146487	unspecified product
CNAG_05730	-0.00711401	0.994582	0.288408	0.162061	0.58214	0.0053599	acyl-protein thioesterase 1
CNAG_02330	-0.157007	0.704281	1.17422	3.74392e-67	0.581839	3.63371e-05	large subunit ribosomal protein L21e
CNAG_05196	-0.195301	0.808013	0.503345	0.0368538	0.581673	0.0115036	nuclear cap-binding protein subunit 2
CNAG_03264	0.0972729	0.926113	0.562383	0.00453864	0.581475	0.0128097	hypothetical protein
CNAG_06205	0.089972	0.868135	0.959043	7.45851e-18	0.581385	8.88226e-06	hypothetical protein
CNAG_06599	-0.0667264	0.96494	0.609268	0.00613795	0.581262	0.00205893	hypothetical protein
CNAG_05689	-0.00997243	0.993672	0.539352	0.0204463	0.581104	0.0022369	pre-mRNA-splicing factor
CNAG_06949	0.0486675	0.981218	0.940983	0.00758787	0.580135	0.000945085	hypothetical protein
CNAG_03213	1.24275	0.000392943	0.91623	0.00134383	0.579228	0.101259	UV damage endonuclease UvdE, variant
CNAG_05350	0.50007	0.0275523	0.398843	0.0053624	0.579083	0.0975507	hypothetical protein
CNAG_00989	-0.23668	0.792448	0.68321	0.00289008	0.57874	0.019141	ubiquitin carboxyl-terminal hydrolase L5
CNAG_12802	0.653649	0.839221	-0.250499	0.827537	0.578721	0.520679	unspecified product
CNAG_07958	0.301829	0.887805	0.11363	0.880054	0.578469	0.352019	hypothetical protein
CNAG_00656	-0.045211	0.937859	0.997052	2.60897e-54	0.577723	4.01147e-05	hypothetical protein
CNAG_05980	-0.242165	0.244197	0.721134	1.76534e-12	0.577503	1.6345e-05	large subunit ribosomal protein L7/L12
CNAG_01799	-0.0100416	0.994125	0.588785	2.62735e-09	0.57648	4.34135e-07	ubiquinol-cytochrome c reductase subunit 8
CNAG_12271	0.840219	0.4526	-1.73016	0.142737	0.576466	0.40798	unspecified product
CNAG_12500	0.434027	0.705872	0.306803	0.555277	0.576377	0.351762	unspecified product
CNAG_01908	-0.284744	0.684307	0.304465	0.213399	0.576375	0.0132359	uroporphyrinogen-III synthase
CNAG_02000	0.709706	3.35427e-08	1.74037	1.84612e-78	0.576261	3.07742e-05	hypothetical protein
CNAG_02569	0.0410753	0.9764	0.89046	0.000215032	0.575603	0.0280417	hypothetical protein
CNAG_00273	-0.959294	0.308851	0.252266	0.61082	0.575566	0.20064	hypothetical protein
CNAG_12938	0.148152	0.874546	0.359457	0.513844	0.575328	0.0644029	unspecified product
CNAG_00681	-0.291941	0.448071	0.473356	0.00231538	0.575327	0.000326528	condensin complex subunit 3
CNAG_01279	-0.0573846	0.933438	0.19072	0.343704	0.575079	0.00024702	hypothetical protein
CNAG_01428	-0.143301	0.666545	0.910108	1.89544e-11	0.574627	4.4749e-09	Translation initiation factor 5A
CNAG_00854	-0.180287	0.775132	1.01233	1.0366e-08	0.571772	0.000797066	hypothetical protein
CNAG_04731	0.116224	0.938195	0.223206	0.469532	0.571735	0.0541629	hypothetical protein
CNAG_07557	0.560998	0.0819896	1.26327	9.70093e-08	0.571565	0.116443	ATP-binding cassette transporter
CNAG_01390	0.218261	0.705872	0.781057	0.00103345	0.571555	0.0108253	adenine phosphoribosyltransferase
CNAG_06823	-0.549626	0.778435	-2.04255	0.00786432	0.571463	0.557024	hypothetical protein
CNAG_12042	1.5303	0.458784	-0.0677301	0.961808	0.571052	0.641918	unspecified product
CNAG_04004	-0.115547	0.622862	1.09237	3.14953e-31	0.570689	2.33793e-06	small subunit ribosomal protein S1
CNAG_01451	-0.110079	0.96494	0.361748	0.236887	0.570657	0.0204242	hypothetical protein
CNAG_01333	-0.00164674	0.998866	0.197211	0.328218	0.570146	0.00274121	HASPIN protein kinase
CNAG_07965	0.311021	0.0817458	0.568416	1.07553e-12	0.569964	0.000112467	hypothetical protein
CNAG_00086	0.173297	0.92836	0.855885	0.00329493	0.569931	0.0773744	N2,N2-dimethylguanosine tRNA methyltransferase
CNAG_03065	-0.0203907	0.981218	0.61049	4.06772e-05	0.569567	0.000230195	ER-derived vesicles protein ERV14
CNAG_00909	-0.244603	0.560658	0.330222	0.0693875	0.56949	0.000763917	phosphopantothenoylcysteine decarboxylase
CNAG_06342	-0.106604	0.920614	0.653055	0.00772024	0.569106	0.00393487	SUMO activating enzyme
CNAG_03875	0.169751	0.794422	0.45533	0.0120725	0.568136	0.00250919	galactose-1-phosphate uridylyltransferase
CNAG_03780	-0.160002	0.829218	1.12618	5.27447e-20	0.567659	0.00769444	small subunit ribosomal protein S16
CNAG_06002	-0.0991238	0.915289	0.276861	0.243273	0.566622	0.00920248	tRNA (5-methylaminomethyl-2-thiouridylate)- methyltransferase
CNAG_00471	-0.155725	0.840902	0.490377	0.0140548	0.5665	0.00861983	hypothetical protein
CNAG_05228	0.427885	0.705872	0.676657	0.0079009	0.566241	0.0168687	hypothetical protein
CNAG_05704	-0.0553915	0.975505	0.306258	0.316095	0.566053	0.0476615	hypothetical protein
CNAG_05805	0.173143	0.768315	0.3588	0.0570064	0.565966	0.00192825	hypothetical protein
CNAG_01667	-0.0474536	0.966954	0.594566	0.0166445	0.56577	0.00298951	4-hydroxybenzoate polyprenyl transferase
CNAG_12485	0.188131	0.971596	0.0225242	0.986874	0.565259	0.61779	unspecified product
CNAG_12312	-2.12372	0.674375	-1.04613	0.560192	0.565212	0.68543	unspecified product
CNAG_03939	0.247121	0.221664	0.42215	0.000822672	0.565079	0.000137615	5-aminolevulinic acid synthase
CNAG_03250	0.247698	0.506814	-0.104349	0.589723	0.564702	0.000404215	hypothetical protein
CNAG_00836	-0.402325	0.620249	0.343719	0.329109	0.564559	0.123183	2-hydroxyacid dehydrogenase
CNAG_00895	-0.663663	0.00418934	0.466274	0.00900273	0.564553	0.00187984	solute carrier family 39 (zinc transporter), member 1/2/3
CNAG_02963	-0.356373	0.589175	0.378713	0.244888	0.564015	0.0153135	anaphase-promoting complex subunit 8
CNAG_04793	-1.23714	0.717799	0.39437	0.710952	0.563415	0.59947	hypothetical protein
CNAG_07927	-0.351402	0.770806	1.3032	4.30029e-05	0.563134	0.147852	hypothetical protein
CNAG_05402	0.18371	0.770806	0.888667	1.68966e-07	0.562589	0.0126234	hypothetical protein
CNAG_07363	-0.112763	0.765514	1.04625	7.36186e-18	0.562368	0.00266599	isocitrate dehydrogenase, NAD-dependent
CNAG_01425	-0.223879	0.864853	0.485277	0.144739	0.561076	0.0987871	hypothetical protein
CNAG_13028	-0.791537	0.616756	0.0236964	0.97005	0.561003	0.215049	unspecified product
CNAG_01721	0.254266	0.244197	0.390028	0.0221975	0.560828	5.62871e-06	porphobilinogen deaminase
CNAG_03260	-0.138881	0.818728	0.900948	6.15274e-07	0.560342	0.000846213	large subunit ribosomal protein L6
CNAG_12222	0.183094	0.963948	0.333214	0.709032	0.560308	0.516004	unspecified product
CNAG_12808	-0.291301	0.897407	0.0248167	0.957749	0.559243	0.104705	unspecified product
CNAG_12523	-0.0154257	0.996627	0.211748	0.859478	0.558887	0.604989	unspecified product
CNAG_03592	-0.125599	0.808088	0.722477	1.5858e-05	0.558828	3.48105e-05	phosphomethylpyrimidine kinase
CNAG_03000	-0.0429543	0.95647	1.18948	9.67726e-24	0.558631	0.000453423	small subunit ribosomal protein S19e
CNAG_03963	0.129383	0.881089	0.204981	0.465108	0.558536	0.0351913	hypothetical protein
CNAG_07536	0.408873	0.592363	0.90784	0.00762566	0.558091	0.167491	DNA-directed RNA polymerase I subunit RPA43
CNAG_02314	-0.175815	0.80973	0.579725	0.000826035	0.557495	0.0154609	hypothetical protein
CNAG_07889	0.116636	0.893698	0.895656	0.00033102	0.557306	0.00743405	hypothetical protein
CNAG_03398	0.0479877	0.981218	0.21828	0.784555	0.557196	0.161019	solute carrier family 39 (zinc transporter), member 1/2/3
CNAG_07567	0.459213	0.428377	0.827191	0.00670434	0.557185	0.0841295	hypothetical protein
CNAG_00800	0.336954	0.370039	1.09595	4.45111e-05	0.557115	0.0585536	nicotinamidase
CNAG_04845	0.119218	0.881152	-0.0576736	0.766011	0.555771	0.00124081	hypothetical protein
CNAG_03364	-0.0219883	0.984993	0.498695	0.0207449	0.555486	0.0187223	hypothetical protein
CNAG_04343	-0.21487	0.625534	-0.0784081	0.685253	0.555375	0.000180525	nicotinamide mononucleotide permease
CNAG_06865	0.285184	0.66121	0.392209	0.141024	0.555357	0.0345266	hypothetical protein
CNAG_00573	-0.116549	0.865568	0.437933	0.00178678	0.554476	0.00165539	hypothetical protein
CNAG_06611	0.131935	0.95269	0.615209	0.00081049	0.55383	0.0138589	DNA-directed RNA polymerase I subunit RPA2
CNAG_06404	-0.00211467	0.996627	0.391245	0.125832	0.553829	0.000168042	hypothetical protein
CNAG_01180	-0.443618	0.356312	-0.389876	0.414645	0.553685	0.0279432	hypothetical protein
CNAG_02854	-0.130427	0.812	0.478839	0.00152117	0.553615	0.000628556	peroxiredoxin Q/BCP
CNAG_01470	-0.0483986	0.89554	0.36968	4.28381e-05	0.553539	1.26792e-08	NADH dehydrogenase (ubiquinone) flavoprotein 2
CNAG_03473	-0.846892	0.0136363	0.247706	0.632871	0.553477	0.0281861	lipoyl(octanoyl) transferase
CNAG_02718	0.0954065	0.765514	0.197603	0.117991	0.553148	1.97006e-05	NAD binding dehydrogenase
CNAG_00048	-0.351851	0.733762	-0.278688	0.495509	0.552636	0.166877	Sugar transporter
CNAG_03116	0.124107	0.807687	0.776449	1.15834e-07	0.55252	0.0227909	forkhead transcription factor 3
CNAG_04223	0.487891	0.837785	-0.285498	0.749952	0.552253	0.47721	hypothetical protein
CNAG_02790	0.246127	0.708311	0.0449535	0.833365	0.552128	0.0314829	galactinol synthase
CNAG_00323	0.717857	0.528887	0.846345	0.107203	0.552114	0.349838	hypothetical protein
CNAG_00655	-0.204625	0.751843	1.22243	8.63307e-23	0.551752	6.05656e-05	hypothetical protein
CNAG_04656	0.237419	0.750505	1.10563	2.34959e-10	0.551742	0.00414472	arginine-tRNA-protein transferase
CNAG_05050	0.0869077	0.896419	0.656077	7.15679e-08	0.551563	0.00283317	ADP-ribosylation factor GTPase-activating protein 1
CNAG_04081	-0.331821	0.76688	0.500056	0.179119	0.551488	0.221665	hypothetical protein
CNAG_02657	-0.13578	0.719749	0.552642	9.38853e-06	0.551344	4.42884e-05	translation initiation factor 3 subunit G
CNAG_00392	-0.243842	0.706111	0.0970607	0.684077	0.550844	0.00934798	kelch repeat-containing protein
CNAG_00370	-0.0976287	0.858535	0.907305	1.17316e-26	0.548904	1.02453e-07	Predicted ubiquitin-ribosomal 60s subunit protein L40a fusion protein
CNAG_01471	-0.149672	0.775132	0.926754	3.15339e-09	0.548702	0.00145112	hypothetical protein
CNAG_12481	-0.196727	0.952031	-1.23017	0.140523	0.547786	0.548202	unspecified product
CNAG_01389	-0.256801	0.706111	0.647994	0.00878744	0.547585	0.0540547	hypothetical protein
CNAG_12817	-2.12817	0.673624	-0.516054	0.759853	0.547228	0.688336	unspecified product
CNAG_02323	0.0349313	0.981218	0.531511	0.0375602	0.546203	0.0435545	hypothetical protein
CNAG_00231	0.104348	0.950254	0.668957	0.0381836	0.545296	0.127653	hypothetical protein
CNAG_05498	0.23799	0.735587	0.261589	0.212721	0.545284	0.0270596	hypothetical protein
CNAG_00688	0.0127242	0.989092	0.0366354	0.889182	0.54508	0.0130718	hypothetical protein
CNAG_01023	0.174828	0.833315	1.05914	7.64828e-13	0.545058	0.001376	cohesin complex subunit SCC1
CNAG_05606	-0.539005	0.267089	0.33832	0.143473	0.544924	0.0187223	ATP-dependent DNA helicase PIF1
CNAG_01697	0.121675	0.897554	0.451973	0.00751399	0.544563	0.0217506	COP9 signalosome subunit 12-like protein
CNAG_04297	-0.0922307	0.944456	0.3692	0.275665	0.544057	0.0607683	ribonuclease HII
CNAG_12552	0.429305	0.232435	-0.0217967	0.9452	0.543906	0.0179254	unspecified product
CNAG_00791	-0.0654378	0.943383	0.0653261	0.79201	0.543686	0.000423117	hypothetical protein
CNAG_03303	-0.263089	0.298372	1.00596	5.89638e-12	0.543656	0.0500496	small subunit ribosomal protein S27
CNAG_01371	-0.221531	0.782806	0.626644	0.000104626	0.54362	0.00382101	Putative regulator of G-protein signaling protein
CNAG_02734	0.494439	0.881089	0.543489	0.598232	0.542886	0.649264	hypothetical protein
CNAG_03634	0.120638	0.902144	0.878616	8.6548e-06	0.542504	0.0234149	DNA-directed RNA polymerase I subunit RPA49
CNAG_04099	0.110159	0.937859	0.877811	0.00786313	0.542201	0.108998	6-phosphogluconate dehydrogenase, decarboxylating
CNAG_02335	0.695699	0.000288834	1.17619	1.76322e-35	0.541009	3.54029e-10	hypothetical protein
CNAG_01300	-0.143967	0.719749	0.9613	5.75968e-09	0.540837	0.000542339	small subunit ribosomal protein S21e
CNAG_02868	0.400564	0.0789721	0.0356747	0.882198	0.539725	0.0671046	tryptophan 2,3-dioxygenase
CNAG_05596	0.079467	0.953425	0.579929	0.038033	0.539491	6.69014e-05	hypothetical protein
CNAG_01703	0.120496	0.847217	0.170668	0.604355	0.539159	0.00228683	hypothetical protein
CNAG_07424	-0.164301	0.899998	0.457053	0.0963442	0.539006	0.0620536	DNA-directed RNA polymerase I, II, and III subunit RPABC4
CNAG_01839	-0.1776	0.802437	0.538267	4.26254e-06	0.538685	0.000151988	peptidyl-prolyl cis-trans isomerase NIMA- interacting 1
CNAG_05359	-0.0254633	0.984993	0.56796	0.00266824	0.538086	0.0112878	hypothetical protein
CNAG_02740	-0.116544	0.944456	0.517536	0.139108	0.53808	0.0755654	hypothetical protein
CNAG_12620	0.251086	0.863986	-0.0571038	0.927837	0.537533	0.209682	unspecified product
CNAG_05238	-0.377436	0.606913	-0.170668	0.666062	0.537531	0.0575416	hypothetical protein
CNAG_06770	0.356856	0.111718	1.37	2.49216e-27	0.537335	0.000377998	fructose-bisphosphate aldolase 1
CNAG_04042	0.200207	0.840967	0.533874	0.0615151	0.537266	0.0820679	hypothetical protein
CNAG_05241	0.156497	0.819225	0.495845	0.0281454	0.537044	0.0141277	hypothetical protein
CNAG_02376	0.018519	0.989414	0.301332	0.0443705	0.536903	0.00325442	Identified spore protein 2
CNAG_01819	-0.0618585	0.938195	0.335437	0.0372097	0.536868	0.00178105	large subunit ribosomal protein L1
CNAG_07041	0.230438	0.933438	-0.151955	0.845486	0.536363	0.422741	hypothetical protein
CNAG_06214	0.22834	0.178016	0.57201	5.15654e-09	0.535202	0.000172468	hypothetical protein
CNAG_12866	0.0166932	0.994288	0.431684	0.419272	0.534915	0.240507	unspecified product
CNAG_04775	-0.0622664	0.968941	0.655629	0.00330108	0.53398	0.0462417	hypothetical protein
CNAG_12325	0.0913928	0.981218	-1.57834	0.144706	0.533284	0.481544	unspecified product
CNAG_00406	-0.221974	0.86545	0.811001	3.90774e-06	0.533247	0.00190536	hypothetical protein
CNAG_05705	0.0476713	0.973787	0.563769	0.0178437	0.53318	0.266481	hypothetical protein
CNAG_13029	0.550166	0.705872	0.0619313	0.923076	0.532865	0.2855	unspecified product
CNAG_02077	0.0536218	0.974122	0.280366	0.304524	0.532696	0.0388575	elongator complex protein 5
CNAG_04324	0.282147	0.532845	0.527435	0.0209944	0.532661	0.0405684	hypothetical protein
CNAG_12413	0.56547	0.87969	-0.138475	0.940145	0.532636	0.690919	unspecified product
CNAG_00716	-0.157387	0.690892	0.7069	4.45327e-05	0.532407	0.0289669	Cytochrome c
CNAG_00434	0.0900197	0.958502	0.636431	0.00620177	0.53217	0.0252653	arginine N-methyltransferase 2
CNAG_06676	0.0890252	0.95854	0.652467	0.00278501	0.531906	0.0227315	hypothetical protein
CNAG_02140	-0.0477024	0.910563	0.25564	0.076381	0.53063	1.8465e-06	NADH dehydrogenase (ubiquinone) 1 alpha subcomplex 12
CNAG_05149	0.253916	0.728653	0.355721	0.12194	0.529636	0.0295986	protoheme IX farnesyltransferase
CNAG_04415	-0.00236529	0.997817	0.4055	0.128934	0.529543	0.0722177	oxidoreductase
CNAG_03510	-0.125283	0.848868	0.817501	3.21792e-09	0.528734	3.32733e-05	large subunit ribosomal protein L36e
CNAG_04180	-0.0722496	0.887696	0.595044	3.65169e-05	0.52855	0.000246779	large subunit ribosomal protein L15
CNAG_05110	0.0714769	0.926491	0.643605	0.000113022	0.52806	0.00367491	small subunit ribosomal protein S13
CNAG_12319	0.782681	0.581474	-1.15199	0.457702	0.526885	0.480774	unspecified product
CNAG_01123	0.0737049	0.955125	0.521043	0.0364393	0.526863	0.127283	DRAP deaminase
CNAG_01283	0.269976	0.7558	-0.290617	0.462427	0.52683	0.0224781	hypothetical protein
CNAG_03878	0.00667448	0.996444	1.00302	7.06018e-08	0.52671	0.0517875	hypothetical protein
CNAG_02037	-0.186656	0.705872	0.351896	0.0624281	0.526664	0.00866502	large subunit ribosomal protein L22
CNAG_06725	0.111017	0.89065	0.618252	0.000381335	0.526216	0.0694957	DNA polymerase delta subunit 2
CNAG_05808	0.259881	0.594853	0.365059	0.0907418	0.526047	0.00488322	hypothetical protein
CNAG_05524	0.208177	0.30997	-0.0911251	0.58226	0.525773	0.00532669	glycogen storage control protein
CNAG_03167	-0.0208203	0.984993	0.832015	9.01912e-06	0.525771	0.0152178	CAMK/CAMKL/CHK1 protein kinase
CNAG_06059	0.2866	0.649003	0.737272	0.00661552	0.525753	0.0413394	hypothetical protein
CNAG_00891	0.241396	0.603267	1.10286	1.65276e-13	0.525441	0.000987314	ATP-binding cassette, subfamily F, member 2
CNAG_07311	-0.326586	0.773074	0.47023	0.117219	0.525423	0.145127	compass component bre2
CNAG_12437	0.282099	0.903946	-0.187581	0.741962	0.524801	0.374915	unspecified product
CNAG_04677	-0.171697	0.881482	0.184093	0.516552	0.524233	0.131713	xylitol dehydrogenase
CNAG_01104	-0.00272293	0.996627	0.632466	0.00397968	0.524162	0.0140292	ribosomal RNA-processing protein 8
CNAG_05333	-0.188169	0.829218	-0.609776	0.019539	0.523504	0.0345429	hypothetical protein
CNAG_05287	-0.0775675	0.953594	0.367046	0.172352	0.523099	0.036341	hypothetical protein
CNAG_02090	-0.106709	0.867219	0.814015	2.85513e-10	0.522913	0.00266396	guanine nucleotide-binding protein G(o) subunit alpha
CNAG_02751	0.585135	0.555384	2.00207	6.54547e-13	0.522499	0.448442	hypothetical protein
CNAG_03929	0.427647	0.0239957	0.193152	0.293359	0.521894	0.0794986	hypothetical protein
CNAG_06072	-0.15366	0.779924	0.0893869	0.624088	0.520501	0.000370458	Chorismate mutase
CNAG_00099	-0.218489	0.593173	0.574493	4.42688e-06	0.519815	0.000542813	minichromosome maintenance protein 3
CNAG_00191	-0.0906065	0.96494	0.291649	0.307868	0.519787	0.073849	hypothetical protein
CNAG_05979	-0.123273	0.849791	0.29299	0.199707	0.519634	0.054177	phosphoglycerate dehydrogenase
CNAG_02979	-0.0405783	0.976826	0.407654	0.131406	0.519057	0.140841	hypothetical protein
CNAG_03597	0.233959	0.829218	-0.437239	0.356659	0.517862	0.133618	hypothetical protein, variant
CNAG_07884	0.205648	0.609646	0.835892	2.91705e-07	0.51766	0.0225196	hypothetical protein
CNAG_06126	0.481153	0.144892	0.648517	0.0314115	0.517624	0.0723041	Pin2-interacting protein X1
CNAG_03974	0.358048	0.0608505	1.22751	3.67289e-29	0.517259	4.08425e-05	hypothetical protein
CNAG_01681	0.0399276	0.981218	0.225411	0.368296	0.517202	0.000111005	cytosine permease
CNAG_03595	0.577702	0.308851	0.931823	9.67136e-09	0.517091	0.199197	hypothetical protein
CNAG_07840	-0.0847108	0.966954	-0.256842	0.573369	0.517001	0.316158	hypothetical protein
CNAG_02324	-0.140835	0.871795	0.646941	0.00129216	0.51639	0.00523204	hypothetical protein
CNAG_01354	-0.0681458	0.962449	0.535849	0.0519758	0.516086	0.102415	hypothetical protein
CNAG_12018	-0.132088	0.881152	0.263485	0.350303	0.515787	0.0257145	unspecified product
CNAG_04698	0.15223	0.881152	0.891921	6.2761e-06	0.515351	0.0458756	hypothetical protein
CNAG_05145	-0.201464	0.837415	0.932205	0.000209298	0.515059	0.0890681	hypothetical protein
CNAG_06447	-0.15308	0.703732	1.21992	2.45238e-22	0.514734	3.50369e-06	large subunit ribosomal protein L22
CNAG_03525	0.644038	1.39727e-07	1.50104	1.45717e-53	0.514041	0.0060305	alpha,alpha-trehalase
CNAG_03892	-0.14733	0.887805	1.01367	2.38668e-22	0.513597	0.00028887	chaperonin GroES
CNAG_05221	-0.104119	0.86545	0.52365	0.00104104	0.513184	0.000239153	histone H2A.Z
CNAG_06563	-0.0851239	0.86545	0.577774	1.78255e-05	0.513114	0.00057542	translation initiation factor 3 subunit F
CNAG_02106	0.10705	0.942095	1.10435	5.57781e-09	0.513071	0.0404355	hypothetical protein
CNAG_03284	0.211177	0.792448	0.749327	0.00360955	0.51264	0.211839	rRNA biogenesis protein RRP36
CNAG_02917	-0.0758215	0.878443	1.07702	1.24261e-11	0.511544	0.000700114	hypothetical protein
CNAG_06092	0.0319156	0.969199	-0.278528	0.175457	0.51138	8.11508e-08	cyclin
CNAG_01124	0.404244	0.600811	0.681182	0.0427074	0.511346	0.140994	hypothetical protein
CNAG_01608	0.180136	0.770806	0.326635	0.157231	0.510943	0.0209548	nuclear GTP-binding protein
CNAG_12361	-0.32197	0.758088	-1.06682	0.000202629	0.510219	0.0430913	unspecified product
CNAG_12870	0.486353	0.883135	-1.32496	0.32663	0.509951	0.639603	unspecified product
CNAG_02222	-0.163709	0.813553	0.385071	0.0369598	0.509571	0.0155794	hypothetical protein
CNAG_02182	0.548906	0.000758627	1.34133	3.25639e-35	0.509416	0.0427942	D-lactaldehyde dehydrogenase
CNAG_01959	-0.138636	0.867954	0.409607	0.240244	0.508835	0.112462	condensin complex subunit 1
CNAG_01118	-0.0506393	0.971373	-1.0917	0.00748736	0.508742	0.068417	AAT family amino acid transporter
CNAG_13164	-0.301544	0.880803	-0.522531	0.515604	0.508444	0.372742	unspecified product
CNAG_00677	0.0559976	0.966954	0.478933	0.0580935	0.507775	0.0627252	hypothetical protein
CNAG_00701	0.052648	0.95269	0.142283	0.624088	0.50775	2.8655e-05	hypothetical protein
CNAG_04360	-0.563216	0.0464109	1.04079	3.23424e-11	0.507611	0.0680169	hypothetical protein
CNAG_12440	0.814053	0.657996	-0.423418	0.689761	0.507434	0.496517	unspecified product
CNAG_07033	0.0904524	0.892659	0.707871	0.000105795	0.507273	0.0100673	hypothetical protein
CNAG_00002	-0.313387	0.572459	0.11658	0.668968	0.506699	0.0280157	hypothetical protein
CNAG_05022	-0.408314	0.755178	-0.696044	0.109187	0.506189	0.242767	hypothetical protein
CNAG_12505	-0.112602	0.974136	-2.00225	0.0662103	0.506082	0.417779	unspecified product
CNAG_02075	0.0831091	0.933948	0.701235	0.000773772	0.506054	0.0288263	hypothetical protein
CNAG_06076	0.0444472	0.97368	1.06155	2.85864e-08	0.505126	0.0262796	cytoplasmic protein
CNAG_02974	0.0850279	0.274401	0.485848	2.18391e-07	0.505088	9.75605e-05	voltage-dependent anion channel protein 2
CNAG_04595	0.20422	0.814447	0.601014	0.0291056	0.504979	0.0522711	hypothetical protein
CNAG_00439	-0.0697682	0.921182	0.660834	0.0141052	0.504814	0.000386992	hypothetical protein
CNAG_13016	0.331567	0.893639	-1.11889	0.174018	0.503789	0.543677	unspecified product
CNAG_05391	-0.100776	0.835242	0.333863	0.0528593	0.503752	0.000321271	hypothetical protein
CNAG_03015	-0.179951	0.86545	1.02114	4.25335e-07	0.503664	0.0145411	large subunit ribosomal protein L37-A
CNAG_05555	-0.0675207	0.938195	0.980654	1.5136e-30	0.503029	0.000697739	hypothetical protein
CNAG_01170	-0.204822	0.543899	1.03248	1.02904e-11	0.5026	0.00155483	small subunit ribosomal protein S17
CNAG_03927	-0.131417	0.939749	0.591384	0.217414	0.501967	0.349057	hypothetical protein
CNAG_02785	-0.138566	0.756014	0.330953	0.199682	0.501575	0.00120881	hypothetical protein
CNAG_02443	-0.14139	0.770227	0.289221	0.0677916	0.501478	0.0068797	hypothetical protein
CNAG_00607	0.165277	0.724421	0.362771	0.0288753	0.500792	0.00343616	hypothetical protein
CNAG_02385	-0.165832	0.751272	0.0953893	0.688149	0.500045	0.0152047	DNA primase small subunit
CNAG_01200	0.0236602	0.984993	0.733196	0.00572717	0.500021	0.0420145	hypothetical protein
CNAG_02338	-0.023738	0.968207	0.643285	2.50181e-14	0.499995	6.84961e-07	cellular nucleic acid-binding protein
CNAG_01489	0.0993157	0.933438	0.168392	0.584678	0.499968	0.0836734	maltose O-acetyltransferase
CNAG_01753	0.678797	5.01195e-06	1.369	1.15841e-37	0.499193	0.0757196	hypothetical protein
CNAG_02558	-0.285559	0.844768	-0.789289	0.0655301	0.49918	0.19613	hypothetical protein
CNAG_02821	0.0239016	0.986342	0.277868	0.437438	0.498958	0.281673	hypothetical protein
CNAG_02025	-0.136239	0.851538	0.682331	0.000294815	0.498546	0.0147224	DNA-directed RNA polymerase III subunit RPC3
CNAG_12009	0.398908	0.805149	-0.612895	0.327109	0.498512	0.267665	unspecified product
CNAG_03902	0.449939	0.319681	0.288837	0.349299	0.498333	0.00336892	Regulator of drug sensitivity 2, putative
CNAG_01430	0.0697883	0.96147	0.435984	0.0439672	0.498101	0.0172394	hypothetical protein
CNAG_04575	0.239182	0.0501664	0.655194	2.33026e-08	0.497805	2.2512e-07	G2/mitotic-specific cyclin 1/2
CNAG_05568	-0.0205527	0.981562	0.610743	7.24678e-05	0.49765	0.00242802	septum formation protein Maf
CNAG_05563	-0.0662443	0.94267	0.214688	0.316938	0.497407	0.0944036	histone deacetylase HOS2
CNAG_06829	0.124762	0.893073	0.408981	0.0344945	0.497179	0.00319525	Squalene monooxygenase
CNAG_06203	-0.313759	0.622481	-0.111575	0.718944	0.497115	0.115162	HMG-box transcription factor, putative
CNAG_00079	-0.50951	0.203907	-0.10512	0.683954	0.496874	0.0697149	hypothetical protein
CNAG_06441	-0.0134909	0.989461	0.748984	4.47399e-05	0.495879	0.036341	isoleucine-tRNA ligase
CNAG_03720	0.0174519	0.986537	0.0212087	0.95181	0.495522	0.0807085	D-tyrosyl-tRNA(Tyr) deacylase
CNAG_04664	-0.0261287	0.981218	0.192377	0.405453	0.495261	0.0211433	hypothetical protein
CNAG_01927	-0.0709047	0.961234	0.137844	0.679801	0.495129	0.117974	hypothetical protein
CNAG_01154	0.381056	0.631456	-0.0429374	0.939947	0.495111	0.0897972	hypothetical protein
CNAG_04541	-0.0606392	0.941105	0.447584	0.0133171	0.495099	0.0105099	cleavage stimulation factor subunit 2
CNAG_03962	-0.179711	0.818505	0.45611	0.000540301	0.494604	0.0117708	minichromosome maintenance protein 6
CNAG_12628	0.15144	0.891174	0.223067	0.50673	0.494	0.110005	unspecified product
CNAG_03159	0.0358643	0.984344	0.548321	0.114741	0.493897	0.208444	cytoplasmic protein
CNAG_12931	0.341348	0.944456	1.03523	0.225198	0.493504	0.629466	unspecified product
CNAG_03049	-0.0474836	0.95269	0.554105	0.000338166	0.493132	0.00267748	hypothetical protein
CNAG_12765	0.474366	0.754084	0.401384	0.627299	0.492821	0.385399	unspecified product
CNAG_03322	-0.216998	0.440734	0.281529	0.152139	0.492683	0.0010783	UDP-glucuronate decarboxylase
CNAG_04776	-0.0504512	0.941105	1.36559	1.44805e-11	0.492389	0.00202501	Homoserine dehydrogenase
CNAG_12444	0.472761	0.848014	-0.312194	0.74774	0.49236	0.578892	unspecified product
CNAG_03984	0.196858	0.90937	0.253702	0.396413	0.492315	0.0888497	hypothetical protein
CNAG_00304	-0.257795	0.887805	0.61151	0.137948	0.492278	0.47646	hypothetical protein
CNAG_05132	-0.0179499	0.972636	0.521332	1.30074e-10	0.492173	0.0253916	cytochrome c oxidase subunit 5b
CNAG_03602	0.169198	0.507842	0.814564	0.0188662	0.491975	9.36909e-05	U3 small nucleolar RNA-associated protein 5
CNAG_02413	0.313368	0.391159	0.918155	1.87046e-12	0.49162	0.0129652	hypothetical protein
CNAG_04146	-0.143795	0.817354	0.392393	0.199972	0.491491	0.00200143	hypothetical protein
CNAG_05372	0.101768	0.83523	0.256915	0.120129	0.491028	0.00198412	hypothetical protein
CNAG_01990	-0.134549	0.617595	1.07592	3.92849e-99	0.490321	0.00267639	small subunit ribosomal protein S5
CNAG_02359	-0.102431	0.897407	0.918054	1.0952e-11	0.489763	0.000138987	hypothetical protein
CNAG_03341	-0.0982667	0.865568	0.508034	0.000784642	0.489618	0.0185234	minichromosome maintenance protein 2
CNAG_00575	0.787898	0.194208	1.63619	6.80198e-06	0.489274	0.458159	Catalase 3
CNAG_04448	-0.060622	0.953594	0.910535	1.8796e-49	0.489231	0.0213501	large subunit ribosomal protein L19e
CNAG_01461	0.0329225	0.974122	0.0050538	0.984081	0.488914	0.00769444	hypothetical protein
CNAG_07321	-0.0299972	0.975991	0.548992	0.00106153	0.488683	0.0657339	hypothetical protein
CNAG_04227	-0.153773	0.710507	0.226324	0.162404	0.488172	0.0265384	hypothetical protein
CNAG_01281	0.129998	0.876515	-0.154656	0.535648	0.487742	0.210216	hypothetical protein
CNAG_06723	0.0108888	0.981218	0.110574	0.256047	0.487646	8.77781e-06	hypothetical protein
CNAG_04648	-0.237909	0.418003	1.08027	6.05977e-20	0.486979	0.0155549	sister chromatid cohesion protein pds5
CNAG_01485	0.414085	0.313623	1.12992	2.09717e-24	0.486202	0.0579642	D-lactate dehydrogenase (cytochrome)
CNAG_01828	-0.148754	0.829218	0.337788	0.096663	0.485574	0.0151231	compass component swd1
CNAG_02891	0.0236332	0.967872	0.605517	1.89193e-11	0.485295	0.000917217	hypothetical protein
CNAG_00172	-0.320904	0.500568	0.279274	0.227026	0.483932	0.00206333	kinesin
CNAG_01486	-0.147509	0.813156	0.989674	8.31739e-26	0.483854	1.17381e-05	large subunit ribosomal protein L15-A
CNAG_05573	-0.149393	0.917692	0.690307	0.0628203	0.483464	0.180217	cytochrome c oxidase assembly protein subunit 17
CNAG_12605	-0.0333055	0.977356	-0.320261	0.186266	0.483264	0.0295677	unspecified product
CNAG_06238	0.848339	0.0390045	2.38392	1.0057e-15	0.482755	0.409141	Glutathione S-transferase
CNAG_05045	0.127358	0.89616	0.0960419	0.781508	0.481795	0.119031	hypothetical protein
CNAG_00188	-0.172569	0.837309	-0.103976	0.7616	0.481559	0.0222407	hypothetical protein
CNAG_01611	0.314714	0.172343	-0.323713	0.0542423	0.481223	0.00268306	infection related protein of unknown function
CNAG_07642	0.254922	0.902406	-0.255485	0.706152	0.481098	0.424091	hypothetical protein
CNAG_06289	0.343181	0.143793	0.819605	1.08537e-12	0.480843	0.0241699	hypothetical protein
CNAG_03577	-0.0865322	0.620409	1.17326	5.63195e-27	0.480424	6.6566e-06	large subunit ribosomal protein LP0
CNAG_03520	0.129014	0.86545	0.126692	0.656672	0.480337	0.0795945	hypothetical protein
CNAG_07456	0.311386	0.651115	0.159002	0.685333	0.48023	0.11956	hypothetical protein
CNAG_01638	0.154109	0.84039	0.555944	0.0116515	0.479864	0.0432463	hypothetical protein
CNAG_01676	-0.210741	0.606042	0.70154	8.89993e-07	0.479859	0.00408805	tRNA (adenine-N(1)-)-methyltransferase non- catalytic subunit TRM6
CNAG_01064	-0.129529	0.816479	-0.236156	0.209898	0.479771	0.00422988	hypothetical protein
CNAG_07162	-0.304411	0.657181	0.534207	0.0111916	0.479603	0.0517875	origin recognition complex subunit 2
CNAG_05892	-0.116536	0.716778	0.4198	3.45886e-05	0.479566	9.80327e-05	hypothetical protein
CNAG_07917	-0.162938	0.762381	0.374433	0.258196	0.479349	0.0522711	uracil transporter FurD
CNAG_02507	-0.0631265	0.872635	0.576935	1.12226e-10	0.479066	2.72453e-05	hypothetical protein
CNAG_12248	0.581613	0.0896167	-0.213145	0.482534	0.477845	0.0482093	unspecified product
CNAG_02775	0.274157	0.0817458	0.121189	0.218674	0.477659	0.0110273	hypothetical protein
CNAG_01525	-0.396674	0.323797	0.585411	0.00466548	0.477644	0.0247872	hypothetical protein
CNAG_05268	0.324833	0.817896	0.390923	0.341432	0.477192	0.437332	hypothetical protein
CNAG_07322	-0.115594	0.813156	0.727332	3.41833e-06	0.476883	9.01962e-05	hypothetical protein
CNAG_01752	-0.119827	0.807689	0.496012	4.1319e-06	0.476738	2.71032e-05	hypothetical protein
CNAG_01264	-0.131019	0.708311	0.812233	3.70825e-11	0.476559	0.00268807	homoisocitrate dehydrogenase
CNAG_04122	0.0496813	0.96147	-0.0108413	0.969088	0.47554	0.0944036	hypothetical protein
CNAG_02842	-0.129153	0.829218	0.752774	1.61505e-05	0.475348	0.14174	hypothetical protein
CNAG_05479	-0.0337783	0.97597	0.805827	7.86675e-06	0.475184	0.0795274	Fungal specific transcription factor, putative
CNAG_00504	-0.11235	0.86545	0.58024	0.000419601	0.474669	0.158243	peptidyl-prolyl cis-trans isomerase-like 4
CNAG_07700	0.54316	0.642493	-0.317965	0.659051	0.474477	0.530203	hypothetical protein
CNAG_05485	-0.146363	0.7558	0.404801	0.006655	0.474448	0.00222937	tRNA (adenine-N(1)-)-methyltransferase catalytic subunit trm61
CNAG_04079	-0.00411767	0.996186	0.239095	0.195762	0.474232	0.0285845	HAT1-interacting factor 1
CNAG_04152	0.210277	0.651168	0.728416	2.04718e-05	0.474089	0.0110378	protein phosphatase methylesterase 1
CNAG_00662	-0.105107	0.869952	0.365551	0.0171971	0.473617	0.00207322	carboxymethylenebutenolidase
CNAG_01361	-0.0101553	0.989414	0.652759	3.37643e-22	0.473609	1.34459e-05	importin alpha subunit
CNAG_00707	0.14442	0.636794	0.639533	2.75682e-07	0.473127	0.00246616	protein sym1
CNAG_03453	-0.506693	0.224799	0.187184	0.584678	0.4729	0.0296125	kinesin family member 11
CNAG_03897	0.112611	0.884749	0.620949	0.00142193	0.472677	0.150865	hypothetical protein
CNAG_06690	-0.331165	0.16163	0.0454805	0.798465	0.472494	0.00220995	hypothetical protein
CNAG_01943	0.0225849	0.976536	0.7827	2.91225e-06	0.47249	0.0181766	hypothetical protein
CNAG_06927	-0.0368788	0.974122	0.569017	0.000173559	0.472435	0.00264401	peptidyl-prolyl isomerase G (cyclophilin G)
CNAG_06637	-0.220644	0.732827	0.514449	0.00641497	0.472382	0.0788072	ubiquitin carboxyl-terminal hydrolase 22/27/51
CNAG_05011	-0.0956509	0.917436	0.270881	0.237864	0.472322	0.0349479	iron donor protein CyaY
CNAG_01890	0.185094	0.646356	0.843185	1.62796e-12	0.472216	0.0274103	5-methyltetrahydropteroyltriglutamate- homocysteine S-methyltransferase
CNAG_02356	-0.0761227	0.938195	0.557786	0.010279	0.47207	0.0334047	phosphatidylinositol glycan, class F
CNAG_07740	0.0903502	0.747372	0.530015	3.27777e-09	0.471925	4.52086e-05	hypothetical protein
CNAG_00009	0.054479	0.955125	0.343973	0.0737264	0.471789	0.0358844	calcium-binding protein
CNAG_00853	-0.00544782	0.996186	0.26346	0.432798	0.471636	0.0352052	hypothetical protein
CNAG_00235	0.269834	0.562384	0.175882	0.70965	0.47155	0.0894265	amt family ammonium transporter
CNAG_02311	-0.0183447	0.993672	-1.38182	0.00169058	0.471483	0.139623	hypothetical protein
CNAG_06228	0.211096	0.808088	0.563304	0.0360784	0.471206	0.0820679	MIF4G/MA4 domain-containing protein
CNAG_12746	1.48022	0.737237	0.204091	0.932278	0.470532	0.845002	unspecified product
CNAG_03044	-0.549822	0.718921	0.894235	0.0763006	0.470517	0.423966	hypothetical protein
CNAG_00166	0.288937	0.633343	0.457197	0.0622301	0.470167	0.0693814	ATP-dependent RNA helicase DBP8
CNAG_05522	-0.050803	0.928569	0.752897	8.21349e-12	0.470117	0.0122099	hypothetical protein
CNAG_04829	0.279446	0.896484	0.676731	0.196007	0.470051	0.455234	hypothetical protein
CNAG_01797	-0.171597	0.731087	0.539245	0.000820396	0.469986	0.0287284	hypothetical protein
CNAG_02495	0.0146357	0.984993	0.668197	0.000494769	0.46992	0.00588772	hypothetical protein
CNAG_12420	-0.12084	0.938195	-0.0925527	0.810385	0.469902	0.395106	unspecified product
CNAG_12861	1.00002	0.745982	-0.491899	0.788991	0.469123	0.778672	unspecified product
CNAG_13132	0.243593	0.706111	-0.644993	0.0061365	0.469015	0.0416428	unspecified product
CNAG_12250	-0.01117	0.990458	0.119197	0.557367	0.468737	0.0328088	unspecified product
CNAG_06663	-0.155571	0.835372	0.670998	6.61318e-07	0.468385	0.000473092	hypothetical protein
CNAG_03907	-0.53753	0.0128503	0.314518	0.138967	0.46794	0.0523224	hypothetical protein
CNAG_03048	-0.376247	0.376863	0.379572	0.0458663	0.467315	0.0157055	Gluconokinase
CNAG_03397	-0.0155775	0.981736	0.230182	0.17808	0.467159	0.00156963	hypothetical protein
CNAG_03078	0.190205	0.769256	0.758662	0.000418798	0.467051	0.0607787	type I phosphodiesterase/nucleotide pyrophosphatase
CNAG_02784	0.282428	0.642106	0.334975	0.333526	0.466701	0.0644965	Methyltransferase
CNAG_01586	-0.162057	0.0888403	0.56878	2.60185e-07	0.466225	1.49766e-05	F-type H -transporting ATPase subunit B
CNAG_04893	-0.224693	0.817354	0.314013	0.440267	0.466091	0.186308	hypothetical protein
CNAG_04978	0.262604	0.385387	-0.512977	0.00306033	0.46558	0.157434	hypothetical protein
CNAG_01253	0.149302	0.666756	0.637502	1.30267e-06	0.465576	0.0219162	hypothetical protein
CNAG_07392	0.259863	0.7558	-0.058618	0.89444	0.465423	0.12402	hypothetical protein
CNAG_07391	-0.242509	0.751272	0.0504476	0.850767	0.465235	0.025252	hypothetical protein
CNAG_04667	0.00923634	0.993672	0.236897	0.296861	0.465038	0.124352	hypothetical protein
CNAG_03099	-0.05024	0.968394	0.502649	0.0197803	0.464783	0.0264523	hypothetical protein
CNAG_04322	0.854883	5.17004e-13	1.65684	1.98122e-36	0.46476	0.124027	hypothetical protein
CNAG_07380	0.0330973	0.993102	0.0738682	0.929685	0.464731	0.501413	hypothetical protein
CNAG_00291	0.282895	0.560658	0.175929	0.281708	0.464558	0.00440694	hypothetical protein
CNAG_07518	-0.174806	0.896496	0.463025	0.161236	0.464424	0.14021	ribonuclease P/MRP protein subunit POP5
CNAG_03446	-0.0834718	0.933438	0.531798	0.0327706	0.464362	0.242767	hypothetical protein
CNAG_12920	-0.276303	0.911044	-0.306525	0.680107	0.464349	0.449942	unspecified product
CNAG_06437	-0.208943	0.792448	0.470563	0.0577006	0.463782	0.0722891	hypothetical protein
CNAG_05906	-0.409285	0.527975	0.440538	0.162431	0.463767	0.177949	hypothetical protein
CNAG_05575	-0.08921	0.919441	0.770165	1.42694e-05	0.463648	0.0612539	hypothetical protein
CNAG_12988	0.234857	0.563805	0.248978	0.177239	0.46344	0.110083	unspecified product
CNAG_04382	0.312404	0.152067	0.645767	2.56088e-09	0.463369	0.000351212	hypothetical protein
CNAG_06869	-0.0693261	0.960614	-0.596729	0.0183418	0.462761	0.208181	hypothetical protein
CNAG_05764	-0.195667	0.758465	0.531674	0.0104675	0.462705	0.0323782	small subunit ribosomal protein S5
CNAG_01380	0.0970184	0.851538	0.454455	0.00163378	0.462426	0.00172255	Phosphatidylserine decarboxylase
CNAG_01772	0.0187027	0.981519	0.876063	5.30576e-10	0.462363	0.0804475	hypothetical protein
CNAG_03327	-0.591457	0.433679	0.100741	0.817572	0.46223	0.193145	hypothetical protein
CNAG_06381	0.368839	0.345762	1.98917	2.34332e-37	0.462203	0.0155809	hypothetical protein
CNAG_07426	-0.131772	0.84039	0.0640771	0.809932	0.462094	0.0181622	hypothetical protein
CNAG_00771	-0.12396	0.852717	1.13774	3.2996e-11	0.461869	0.00674433	large subunit ribosomal protein L29
CNAG_07949	0.30014	0.808088	-0.0762261	0.885852	0.461601	0.277626	hypothetical protein
CNAG_07922	0.00858074	0.993643	0.455482	0.0168508	0.46135	0.0671653	transcription factor
CNAG_06385	-0.633581	0.255377	0.826955	0.0016179	0.461242	0.191532	GAF domain-containing protein
CNAG_04635	-0.0291722	0.972636	-0.357242	0.000105795	0.461039	1.98248e-07	hypothetical protein
CNAG_12412	0.0300357	0.984956	-0.119669	0.698219	0.459985	0.0584521	unspecified product
CNAG_00161	-0.121836	0.881594	-0.140827	0.592685	0.459747	0.0346849	hypothetical protein
CNAG_07419	0.0851504	0.896484	0.0108421	0.963457	0.459433	0.0067028	hypothetical protein
CNAG_00758	-0.132072	0.903071	0.641812	0.0643037	0.459312	0.0889287	regulatory protein Ral2
CNAG_01179	-0.114332	0.897407	0.529132	0.0113566	0.459092	0.0733438	DNA-directed RNA polymerase I and III subunit RPAC1
CNAG_02722	0.235733	0.0480985	1.11139	2.08341e-40	0.45901	8.25389e-05	aldose reductase
CNAG_07356	-0.137895	0.727372	-0.165329	0.0845931	0.458888	7.18447e-06	succinate dehydrogenase, cytochrome b556 subunit
CNAG_03949	-0.173778	0.7558	0.18518	0.368672	0.458731	0.0206047	4-nitrophenyl phosphatase
CNAG_02951	-0.00227697	0.99889	0.667872	0.0486117	0.458423	0.225226	hypothetical protein
CNAG_00907	0.199239	0.80973	-0.314574	0.280861	0.458306	0.10636	hypothetical protein
CNAG_03484	-0.220073	0.751272	0.184087	0.302249	0.457945	0.00939262	kinetochore protein Mis13/DSN1
CNAG_00475	-0.108481	0.762513	0.538582	0.00833606	0.457805	0.000206402	hypothetical protein
CNAG_03524	-0.185677	0.630027	0.0572675	0.7774	0.457193	0.211247	hypothetical protein
CNAG_03165	0.0942068	0.938195	0.192478	0.571437	0.457043	0.0947742	hypothetical protein
CNAG_13048	-0.584707	0.881152	-0.359144	0.846993	0.456926	0.666971	unspecified product
CNAG_12000	0.136994	0.88458	0.0584533	0.867736	0.456771	0.105004	unspecified product
CNAG_01976	-0.206849	0.717271	1.06665	1.80818e-11	0.456144	0.0271673	large subunit ribosomal protein L23
CNAG_01223	-0.125385	0.837415	-0.982485	4.08699e-10	0.45613	0.0166768	hypothetical protein
CNAG_06392	-0.00503866	0.996435	0.635069	0.0154101	0.455918	0.166195	hypothetical protein
CNAG_07940	-0.224174	0.887805	1.00953	0.00232302	0.455798	0.352019	hypothetical protein
CNAG_02310	0.0486771	0.96147	0.468106	0.0597476	0.455778	0.063101	casein kinase II subunit beta
CNAG_07760	0.191003	1	1.54459	0.356447	0.455654	0.842753	hypothetical protein
CNAG_07801	0.0473152	0.910909	0.798023	3.46217e-18	0.455318	8.04953e-05	aldo-keto reductase
CNAG_05018	0.32586	0.722116	-0.595366	0.148557	0.455198	0.291508	hypothetical protein
CNAG_12132	-0.400521	0.804752	-0.293127	0.619837	0.454862	0.535791	unspecified product
CNAG_05004	-0.214726	0.651168	0.415212	0.160883	0.45439	0.0152467	GTP-binding protein LepA
CNAG_04326	0.397365	0.232078	1.62568	3.00812e-15	0.454326	0.231611	malate dehydrogenase (oxaloacetate- decarboxylating)
CNAG_01395	-0.215333	0.674375	0.366073	0.0332261	0.453595	0.0166778	Ribose-5-phosphate isomerase
CNAG_03304	0.0903607	0.95986	0.400731	0.184145	0.453524	0.109153	hypothetical protein
CNAG_00593	0.0264858	0.984993	0.269879	0.389237	0.453302	0.241098	hypothetical protein
CNAG_04519	-0.179224	0.884205	-0.456673	0.152728	0.45325	0.131639	hypothetical protein
CNAG_06115	0.223581	0.714411	-0.809449	9.88449e-05	0.45266	0.0672162	hypothetical protein
CNAG_05499	-0.175099	0.792448	0.657588	6.86363e-05	0.452653	0.00435782	SHO1 osmosensor
CNAG_04544	-0.013177	0.994276	-0.208499	0.497102	0.452058	0.0872127	hypothetical protein
CNAG_05273	-0.0398293	0.974688	0.550486	0.00145906	0.451421	0.0208972	1,2-dihydroxy-3-keto-5-methylthiopentene dioxygenase, variant
CNAG_06407	-0.149673	0.825238	0.463361	0.0307767	0.450894	0.025703	cytochrome c oxidase subunit 7c
CNAG_06692	-0.254843	0.747247	0.613415	0.00913824	0.450837	0.090352	hypothetical protein
CNAG_03211	0.084418	0.956977	-0.323491	0.475784	0.450762	0.181899	hypothetical protein
CNAG_07830	0.11464	0.840385	0.301438	0.145273	0.450662	0.030491	hypothetical protein, variant
CNAG_05837	-0.250792	0.974122	0.777942	0.581754	0.449765	0.778597	hypothetical protein
CNAG_03705	0.79037	5.56589e-26	1.33786	3.493e-82	0.449655	0.000674196	hypothetical protein
CNAG_06079	-0.0425892	0.937534	0.536787	3.41818e-08	0.449338	9.13061e-05	Proliferating cell nuclear antigen (PCNA)
CNAG_02541	0.27559	0.617849	-0.26463	0.0604951	0.449249	0.00884602	cyclin-dependent protein kinase inhibitor
CNAG_12791	-0.728456	0.845522	-0.221906	0.860624	0.449196	0.686302	unspecified product
CNAG_04161	0.0917274	0.922195	0.362268	0.108491	0.448853	0.0487012	hypothetical protein
CNAG_01991	-0.061147	0.861035	0.699383	1.23775e-17	0.448762	0.0316468	cytochrome c oxidase subunit 4
CNAG_06916	0.0225912	0.992299	1.05815	6.65444e-07	0.448562	0.081735	hypothetical protein
CNAG_03985	0.0236868	0.977356	0.716793	7.24678e-05	0.448377	0.0237535	Grx4 family monothiol glutaredoxin
CNAG_06125	-0.0280855	0.831535	0.705708	1.05585e-13	0.448296	0.00376904	elongation factor 1-alpha
CNAG_02361	-0.483892	0.347797	0.738727	0.000235625	0.447941	0.106142	MFS transporter, ACS family, pantothenate transporter
CNAG_05927	-0.015992	0.986342	0.372542	0.100055	0.447804	0.0208631	ATP synthase mitochondrial F1 complex assembly factor 1
CNAG_06907	0.734517	0.589175	-0.00768731	0.994097	0.447553	0.473814	hypothetical protein
CNAG_03252	-0.83301	1	1.57403	0.356447	0.447496	0.843755	hypothetical protein
CNAG_12520	1.96883	0.543781	1.20951	0.487725	0.447496	0.843755	unspecified product
CNAG_01514	1.48893	0.720454	0.776487	0.692605	0.447496	0.843755	hypothetical protein
CNAG_07624	-2.27415	1	-2.21494	0.341432	0.447496	0.843755	hypothetical protein
CNAG_12725	0.75103	0.905826	-2.21494	0.341432	0.447496	0.843755	unspecified product
CNAG_04953	0.207714	0.367978	1.32054	2.21613e-96	0.446803	9.12328e-06	hypothetical protein
CNAG_02791	0.0417501	0.978978	0.207745	0.711459	0.446782	0.160065	hypothetical protein
CNAG_01229	-0.340609	0.506989	0.387368	0.262466	0.44613	0.0767544	L-mandelate dehydrogenase
CNAG_00085	-0.413039	0.284728	0.592611	0.00803516	0.446105	0.0342885	histone chaperone ASF1
CNAG_01321	-0.095815	0.740962	0.36917	7.4866e-05	0.445996	0.00222937	acyl carrier protein
CNAG_03930	0.108318	0.905581	0.440989	0.0606204	0.445508	0.0724017	hypothetical protein
CNAG_00722	-0.255459	0.695887	0.383986	0.0945292	0.445191	0.0920168	large subunit ribosomal protein L27
CNAG_05111	-0.0324795	0.974122	0.710066	0.000112406	0.445108	0.119334	hypothetical protein
CNAG_12360	0.214412	0.885428	0.202959	0.716311	0.445091	0.371704	unspecified product
CNAG_03332	-0.0499046	0.95986	0.417217	0.022035	0.44481	0.0351641	replication factor C subunit 2/4
CNAG_07762	-0.00633679	0.997268	-0.641151	0.398873	0.444666	0.565589	hypothetical protein
CNAG_01592	-0.494995	0.596948	0.206527	0.698219	0.444391	0.235496	protein-S-isoprenylcysteine O-methyltransferase
CNAG_00462	-0.0757416	0.882967	0.329119	0.0433338	0.444006	6.01865e-05	hypothetical protein
CNAG_00703	-0.138672	0.868129	0.9824	2.57423e-17	0.443881	0.0347308	large subunit ribosomal protein L31e
CNAG_02802	-0.24695	0.837729	0.158561	0.678099	0.443489	0.205438	inositol/phosphatidylinositol kinase
CNAG_02822	0.58587	0.00016682	0.283809	0.0924419	0.443136	0.227915	hypothetical protein
CNAG_04968	-0.00826193	0.99514	0.391945	0.20763	0.442766	0.112855	hypothetical protein
CNAG_07636	0.0540856	0.920614	0.164739	0.305965	0.442382	0.000528964	protoplast regeneration and killer toxin resistance protein
CNAG_03069	0.183711	0.762513	0.42496	0.0386132	0.442318	0.0356094	hydrolase
CNAG_07947	0.235512	0.911865	-0.724364	0.015605	0.442306	0.123028	hypothetical protein
CNAG_03513	0.109931	0.887805	0.629705	0.00254765	0.441705	0.277078	ribosomal RNA-processing protein 7
CNAG_12022	0.856428	0.717408	0.236589	0.819574	0.441691	0.690014	unspecified product
CNAG_03353	-0.323667	0.32227	0.456326	0.00732626	0.441594	0.0252396	hypothetical protein
CNAG_02491	-0.0946469	0.96494	1.14745	0.000215032	0.441429	0.368861	hypothetical protein
CNAG_06096	-0.212451	0.528619	0.96382	1.40763e-31	0.441012	0.0253738	hypothetical protein
CNAG_01951	-0.152425	0.389169	1.24349	5.27467e-15	0.440803	0.000310151	small subunit ribosomal protein S22-A
CNAG_00116	-0.125629	0.743209	0.950099	2.36676e-21	0.44027	0.012013	small subunit ribosomal protein S3
CNAG_03556	-0.137526	0.86545	0.38699	0.101369	0.439875	0.0193359	dimethylaniline monooxygenase
CNAG_02190	-0.202413	0.839328	0.0641992	0.874762	0.439613	0.159498	hypothetical protein
CNAG_06008	0.0878215	0.908667	0.0238033	0.947692	0.439546	0.0172394	hypothetical protein
CNAG_01197	0.0330234	0.966256	0.322246	0.039881	0.439018	0.00434453	ran GTPase-activating protein 1
CNAG_12034	1.49339	0.720454	1.53863	0.337859	0.438981	0.846637	unspecified product
CNAG_13159	1.49339	0.720454	1.16323	0.551455	0.438981	0.846637	unspecified product
CNAG_07009	-0.102999	0.908667	-0.185851	0.384138	0.438491	0.0446483	hypothetical protein
CNAG_04823	-0.296457	0.544164	0.619576	0.000497187	0.438367	0.118423	peptidyl-prolyl cis-trans isomerase H
CNAG_04957	-0.111099	0.835242	0.577156	2.39805e-05	0.438352	0.00470923	hypothetical protein
CNAG_05876	-0.216218	0.829218	-0.17811	0.606675	0.438255	0.403148	hypothetical protein
CNAG_03312	-0.510534	0.663684	1.10926	0.000386752	0.438064	0.304893	hypothetical protein
CNAG_02007	-0.219119	0.110708	0.312858	0.000714682	0.438029	0.0015478	adenylate kinase 1
CNAG_07537	-0.157092	0.926491	0.567084	0.0651784	0.436748	0.116911	mitochondrial GTPase 1
CNAG_01574	0.0833795	0.840284	-0.112624	0.732052	0.436521	0.0507615	hypothetical protein
CNAG_04726	-0.193833	0.666545	1.0102	2.83375e-17	0.436364	0.000715837	large subunit ribosomal protein L18Ae
CNAG_00371	-0.173853	0.727061	0.776576	1.20388e-07	0.436039	0.0266137	methylglutaconyl-CoA hydratase
CNAG_01120	-0.0666315	0.881946	0.712146	5.8254e-14	0.435607	6.73729e-05	pyruvate dehydrogenase complex dihydrolipoamide acetyltransferase
CNAG_09012	-3.84544	0.206585	-2.3478	0.226729	0.435495	0.751446	cytochrome c oxidase subunit II
CNAG_01165	-0.32486	0.448071	0.559129	0.00223568	0.435445	0.0422869	D-erythro-sphingosine kinase
CNAG_04088	-0.00636546	0.996444	0.487133	0.190857	0.43519	0.224848	hypothetical protein
CNAG_12959	0.432668	0.705872	-0.592922	0.262402	0.435088	0.391859	unspecified product
CNAG_00311	-0.222514	0.262119	0.519544	3.17385e-07	0.43429	0.00554817	3-hydroxyisobutyryl-CoA hydrolase
CNAG_06752	0.163355	0.804636	-0.112905	0.400162	0.434138	0.00674686	hypothetical protein
CNAG_01082	0.411089	0.00241852	0.852272	3.65448e-16	0.433798	2.16448e-05	hypothetical protein
CNAG_06510	-0.0750513	0.952048	0.073268	0.818373	0.432908	0.0395297	anaphase-promoting complex subunit 2
CNAG_07861	0.327083	0.825238	0.367262	0.462427	0.432759	0.361767	hypothetical protein
CNAG_02537	-0.0908369	0.976359	-0.646101	0.67085	0.432696	0.578117	hypothetical protein
CNAG_07032	0.352047	0.0540843	1.05243	1.99021e-19	0.432634	8.94662e-06	peroxiredoxin 5, atypical 2-Cys peroxiredoxin
CNAG_02315	-0.0782056	0.694607	0.376995	4.99693e-08	0.432266	0.0272044	ubiquinol-cytochrome c reductase, iron-sulfur subunit
CNAG_00820	-0.148585	0.858612	0.537785	0.00353195	0.432131	0.084833	Prephenate dehydratase
CNAG_03526	-0.456499	0.565277	0.402951	0.268989	0.43176	0.257028	chromosome transmission fidelity protein 8
CNAG_00899	-0.044967	0.976556	0.581647	0.0179332	0.431725	0.113687	hypothetical protein
CNAG_05112	-0.11723	0.881089	0.731722	0.00235142	0.43168	0.0493589	hypothetical protein
CNAG_06063	-0.374393	0.224799	0.687777	0.000584255	0.431356	0.0106594	cytochrome c oxidase assembly protein subunit 15
CNAG_00990	-0.0818168	0.917436	0.392131	0.000625893	0.431174	0.000112467	F-type H -transporting ATPase subunit H
CNAG_12326	-0.401677	0.861035	-0.166068	0.852152	0.431106	0.495638	unspecified product
CNAG_06744	-0.119591	0.913959	0.448362	0.0765022	0.431053	0.121621	chromatin structure-remodeling complex subunit RSC9
CNAG_03101	-0.0855415	0.96147	-0.0191496	0.955328	0.43073	0.156399	efflux protein EncT
CNAG_06963	0.0580085	0.970388	-0.149518	0.0464451	0.430557	0.00214963	Sugar transporter
CNAG_05434	-0.262544	0.459047	0.602003	8.16607e-05	0.430303	0.0136932	hypothetical protein
CNAG_07415	-0.253696	0.422997	-0.0531051	0.675225	0.429962	8.91474e-05	hypothetical protein
CNAG_00120	0.24532	0.86545	0.563078	0.149695	0.429879	0.263028	hypothetical protein
CNAG_01018	0.135344	0.572043	0.425224	2.52017e-05	0.429524	0.00471312	histone-lysine N-methyltransferase Su(var)3-9
CNAG_04101	-0.251628	0.183529	-0.295789	0.0322102	0.428875	0.000436179	hypothetical protein
CNAG_01566	-0.484888	0.4526	0.427058	0.0920428	0.42858	0.0910432	gamma-tubulin complex component 3
CNAG_00788	-0.127536	0.769256	0.457247	9.01817e-05	0.428083	0.0336094	NADH dehydrogenase
CNAG_01140	0.136784	0.885428	0.783787	0.000100991	0.427971	0.0457304	ATP-dependent RNA helicase DRS1
CNAG_04876	-0.149936	0.775187	0.690303	1.33966e-10	0.427915	0.000693075	endo-1,3(4)-beta-glucanase
CNAG_06355	-0.237007	0.701956	0.200856	0.438549	0.427614	0.0700901	hypothetical protein
CNAG_00974	0.355273	0.861035	0.15133	0.825885	0.42759	0.535274	hypothetical protein
CNAG_01043	0.210534	0.705872	1.55338	2.2821e-19	0.426651	0.0555596	hypothetical protein
CNAG_04276	0.0190369	0.986342	0.307884	0.0450071	0.426522	0.230074	cytosine-purine permease
CNAG_01196	0.190864	0.741821	0.980813	5.6005e-13	0.426209	0.0183631	tyrosyl-DNA phosphodiesterase 1
CNAG_04454	-0.350047	0.894028	-0.824389	0.35291	0.426089	0.601722	hypothetical protein
CNAG_04749	-0.143906	0.78766	0.297597	0.0754347	0.425903	0.0172884	hypothetical protein
CNAG_06272	0.122576	0.907825	0.242675	0.36868	0.425634	0.154619	hypothetical protein
CNAG_05701	-0.0251063	0.974122	-0.0574003	0.69053	0.425473	0.0364019	hypothetical protein
CNAG_00514	0.0222133	0.977811	0.38508	0.174641	0.425425	0.00514026	hypothetical protein
CNAG_06521	-0.157625	0.867954	0.263187	0.50703	0.42484	0.134817	hypothetical protein
CNAG_04859	-0.0130166	0.994369	0.493537	0.231968	0.424717	0.408346	rho family protein
CNAG_02478	0.0158747	0.989156	0.113361	0.668352	0.424227	0.0697265	Glycerol dehydrogenase
CNAG_07677	0.278776	0.724167	0.372662	0.27592	0.423893	0.474811	hypothetical protein
CNAG_00874	0.180973	0.705872	0.464988	0.000498649	0.42381	0.0335756	multisite-specific tRNA:(cytosine-C5)- methyltransferase
CNAG_06182	-0.213039	0.705872	0.536331	0.000207236	0.423481	0.00144493	minichromosome maintenance protein 4 (cell division control protein 54)
CNAG_05935	0.0117631	0.987922	0.323142	0.00710968	0.423208	0.00351086	UMP-CMP kinase
CNAG_00870	1.01434	0.194208	-0.2606	0.61912	0.42314	0.34158	hypothetical protein
CNAG_12767	0.258746	0.860346	0.0706141	0.906838	0.422907	0.410449	unspecified product
CNAG_03460	1.18985	0.80415	-0.782363	0.665513	0.421747	0.798728	phosphoglycerate dehydrogenase
CNAG_00557	-0.0951543	0.914784	0.195028	0.275958	0.420942	0.00671215	hypothetical protein
CNAG_06534	-0.168901	0.693038	1.12565	9.17903e-18	0.420934	0.0102926	hydroxymethylglutaryl-CoA reductase (NADPH)
CNAG_02546	-0.0711279	0.950254	0.423252	0.100162	0.42083	0.0870918	hypothetical protein
CNAG_06847	-0.154875	0.86545	0.832137	1.04371e-07	0.420603	0.0323999	small subunit ribosomal protein S28
CNAG_06140	0.0683096	0.952048	0.35831	0.0306414	0.420555	0.0665463	long-chain fatty acid transporter
CNAG_01792	-0.164811	0.704865	0.149283	0.470485	0.420464	0.0252653	ATP-dependent DNA helicase PIF1
CNAG_06566	-0.0473022	0.944456	0.903791	5.43871e-12	0.420415	0.00409427	hypothetical protein
CNAG_07445	0.0543965	0.902718	0.837018	1.35552e-24	0.420229	0.0327228	transketolase
CNAG_04798	0.141616	0.704865	0.0299563	0.885416	0.420145	0.0152496	regulatory protein Cys-3
CNAG_00626	0.198943	0.0118794	0.704637	1.04846e-23	0.420081	1.4751e-05	hypothetical protein
CNAG_12272	-0.0187681	0.995786	-2.35554	0.0134478	0.420032	0.551365	unspecified product
CNAG_06759	0.446056	0.000259416	0.892766	2.74832e-14	0.419906	0.0753899	dehydrogenase
CNAG_01277	-0.0346531	0.968706	0.262855	0.000159373	0.419734	0.00618759	hypothetical protein
CNAG_05841	-0.198598	0.629789	-0.189186	0.418957	0.41959	0.0367461	hypothetical protein
CNAG_02870	-0.0607304	0.968457	0.505813	0.048142	0.419559	0.132473	folylpolyglutamate synthase
CNAG_04886	0.495216	0.00859107	0.756408	6.8204e-06	0.419057	0.105314	hypothetical protein
CNAG_04378	-0.0296928	0.978978	0.32996	0.0527981	0.419053	0.0255894	hypothetical protein
CNAG_04340	-0.0658004	0.960614	0.380953	0.0354856	0.418856	0.0189118	hypothetical protein
CNAG_07926	0.0627243	0.873252	0.54443	3.26289e-06	0.418709	0.00398828	glycylpeptide N-tetradecanoyltransferase
CNAG_03359	-0.130403	0.850824	0.503045	0.0355994	0.418503	0.0529912	cytochrome c oxidase subunit 7
CNAG_02383	-0.108836	0.917829	0.173469	0.657852	0.41848	0.0761989	trimethylguanosine synthase
CNAG_05679	-0.279365	0.596139	0.278952	0.0884637	0.41833	0.137114	hypothetical protein
CNAG_03395	-0.143347	0.792448	0.0132164	0.963216	0.418171	0.0272044	NifU-like protein c
CNAG_12214	0.0258358	0.989319	-0.594842	0.149977	0.418055	0.280011	unspecified product
CNAG_00706	0.108016	0.86545	0.278681	0.173701	0.417858	0.0550494	RNA-binding protein rnp24
CNAG_02384	-0.299354	0.88458	-0.118427	0.821289	0.417549	0.289402	hypothetical protein
CNAG_07336	0.23823	0.84039	0.320776	0.355103	0.417501	0.186236	hypothetical protein
CNAG_03268	0.581731	0.000111793	1.4957	5.72144e-42	0.417314	0.0280372	hypothetical protein
CNAG_04048	-0.094716	0.847217	0.596623	2.1663e-07	0.417224	0.00134164	hypothetical protein
CNAG_04967	-0.0425234	0.973787	-0.0688915	0.785961	0.417066	0.0642469	hypothetical protein
CNAG_02232	-0.0411049	0.966954	0.454017	0.0460442	0.416912	0.0795093	RNA polymerase II-associated factor 1
CNAG_01098	0.189484	0.885774	0.426244	0.0631563	0.416734	0.0985549	pre-rRNA-processing protein ipi1
CNAG_04367	-0.0455431	0.984285	0.647742	0.0488509	0.416729	0.346722	hypothetical protein
CNAG_02916	-0.157507	0.7423	0.327943	0.0217238	0.416013	0.0252653	F-type H -transporting ATPase subunit F
CNAG_03714	-0.0214029	0.981218	0.103763	0.687202	0.415548	0.0179559	microtubule motor protein
CNAG_01290	0.079322	0.96147	0.143511	0.704678	0.415195	0.230074	hypothetical protein
CNAG_07839	-0.128103	0.816585	0.920974	7.63623e-29	0.415195	0.00294244	large subunit ribosomal protein L11
CNAG_01621	0.358013	0.000193337	1.1663	2.44096e-22	0.415164	0.0365645	hypothetical protein
CNAG_02055	0.317943	0.1012	0.711809	5.64439e-08	0.415068	0.00510056	hypothetical protein
CNAG_00799	0.0138594	0.981218	0.38166	2.97665e-05	0.415063	0.000502241	cellulase
CNAG_05712	0.1952	0.867826	0.52484	0.112632	0.414979	0.35058	6,7-dimethyl-8-ribityllumazine synthase
CNAG_07523	-0.116922	0.920614	-0.0704759	0.84341	0.414701	0.24701	hypothetical protein
CNAG_06324	0.104078	0.95854	0.995761	0.00307926	0.413893	0.290776	zinc finger protein
CNAG_05619	0.171878	0.86545	0.795624	0.00265091	0.413855	0.152303	TPR repeat-containing protein
CNAG_02711	1.01317	0.966954	0.156553	0.97798	0.413802	0.858433	hypothetical protein
CNAG_06983	0.00391654	0.996186	0.755561	1.09617e-08	0.412858	0.0118176	hypothetical protein
CNAG_06893	-0.0544749	0.944456	0.0999777	0.57765	0.412621	0.0426723	hypothetical protein
CNAG_04277	-0.190313	0.850733	0.000829019	0.99752	0.412587	0.149801	hypothetical protein
CNAG_00601	0.249732	0.0710194	0.147595	0.140947	0.412559	0.0140563	hypothetical protein
CNAG_06112	-0.322718	0.0817458	0.696437	1.20773e-15	0.412126	0.0630516	carbamoyl-phosphate synthase arginine-specific large chain
CNAG_12407	-0.385387	0.866362	0.134878	0.795544	0.412062	0.366277	unspecified product
CNAG_01077	-0.024086	0.993102	0.131492	0.819574	0.411641	0.370127	hypothetical protein
CNAG_12194	-0.075193	0.96494	-0.115813	0.778681	0.411329	0.233885	unspecified product
CNAG_02355	0.572055	0.00243689	0.692907	7.34576e-05	0.411243	0.133222	solute carrier family 35 (UDP-xylose/UDP-N- acetylglucosamine transporter), member B4
CNAG_03679	0.563951	0.0785927	1.33998	1.24026e-12	0.411208	0.329867	hypothetical protein
CNAG_03215	-0.101551	0.95986	-0.698533	0.0764283	0.411155	0.213085	hypothetical protein
CNAG_04919	-0.197159	0.751272	-0.0121946	0.963457	0.411115	0.0928946	hypothetical protein
CNAG_07597	-0.361478	0.593173	-0.135933	0.683257	0.411011	0.153569	hypothetical protein
CNAG_00739	-0.2166	0.657476	0.650983	1.11688e-06	0.410572	0.0112044	hypothetical protein
CNAG_05219	-0.124219	0.82582	0.858805	2.66979e-09	0.410306	0.0133843	hypothetical protein
CNAG_07779	-0.385335	0.82937	0.642949	0.170054	0.410253	0.555373	D-glycerate 3-kinase
CNAG_05584	-0.211389	0.597546	0.224035	0.300753	0.410186	0.0294311	methylthioribulose-1-phosphate dehydratase
CNAG_01529	-0.21566	0.768315	0.249798	0.445982	0.409666	0.085693	hypothetical protein
CNAG_00351	0.115806	0.933438	0.435634	0.0771339	0.409516	0.133034	hypothetical protein
CNAG_03755	-0.266202	0.562384	0.113027	0.565921	0.409504	0.0171674	hypothetical protein
CNAG_02038	0.260704	0.34128	1.22254	4.45339e-26	0.409458	0.00223683	hypothetical protein
CNAG_05515	-0.127251	0.753216	-1.00137	5.55254e-09	0.409275	0.0607787	hypothetical protein
CNAG_12742	0.178663	0.911766	-0.451617	0.407682	0.409195	0.337463	unspecified product
CNAG_04676	0.262015	0.00195424	1.30475	2.17109e-36	0.408513	0.016246	6-phosphofructokinase
CNAG_04361	0.144534	0.373988	1.65282	1.19169e-78	0.408317	0.0145411	hypothetical protein
CNAG_03482	-0.0813555	0.762513	0.6007	5.39612e-07	0.407916	6.30289e-05	Thiol peroxidase
CNAG_05610	0.0352805	0.981218	0.456454	0.151933	0.406981	0.16632	hypothetical protein
CNAG_02088	-0.484585	0.00498302	0.709453	3.22722e-05	0.406666	0.0049038	hypothetical protein
CNAG_03072	-0.0492508	0.840967	0.665165	8.84246e-24	0.406529	0.0573522	enolase
CNAG_04114	-0.117192	0.596538	1.33704	8.37147e-17	0.406485	0.127296	small subunit ribosomal protein S0
CNAG_03682	-0.21359	0.226551	0.187461	0.0882691	0.406468	0.00057542	FK506-binding protein 1
CNAG_05583	-0.108968	0.897407	0.175596	0.468474	0.406262	0.0757642	ceramide glucosyltransferase
CNAG_05436	0.289866	0.744363	0.514164	0.0840371	0.405497	0.315661	hypothetical protein
CNAG_03141	0.862342	0.762513	1.05142	0.308987	0.405111	0.777824	hypothetical protein
CNAG_03636	0.24507	0.701721	0.148044	0.632223	0.404492	0.105083	DNA-directed RNA polymerase I and III subunit RPAC2
CNAG_03686	0.250369	0.90729	0.920594	0.0498384	0.403874	0.499545	UDP-N-acetylglucosamine transferase subunit ALG14
CNAG_06221	0.0834495	0.915087	0.543407	0.00200239	0.403726	0.0566419	diphthamide biosynthesis protein 2
CNAG_06518	0.0396093	0.993221	0.0791613	0.943929	0.403668	0.677667	hypothetical protein
CNAG_02171	-0.258888	0.46652	0.0798581	0.686829	0.403364	0.0228302	DNA polymerase eta subunit
CNAG_04434	-0.364626	0.696105	0.529399	0.0220785	0.403253	0.159989	hypothetical protein
CNAG_06684	-0.219921	0.832169	0.690021	0.00963093	0.403191	0.198905	pre-rRNA-processing protein IPI3
CNAG_01111	-0.207513	0.757905	0.435375	0.0202477	0.403011	0.0652168	translation initiation factor 3 subunit K
CNAG_05006	0.0858558	0.964625	0.499453	0.16935	0.402936	0.244304	hypothetical protein
CNAG_03861	-0.0770966	0.925451	0.448347	0.000519623	0.40281	0.00325442	cytochrome c oxidase subunit 5a
CNAG_04909	-0.141046	0.905826	0.285283	0.209004	0.402622	0.0771875	serine carboxypeptidase-like 33
CNAG_03311	-0.04874	0.938195	0.515727	2.09487e-05	0.402553	0.027268	hydroxymethylglutaryl-CoA synthase
CNAG_02553	-0.282955	0.762513	-0.584098	0.232842	0.402362	0.228919	hypothetical protein
CNAG_07635	-0.200743	0.609457	0.318967	0.169663	0.401878	0.0146972	hypothetical protein
CNAG_03300	-0.135636	0.910909	0.553224	0.0220485	0.401382	0.134217	ribosomal RNA-processing protein 1
CNAG_01454	-0.139377	0.807439	0.0673409	0.652801	0.401372	0.000297225	transcription factor STE12
CNAG_06936	-0.43745	0.404218	-0.115808	0.706793	0.400715	0.154548	Beta-glucosidase
CNAG_12811	0.0632712	0.968941	-0.147664	0.68469	0.400605	0.337374	unspecified product
CNAG_03509	-0.197623	0.539352	0.345063	0.0121872	0.400345	0.0117751	pyruvate dehydrogenase X component
CNAG_12994	0.196223	0.762513	-0.0278072	0.929685	0.400307	0.0848712	unspecified product
CNAG_12769	-0.223823	0.926107	-0.715447	0.304445	0.40026	0.518891	unspecified product
CNAG_01349	-0.492002	0.84039	-1.6702	0.00376066	0.400174	0.533514	hypothetical protein
CNAG_02236	-0.0132256	0.984993	0.363144	0.0183046	0.40011	0.00777241	type 2a-like serine/threonine-protein phosphatase
CNAG_13014	0.510961	0.849853	-0.282403	0.81659	0.400033	0.681126	unspecified product
CNAG_04905	0.178842	0.83523	0.556176	0.0152959	0.399415	0.11956	tRNA (uracil-5-)-methyltransferase
CNAG_04982	0.0513813	0.974122	-0.539475	0.337449	0.399283	0.254199	cytosine-purine permease
CNAG_00966	-0.099391	0.86545	0.354014	0.00771065	0.398739	0.00522008	aromatic-L-amino-acid decarboxylase
CNAG_02838	-0.122489	0.851538	0.644203	0.000161353	0.398721	0.129019	small subunit ribosomal protein S17
CNAG_06629	0.79175	0.758088	-0.238573	0.83267	0.398406	0.695868	hypothetical protein
CNAG_01683	0.0681877	0.938433	0.484515	8.39974e-07	0.398404	2.35982e-07	Monosaccharide transporter
CNAG_05057	0.153056	0.762513	-0.0618123	0.881396	0.398231	0.0552949	hypothetical protein
CNAG_00670	-0.184165	0.823102	0.0596943	0.907049	0.39822	0.101546	hypothetical protein
CNAG_03402	-0.0121182	0.994125	0.470139	0.0573226	0.398141	0.144569	hypothetical protein
CNAG_01922	0.224326	0.589824	0.162405	0.424341	0.397943	0.0741819	alternative cyclin Pho80
CNAG_03355	0.411716	0.00551273	0.793155	4.66679e-06	0.397809	0.195976	Two-component-like sensor kinase
CNAG_04080	-0.203727	0.680888	0.754586	1.88323e-05	0.397293	0.140863	3-hydroxyanthranilate 3,4-dioxygenase
CNAG_06137	0.177862	0.971131	-0.371811	0.757728	0.397102	0.71003	hypothetical protein
CNAG_02159	0.177093	0.778647	0.12484	0.690776	0.39685	0.119031	hypothetical protein
CNAG_12171	-0.574724	0.920614	-1.11048	0.515604	0.396706	0.823581	unspecified product
CNAG_03389	0.0982263	0.943209	0.115054	0.376145	0.396418	0.0152856	alpha-ketoglutarate catabolism dioxygenase
CNAG_06633	-0.209754	0.658716	0.994798	1.4941e-19	0.396208	0.0415544	small subunit ribosomal protein S15
CNAG_00320	-0.44515	0.243118	0.165498	0.737004	0.396136	0.23579	anaphase-promoting complex subunit 3
CNAG_01021	0.0414002	0.954184	0.303256	0.0180576	0.395816	0.00671215	ATP phosphoribosyltransferase
CNAG_12012	-0.0563372	0.994369	-1.79905	0.704554	0.395496	0.809658	unspecified product
CNAG_04831	-0.104608	0.903231	-0.313836	0.22929	0.395244	0.0735612	hypothetical protein
CNAG_02394	-0.175758	0.823102	0.605429	0.0121872	0.394698	0.097927	hypothetical protein
CNAG_07413	0.444329	0.233583	0.671239	0.000385315	0.394548	0.0935624	nucleolar GTP-binding protein 2
CNAG_04457	0.404789	0.703732	-0.425782	0.344289	0.394075	0.446094	hypothetical protein
CNAG_07637	-0.161992	0.699586	0.578939	7.11482e-06	0.394056	0.00422661	large subunit ribosomal protein L3
CNAG_07992	-0.0894869	0.976359	-0.296738	0.686864	0.39402	0.509581	hypothetical protein
CNAG_04224	0.0160045	0.99205	0.422772	0.0383634	0.393979	0.0849258	carboxy-terminal domain RNA polymerase II polypeptide A small phosphatase
CNAG_03396	0.066774	0.906653	0.573335	0.0035179	0.39367	0.0132011	NAD diphosphatase
CNAG_04843	0.0653564	0.961234	0.532596	0.117509	0.39354	0.148972	hypothetical protein
CNAG_03497	-0.057071	0.938195	0.0300506	0.916848	0.393303	0.0219162	BET3 family protein
CNAG_00384	-0.0365572	0.981218	0.166712	0.608008	0.393271	0.292909	RAD51-like protein 2
CNAG_04628	-0.162394	0.753216	0.599497	1.31064e-06	0.393247	0.00865148	translation initiation factor 6
CNAG_02268	0.183376	0.829218	0.283359	0.195083	0.393042	0.166195	nuclear membrane protein
CNAG_07582	-0.047151	0.966954	0.400554	0.0508613	0.392573	0.170689	hypothetical protein
CNAG_00733	-0.265548	0.354761	0.907464	1.50273e-12	0.392518	0.0305521	hypothetical protein
CNAG_01491	0.0511205	0.966954	0.0868405	0.733922	0.392372	0.0644029	hypothetical protein
CNAG_12912	-0.0389071	0.991513	-1.01003	0.223807	0.392197	0.607355	unspecified product
CNAG_03394	-0.214174	0.762381	-0.0790377	0.778681	0.391973	0.242113	hypothetical protein
CNAG_04650	0.0969796	0.916852	0.555803	0.000259812	0.391849	0.0247872	hypothetical protein
CNAG_00019	-0.254355	0.575281	0.607654	0.000594047	0.391782	0.0519222	hypothetical protein
CNAG_03752	0.0243453	0.984285	0.157353	0.406629	0.391679	0.109258	hypothetical protein
CNAG_00068	-0.100127	0.879921	-0.245747	0.307924	0.391351	0.0216499	specific RNA polymerase II transcription factor
CNAG_03968	-0.0496474	0.955125	0.674506	1.19974e-05	0.391283	0.0338794	polyadenylate-binding protein 2
CNAG_03414	-0.148296	0.884205	0.227225	0.479268	0.391175	0.177082	hypothetical protein
CNAG_03137	-0.201383	0.897554	0.213064	0.479689	0.391083	0.156484	CMGC/CDK protein kinase
CNAG_07414	-0.040216	0.963948	-0.130219	0.468437	0.391027	0.0126881	pantoate-beta-alanine ligase
CNAG_06350	-0.234693	0.768355	0.39936	0.0907418	0.39095	0.101122	hypothetical protein
CNAG_07008	-0.273172	0.578215	0.107718	0.710846	0.390697	0.0521829	hypothetical protein
CNAG_06821	0.00154023	0.998849	0.379066	0.418957	0.390655	0.210092	ferric reductase transmembrane component 4
CNAG_12601	0.180755	0.967872	-1.19063	0.0656381	0.390529	0.494708	unspecified product
CNAG_02829	-0.24495	0.602809	0.821608	1.25814e-09	0.390351	0.0149061	protein arginine N-methyltransferase 5
CNAG_07817	-0.199376	0.718921	0.380113	0.28734	0.390147	0.0112337	centromeric protein E
CNAG_04768	0.143579	0.765514	0.368127	0.0145778	0.388584	0.039823	hypothetical protein
CNAG_05554	-0.0456294	0.967872	0.390532	0.0603078	0.388323	0.10643	hypothetical protein
CNAG_06520	-0.207342	0.897407	0.558215	0.037923	0.388304	0.241567	hypothetical protein
CNAG_04999	0.135409	0.86545	0.527836	0.00831526	0.388109	0.258949	hypothetical protein
CNAG_05700	0.0236682	0.984813	0.29095	0.37855	0.387475	0.147138	hypothetical protein
CNAG_02958	-0.167041	0.865568	-0.667086	0.00707012	0.387368	0.372197	ferroxidase
CNAG_02739	-0.0228703	0.977356	0.534829	0.000388486	0.387218	0.0145127	hypothetical protein
CNAG_04230	-0.454397	0.118702	0.6899	0.000173269	0.387133	0.0529912	hydroxyethylthiazole kinase
CNAG_04155	0.0340859	0.975789	0.491508	0.0120732	0.387044	0.133644	hypothetical protein
CNAG_04688	0.200852	0.563549	0.0953797	0.615067	0.38702	0.0140768	acyl-CoA dehydrogenase
CNAG_01650	0.0666049	0.925285	0.438112	0.00951072	0.386993	0.0497612	hypothetical protein
CNAG_05339	0.0416544	0.96494	0.407971	0.0272641	0.38656	0.0758634	hypothetical protein
CNAG_12934	-0.384935	0.83523	-0.267688	0.703786	0.386508	0.535423	unspecified product
CNAG_03786	0.12458	0.944671	0.267538	0.39592	0.38646	0.231988	hypothetical protein
CNAG_01903	-0.339211	0.422997	0.222161	0.485873	0.386067	0.0138589	hypothetical protein
CNAG_01896	0.196577	0.215938	0.960086	2.08606e-26	0.385926	0.00184463	alcohol dehydrogenase (NADP)
CNAG_01820	0.0159415	0.981218	0.59443	7.14004e-07	0.385139	0.0172884	Pyruvate kinase
CNAG_05342	0.154734	0.880803	0.820623	0.000606032	0.385004	0.146095	hypothetical protein
CNAG_05107	-0.0199923	0.986738	0.476179	0.0204038	0.384976	0.188394	prefoldin subunit 4
CNAG_02824	0.0441594	0.96147	0.487379	0.00311136	0.384874	0.090352	hypothetical protein
CNAG_04024	-0.417997	0.75441	0.427845	0.506757	0.384849	0.214109	myo-inositol transporter
CNAG_05414	0.0559783	0.971756	0.1529	0.663342	0.384751	0.304087	hypothetical protein
CNAG_07782	-0.367304	0.443899	0.103132	0.668165	0.384363	0.036449	oxidoreductase
CNAG_00762	0.269159	0.576118	0.356474	0.0643996	0.38422	0.0813564	diphthamide biosynthesis protein 1
CNAG_01595	0.0873998	0.922805	0.162635	0.526486	0.384061	0.291776	hypothetical protein
CNAG_02504	-0.254829	0.762513	0.612093	0.104083	0.384012	0.237947	hypothetical protein
CNAG_02705	-0.187728	0.849042	-0.747012	0.0182305	0.383671	0.207305	hypothetical protein
CNAG_02496	-0.354342	0.348828	0.300285	0.351711	0.383363	0.089168	hypothetical protein
CNAG_06775	-0.126772	0.735587	0.393464	0.000777117	0.383188	0.0294541	hypothetical protein
CNAG_01353	-0.422404	0.50154	0.0939998	0.781136	0.383025	0.247169	hypothetical protein
CNAG_04937	-0.46109	0.233583	0.122194	0.634304	0.382748	0.326224	hypothetical protein
CNAG_00564	-0.247634	0.657996	1.05519	0.000526422	0.382385	0.210952	hypothetical protein
CNAG_05697	0.603256	0.305168	0.463601	0.0742741	0.382257	0.383774	hypothetical protein
CNAG_00838	-0.427043	0.54097	-0.170096	0.682072	0.382137	0.236714	hypothetical protein
CNAG_06900	0.0722368	0.727824	1.05081	8.31542e-51	0.38209	0.00198085	2,3-bisphosphoglycerate-independent phosphoglycerate mutase
CNAG_06138	-0.19326	0.596538	0.0228221	0.921551	0.382056	0.0219162	hypothetical protein
CNAG_04734	0.147324	0.773074	0.0863607	0.604355	0.381895	0.00902553	hypothetical protein
CNAG_02952	-0.150637	0.885267	0.493816	0.0609823	0.381794	0.267846	hypothetical protein
CNAG_12374	-0.020515	0.996444	-0.27861	0.805952	0.381771	0.744352	unspecified product
CNAG_07478	-0.162347	0.828093	0.393489	0.0865015	0.381748	0.054174	hypothetical protein
CNAG_07990	0.269099	0.837309	0.464467	0.201376	0.381588	0.394297	hypothetical protein
CNAG_07020	-0.0447192	0.954476	0.482986	0.000296489	0.381474	0.0122099	hypothetical protein
CNAG_06794	0.0297105	0.981218	0.639703	4.34946e-05	0.381272	0.0716998	hypothetical protein
CNAG_05726	-0.556152	0.0689642	0.0715323	0.781136	0.381214	0.0505662	hypothetical protein
CNAG_05761	-0.156798	0.865568	0.0911571	0.646069	0.380644	0.0456721	cyclin-dependent kinase regulatory subunit CKS1
CNAG_05806	0.444217	0.625949	0.342165	0.354292	0.380577	0.32649	hypothetical protein
CNAG_04266	-0.154679	0.842787	0.697408	0.0045761	0.380522	0.141744	YEATS domain-containing protein 4
CNAG_05437	-0.0145423	0.983388	0.423754	4.18952e-09	0.380501	0.0053599	hypothetical protein
CNAG_05742	0.199892	0.636417	0.851972	2.82457e-08	0.380435	0.0333193	putative site-2 protease
CNAG_07671	-0.113591	0.922805	0.0124728	0.971862	0.380355	0.180593	hypothetical protein
CNAG_01679	0.070445	0.897356	0.495994	3.06894e-05	0.380335	0.0254676	small subunit ribosomal protein S15
CNAG_05982	0.246143	0.663977	0.0522239	0.857412	0.380287	0.147564	MFS transporter, SP family, general alpha glucoside:H symporter
CNAG_01166	-0.429488	0.192796	0.304205	0.129857	0.38004	0.0659675	urease accessory protein
CNAG_03382	0.573966	0.0035146	1.0142	1.23419e-09	0.380037	0.0217294	hypothetical protein
CNAG_05757	0.43242	0.27616	0.536163	0.0873994	0.379449	0.362502	hypothetical protein
CNAG_12109	-1.42668	0.700413	-0.532946	0.850389	0.379053	0.726929	unspecified product
CNAG_12371	0.384517	0.851538	0.0739646	0.936203	0.378831	0.595387	unspecified product
CNAG_02506	-0.217493	0.596538	0.180222	0.338275	0.378722	0.0215859	3,4-dihydroxy-2-butanone-4-phosphate synthase
CNAG_07553	-0.136321	0.867896	0.17943	0.497102	0.378603	0.130657	polycomb protein e(z)
CNAG_01576	-0.00501275	0.993102	-0.315696	0.00639993	0.378502	0.00038122	hypothetical protein
CNAG_12627	0.207378	0.794943	-0.590233	0.0949041	0.3785	0.400345	unspecified product
CNAG_04011	-0.177762	0.867757	0.974006	1.13706e-08	0.378346	0.00618759	large subunit ribosomal protein L37a
CNAG_01749	0.201764	0.784509	0.57035	0.0296426	0.377783	0.152992	hypothetical protein
CNAG_04311	0.297011	0.630267	0.246332	0.453649	0.377659	0.150522	charged multivesicular body protein 7
CNAG_00488	0.174241	0.770227	0.111299	0.573649	0.377394	0.0677073	hypothetical protein
CNAG_02425	0.0343749	0.97684	-0.16619	0.638617	0.377253	0.23462	hypothetical protein
CNAG_12483	-1.95104	0.357856	-0.313709	0.744215	0.37723	0.713357	unspecified product
CNAG_07748	0.124482	0.881482	0.481873	0.0354832	0.37718	0.131742	tRNA (uracil-5-)-methyltransferase TRM9
CNAG_03150	-0.079447	0.954476	0.560481	0.0267977	0.376553	0.269237	hypothetical protein
CNAG_12405	0.101292	0.950254	-0.392705	0.287265	0.376489	0.266191	unspecified product
CNAG_06405	-0.0212423	0.976359	0.157352	0.291781	0.376477	0.0111333	hypothetical protein
CNAG_04830	0.0354186	0.976359	0.241872	0.340781	0.376385	0.351546	large subunit ribosomal protein L33
CNAG_00443	-0.0992173	0.941126	-0.148353	0.60415	0.375999	0.153569	hypothetical protein
CNAG_02721	-0.166372	0.810211	0.32137	0.142148	0.375207	0.084833	leucine repeat containing protein
CNAG_04948	-0.0433709	0.96147	0.448087	0.00748605	0.374854	0.0514186	tubulin beta
CNAG_01898	0.130942	0.918086	0.758385	2.17496e-05	0.374683	0.129016	protein MAK11
CNAG_01597	-0.0405363	0.976359	0.396651	0.0988557	0.374479	0.313191	hypothetical protein
CNAG_06314	-0.0129819	0.983764	0.518257	9.40399e-08	0.373814	0.00786946	phosphoribosylamine-glycine ligase
CNAG_06104	0.0502247	0.938195	0.503646	0.00218471	0.373684	0.0856964	hypothetical protein
CNAG_12037	0.30442	0.737237	0.22345	0.591351	0.373444	0.299441	unspecified product
CNAG_05537	0.0682623	0.94334	0.466952	0.00799125	0.373428	0.0521522	hypothetical protein
CNAG_04911	0.415637	0.376008	0.916537	0.00329493	0.373079	0.298334	hypothetical protein
CNAG_00455	0.402896	0.0984365	0.405477	0.196007	0.372803	0.0906753	ubiquitin carboxyl-terminal hydrolase Ubp16
CNAG_01625	-0.176973	0.881152	0.459403	0.0371489	0.372709	0.116233	hypothetical protein
CNAG_06236	0.0114421	0.992188	0.594263	0.00303027	0.372627	0.129148	hypothetical protein
CNAG_12906	0.208507	0.680888	-0.104107	0.482628	0.372489	0.0152178	unspecified product
CNAG_00785	-0.0230797	0.964398	0.788268	3.81646e-15	0.372457	0.0374204	ATP-dependent RNA helicase eIF4A
CNAG_04994	0.156939	0.86545	0.570758	0.0080287	0.372339	0.129132	signal recognition particle subunit SRP14
CNAG_06440	0.00099102	0.999105	1.28904	1.22641e-11	0.372335	0.302718	DNA dependent ATPase
CNAG_05465	-0.170038	0.155319	0.945948	2.01812e-18	0.372314	0.000239205	G protein beta subunit Gib2
CNAG_03693	-0.15178	0.817896	0.297786	0.105542	0.372201	0.108614	large subunit ribosomal protein L11
CNAG_04989	-0.0775887	0.941105	0.464105	0.00852256	0.372126	0.095273	hypothetical protein
CNAG_02362	0.471133	0.0947185	1.2638	4.93736e-13	0.372073	0.296089	hypothetical protein
CNAG_06271	-0.0736482	0.977151	-0.0900065	0.896478	0.371956	0.479658	hypothetical protein
CNAG_05297	-0.0991226	0.914548	0.209221	0.466853	0.371923	0.112855	hypothetical protein
CNAG_06924	0.15804	0.640113	2.14675	2.72378e-75	0.371764	0.0576654	beta-fructofuranosidase
CNAG_12337	-0.304334	0.916382	-0.562966	0.454252	0.371382	0.607355	unspecified product
CNAG_01364	-0.205929	0.731087	0.952688	3.97904e-08	0.371356	0.0949858	Guanylate kinase
CNAG_02758	-0.110974	0.944456	0.300615	0.360238	0.370879	0.26692	NADH:flavin oxidoreductase/NADH oxidase
CNAG_05390	0.0985515	0.865051	1.0899	8.13929e-18	0.370691	0.116589	hypothetical protein
CNAG_12503	0.372916	0.916268	0.151046	0.890754	0.370577	0.725289	unspecified product
CNAG_00871	0.150648	0.878828	-0.297694	0.39371	0.370524	0.0774759	hypothetical protein
CNAG_03517	0.455041	4.06965e-06	0.999015	4.72474e-32	0.370354	4.99827e-05	NADH dehydrogenase
CNAG_04049	0.00408028	0.996444	0.411184	0.0633484	0.370329	0.0824649	serine/threonine protein phosphatase 5 phosphatase
CNAG_12372	0.458527	0.941105	0.714487	0.527043	0.370224	0.778597	unspecified product
CNAG_01273	0.0325276	0.966954	0.84834	6.12713e-13	0.369995	0.119334	cellular nucleic acid-binding protein
CNAG_01825	0.00922011	0.993489	0.0104853	0.97005	0.369984	0.179371	hypothetical protein
CNAG_05752	-0.132215	0.865568	0.447181	0.0882349	0.3694	0.0507369	kinesin family member C1
CNAG_05739	-0.198113	0.795808	0.47319	0.0322229	0.369275	0.185265	hypothetical protein
CNAG_02126	0.0778408	0.925174	0.131262	0.558217	0.368968	0.0567411	hypothetical protein
CNAG_12047	0.220218	0.865568	-0.422649	0.324243	0.368571	0.407985	unspecified product
CNAG_04115	0.0536055	0.976359	0.319139	0.168103	0.36842	0.0819096	hypothetical protein
CNAG_03653	-0.062003	0.956977	0.708638	0.00246523	0.36796	0.0385483	hypothetical protein
CNAG_12445	-2.40623	0.579014	-0.789212	0.607565	0.367802	0.918146	unspecified product
CNAG_00357	0.363098	0.556435	0.762739	2.40557e-06	0.367296	0.14256	ribonuclease HI
CNAG_01712	0.0518121	0.966959	0.153291	0.46595	0.367016	0.104298	hypothetical protein
CNAG_12649	0.433739	0.547957	-0.601926	0.410512	0.366866	0.316282	unspecified product
CNAG_07365	-0.0908463	0.864853	-0.162858	0.337815	0.366786	0.0387819	oxidoreductase
CNAG_01411	0.287893	0.673624	-0.353375	0.204666	0.366691	0.0491855	hypothetical protein
CNAG_03578	-0.142134	0.897407	0.539181	0.0184583	0.366426	0.196092	hypothetical protein
CNAG_03890	0.122357	0.86545	0.788931	4.55111e-05	0.366099	0.0950583	protein lysine methyltransferase SET5
CNAG_01864	-0.442869	0.169309	0.185536	0.333502	0.365714	0.0837009	hypothetical protein
CNAG_06183	-0.182533	0.787698	0.369321	0.266363	0.365631	0.157636	hypothetical protein
CNAG_06101	0.00360145	0.991018	0.576562	1.65457e-27	0.365476	0.00545648	hypothetical protein
CNAG_04534	-0.337638	0.813709	0.319936	0.660741	0.365298	0.535987	hypothetical protein
CNAG_04503	0.079022	0.944571	0.606497	0.00916814	0.365234	0.147772	hypothetical protein
CNAG_06298	-0.451624	0.83523	0.602236	0.314466	0.36475	0.543545	hypothetical protein
CNAG_05706	0.0760631	0.921182	0.203203	0.31263	0.364592	0.196239	hypothetical protein
CNAG_04921	0.820445	0.00237811	-0.340633	0.213723	0.364327	0.248905	hypothetical protein
CNAG_02082	-0.156462	0.929809	0.307864	0.482025	0.36392	0.595473	DASH complex subunit DAD1
CNAG_02431	-0.0358569	0.972504	0.901441	4.98922e-10	0.363758	0.0781436	TatD DNase
CNAG_00289	-0.15548	0.896484	0.466003	0.0758702	0.363635	0.190799	hypothetical protein
CNAG_05165	-0.0136538	0.995274	0.483549	0.0396181	0.363593	0.154824	hypothetical protein
CNAG_01056	0.0766146	0.981218	-0.290156	0.613172	0.363436	0.451502	hypothetical protein
CNAG_01693	0.0121508	0.990458	0.34728	0.0853073	0.363335	0.165456	hypothetical protein
CNAG_00727	-0.0508744	0.966954	0.375585	0.118965	0.363134	0.17049	mitochondrial protein with role in iron accumulation
CNAG_03951	-0.336017	0.651115	1.28727	1.22279e-06	0.363061	0.270384	hypothetical protein
CNAG_00752	-0.339295	0.573509	0.627061	0.00594368	0.362989	0.183648	transducin family protein
CNAG_01789	-0.0722875	0.88458	0.372249	0.00152794	0.362951	0.00758718	hypothetical protein
CNAG_04063	0.317118	0.708311	0.518364	0.0153893	0.362832	0.175202	hypothetical protein
CNAG_03356	0.13578	0.920897	0.528637	0.060823	0.362786	0.282383	hypothetical protein
CNAG_00808	-0.115291	0.872635	-0.0336023	0.829838	0.362687	0.0270596	myosin regulatory light chain cdc4
CNAG_05825	-0.160817	0.63793	0.114423	0.496297	0.362676	0.0104805	minichromosome maintenance protein 7 (cell division control protein 47)
CNAG_06380	-0.0296658	0.972504	0.240886	0.151323	0.362567	0.0670281	transcription initiation factor TFIIA large subunit
CNAG_04820	0.0246245	0.984993	0.323868	0.309172	0.362361	0.29837	hypothetical protein
CNAG_00991	-0.0318083	0.975628	0.816673	4.82293e-07	0.362343	0.0930011	flap endonuclease 1
CNAG_12353	-0.566344	0.916852	-1.11048	0.515604	0.362308	0.810757	unspecified product
CNAG_05604	0.177505	0.817896	0.338749	0.180038	0.362275	0.166877	hypothetical protein
CNAG_04588	0.0271313	0.984993	0.486762	0.0484751	0.362122	0.0605662	hypothetical protein
CNAG_00122	-0.228805	0.705872	0.375149	0.0896617	0.362082	0.137041	Alpha-amylase
CNAG_02799	-0.0804917	0.811784	-0.538858	9.35214e-08	0.362024	0.153621	dihydroxyacetone kinase
CNAG_04451	0.13136	0.860334	0.332332	0.225022	0.361942	0.108842	hypothetical protein
CNAG_12924	0.454431	0.872635	0.701475	0.485098	0.361888	0.684323	unspecified product
CNAG_05886	-0.018271	0.981218	0.0773157	0.698219	0.36187	0.116589	hypothetical protein
CNAG_03991	0.39021	0.0275533	0.972749	6.21544e-17	0.361598	0.292693	hypothetical protein
CNAG_12082	0.242795	0.937859	-0.0698587	0.943615	0.361597	0.67654	unspecified product
CNAG_05995	-0.118118	0.916998	0.196796	0.57379	0.361597	0.198629	hypothetical protein
CNAG_03745	-0.588566	0.127086	-0.00721445	0.98772	0.361116	0.161019	hypothetical protein
CNAG_00902	0.0365904	0.984993	0.481225	0.0508457	0.361099	0.282352	hypothetical protein
CNAG_12985	0.022472	0.986342	-0.0407279	0.908205	0.360914	0.102415	unspecified product
CNAG_02270	0.501449	0.610648	0.527032	0.146756	0.360777	0.389407	homoserine O-acetyltransferase
CNAG_03084	0.0364461	0.984285	1.50374	2.89791e-34	0.360615	0.0331742	hypothetical protein
CNAG_02803	-0.477298	0.227025	0.200828	0.465289	0.360601	0.154652	hypothetical protein
CNAG_04818	0.061614	0.968941	-0.808817	0.000170724	0.360526	0.345758	hypothetical protein
CNAG_03064	0.226438	0.651115	0.781277	6.7882e-06	0.360434	0.115967	hypothetical protein
CNAG_00592	0.091643	0.922545	0.251015	0.461302	0.360389	0.0943201	hypothetical protein
CNAG_04153	0.129204	0.891608	0.22853	0.38245	0.360379	0.334221	hypothetical protein
CNAG_01320	0.0965935	0.835242	0.39332	0.00168632	0.360319	0.0232973	large subunit ribosomal protein L17
CNAG_06363	0.171055	0.78623	0.548074	0.00913824	0.360307	0.210371	hypothetical protein
CNAG_01144	0.0683155	0.890873	0.707402	4.63156e-10	0.360119	0.0112337	replication factor A1
CNAG_03658	0.188149	0.625434	0.00860864	0.9713	0.359843	0.0515584	hypothetical protein
CNAG_01664	0.0635035	0.920614	0.267708	0.077098	0.359778	0.0281002	CMGC/CDK/CDC2 protein kinase
CNAG_02012	0.153029	0.813156	0.22638	0.398873	0.358881	0.178043	TPR repeat-containing protein
CNAG_04346	0.0802379	0.82582	-0.652368	2.46167e-08	0.358861	0.0757642	dihydrodipicolinate synthase
CNAG_07856	0.350857	0.365242	0.0720525	0.565407	0.358791	0.00847626	Arylsulfotransferase, putative
CNAG_08004	0.763705	0.7558	0.499817	0.601257	0.358543	0.731977	hypothetical protein
CNAG_02772	0.115828	0.887805	0.0664105	0.740516	0.358452	0.0550178	hypothetical protein
CNAG_03551	0.460751	0.622481	-1.45737	0.00673293	0.358301	0.394946	hypothetical protein
CNAG_03270	-0.0926832	0.804752	0.706904	2.97205e-11	0.358226	0.00162711	Adenylosuccinate lyase
CNAG_00052	0.804806	0.00902102	1.60517	1.09636e-07	0.358165	0.438712	hypothetical protein
CNAG_07599	-0.248705	0.563081	0.371738	0.149298	0.357632	0.104816	DNA mismatch repair protein PMS2
CNAG_00400	-0.0346477	0.947021	0.578366	5.73436e-09	0.3576	0.00231743	hypothetical protein
CNAG_04571	0.15037	0.920614	0.705336	0.0116615	0.357228	0.237947	dimethyladenosine transferase
CNAG_02846	0.11257	0.887805	-0.286825	0.219174	0.357195	0.138187	hypothetical protein
CNAG_03373	0.163162	0.867219	0.608798	0.0206308	0.356811	0.172785	hypothetical protein
CNAG_04795	-0.144507	0.872635	0.292836	0.134543	0.356352	0.0813827	hypothetical protein
CNAG_02267	-0.288746	0.411621	0.429931	0.00438841	0.356212	0.0915101	cell cycle arrest protein BUB3
CNAG_04010	-0.0463221	0.925174	0.583069	5.04416e-08	0.356092	0.00547653	GTP cyclohydrolase I
CNAG_03127	-0.193453	0.813709	0.871761	6.76962e-08	0.355972	0.0214691	small subunit ribosomal protein S23
CNAG_01531	-0.272088	0.72617	0.603875	0.107751	0.355635	0.322997	DNA helicase II/ATP-dependent DNA helicase PcrA
CNAG_03263	-0.048421	0.941126	0.668367	9.43139e-17	0.355389	0.0394229	translation elongation factor Tu
CNAG_02961	-0.234088	0.762513	0.28873	0.439675	0.355373	0.207612	F-type H -transporting ATPase subunit J
CNAG_04381	0.00488781	0.996444	0.449795	0.121333	0.355042	0.247287	transcription initiation factor TFIIH subunit 2
CNAG_01332	-0.154202	0.792448	1.03966	1.86537e-12	0.355031	0.0658221	small subunit ribosomal protein S24e
CNAG_02280	0.204415	0.764854	0.521782	0.0279275	0.354141	0.231988	hypothetical protein
CNAG_00444	-0.00571512	0.996444	0.0380732	0.917919	0.353711	0.239006	hypothetical protein
CNAG_02101	0.150179	0.838387	0.474803	0.0507346	0.353401	0.139499	hypothetical protein
CNAG_02756	0.144858	0.88458	0.257023	0.368112	0.353336	0.214575	geranylgeranyl transferase type-1 subunit beta
CNAG_02417	0.866849	1.27457e-05	1.43884	1.88143e-12	0.353328	0.372197	lipase/esterase
CNAG_04356	-0.120152	0.881482	0.484237	0.0138737	0.353312	0.0758084	TPR repeat-containing protein
CNAG_02224	-0.148882	0.887805	-0.258721	0.287212	0.353289	0.12155	hypothetical protein
CNAG_06646	0.123893	0.475807	0.62462	8.29904e-17	0.353287	0.00039523	protein yop1
CNAG_07583	0.0485593	0.963523	0.504033	0.00923036	0.35226	0.171624	hypothetical protein, variant
CNAG_05665	0.270031	0.238173	1.2504	8.59333e-20	0.352131	0.105083	hypothetical protein
CNAG_13018	0.315045	0.762513	0.264831	0.54406	0.351938	0.436204	unspecified product
CNAG_00194	0.222323	0.625949	0.472296	0.0193387	0.351526	0.266191	hypothetical protein
CNAG_00334	-0.0441948	0.914548	0.885811	1.681e-32	0.351414	0.0670321	hypothetical protein
CNAG_02134	-0.186025	0.587647	0.412679	0.01864	0.351361	0.163737	rsc chromatin remodeling complex subunit
CNAG_04437	-0.0861128	0.95587	-0.0804849	0.802034	0.351176	0.223656	hypothetical protein
CNAG_04789	0.273211	0.27388	1.18307	1.10013e-17	0.351171	0.0203741	hypothetical protein
CNAG_00734	-0.0477346	0.929809	0.32354	0.00261586	0.350866	0.0382065	dihydroorotase, homodimeric type
CNAG_04212	0.162336	0.938324	0.627907	0.0279275	0.350777	0.291417	hypothetical protein
CNAG_02212	-0.120039	0.82384	0.482669	0.000463345	0.350561	0.0240915	hypothetical protein
CNAG_07778	-0.193051	0.579014	0.423814	0.00356427	0.350405	0.0407579	translation initiation factor 2 subunit 1
CNAG_07857	0.123069	0.747372	0.479552	1.18072e-05	0.350308	0.0774759	hypothetical protein
CNAG_00506	-0.278863	0.832169	0.480498	0.231968	0.349917	0.447694	hypothetical protein
CNAG_01455	-0.191143	0.846224	0.663266	0.0153279	0.349894	0.118423	large subunit ribosomal protein L39
CNAG_02814	0.319757	0.224799	0.997084	9.82164e-13	0.349838	0.0719797	glycerol-3-phosphate dehydrogenase
CNAG_00628	-0.462115	0.46652	0.0787711	0.786772	0.349322	0.266191	hypothetical protein
CNAG_06674	-0.131123	0.810211	-0.332971	0.0799851	0.349302	0.0522711	hypothetical protein
CNAG_04166	-0.17338	0.792448	0.264648	0.11787	0.349299	0.0733438	smad nuclear-interacting protein 1
CNAG_07952	-0.799487	0.46652	0.212083	0.670224	0.349226	0.52438	hypothetical protein
CNAG_00819	-0.0432897	0.974122	0.549316	0.0235953	0.349164	0.0827972	small subunit ribosomal protein S30
CNAG_05130	-0.228925	0.63793	0.572231	0.00181307	0.349129	0.125876	hypothetical protein
CNAG_03406	0.0588609	0.966954	0.121921	0.667814	0.348263	0.233885	hypothetical protein
CNAG_03625	-0.45046	0.311109	-0.00660625	0.98356	0.347829	0.36623	hypothetical protein
CNAG_03683	-0.013182	0.992436	0.0379958	0.898693	0.34772	0.207637	hypothetical protein
CNAG_05227	-0.190862	0.808088	0.366111	0.13162	0.347498	0.206962	hypothetical protein
CNAG_07352	-0.0595819	0.86545	0.435212	0.000125783	0.347365	0.001303	hypothetical protein
CNAG_06828	0.3134	0.632747	-0.0428973	0.802445	0.347193	0.0212386	hypothetical protein
CNAG_02729	0.00943836	0.99205	0.186141	0.300753	0.347036	0.0523244	hypothetical protein
CNAG_02763	-0.14543	0.538927	0.443096	5.53222e-05	0.346949	0.0145505	phenylalanine-tRNA ligase, beta subunit
CNAG_06052	0.44679	0.643143	-0.459459	0.420923	0.346891	0.451486	galactose-1-phosphate uridylyltransferase
CNAG_13105	-2.65441	1	-0.0197108	0.996666	0.346764	0.955916	unspecified product
CNAG_01833	0.0183967	0.984993	0.387648	0.00307926	0.346523	0.0298169	translation initiation factor 4E
CNAG_06668	0.837873	2.61238e-06	1.19882	9.58091e-15	0.3457	0.401664	hypothetical protein
CNAG_02442	-0.108353	0.954476	0.262686	0.529768	0.345522	0.461848	hypothetical protein
CNAG_06647	0.0566494	0.930446	0.0982831	0.617382	0.345434	0.0125576	hypothetical protein
CNAG_01105	-0.410111	0.154152	0.27739	0.114232	0.344682	0.0462532	hypothetical protein
CNAG_06064	0.475972	0.0282901	1.05875	3.18493e-15	0.34433	0.375346	Putative protein tyrosine phosphatase
CNAG_05190	0.166006	0.769256	0.183977	0.219219	0.344015	0.106059	hypothetical protein
CNAG_02446	0.21566	0.747247	-0.328847	0.253026	0.343965	0.2478	hypothetical protein
CNAG_06163	-0.0590461	0.937733	-0.19068	0.267682	0.343823	0.296827	hypothetical protein
CNAG_12328	0.521471	0.4774	0.293121	0.436671	0.343783	0.410449	unspecified product
CNAG_06436	-0.275389	0.864853	0.461895	0.285957	0.343597	0.506765	hypothetical protein
CNAG_05580	-0.0534816	0.983945	0.350371	0.461387	0.343458	0.62934	hypothetical protein
CNAG_03675	0.237801	0.646301	0.799038	2.3481e-06	0.343345	0.0688865	pumilio domain-containing protein
CNAG_00559	0.259019	0.14396	0.108738	0.638763	0.342773	0.00995891	bZip transcription factor, putative
CNAG_01520	0.105798	0.858495	0.624347	0.000495323	0.34274	0.0688865	histone-arginine methyltransferase CARM1
CNAG_00869	-0.121109	0.961234	0.411699	0.00972168	0.34264	0.037236	ATP-binding cassette transporter
CNAG_01359	-0.0638129	0.898927	0.623525	0.00116376	0.342575	0.0333193	DNA-directed RNA polymerase II subunit RPB7
CNAG_12807	0.326157	0.918495	-0.620473	0.468988	0.342386	0.723266	unspecified product
CNAG_03516	0.0911309	0.727824	0.621805	7.80507e-13	0.342303	0.0108059	hypothetical protein
CNAG_02482	-0.214918	0.810211	0.227872	0.271643	0.342156	0.0956387	translation machinery-associated protein 22
CNAG_02792	0.15451	0.813709	0.540201	0.0105199	0.341766	0.232851	mitochondrial chaperone BCS1
CNAG_05401	0.106555	0.835242	0.40936	0.00357858	0.341516	0.090352	hypothetical protein
CNAG_01355	-0.0145837	0.981736	0.407495	0.00109687	0.341313	0.0191041	thioredoxin
CNAG_02959	-0.616718	0.148597	-0.554175	0.0821275	0.341077	0.346979	high-affinity iron transporter
CNAG_02878	-0.129939	0.837415	0.187071	0.368431	0.341057	0.0740196	hypothetical protein
CNAG_07941	0.115512	0.712021	1.35411	4.15675e-43	0.340807	0.164744	hypothetical protein
CNAG_01701	0.0332546	0.984285	0.420284	0.0138605	0.340687	0.0932839	RTA1 domain-containing protein
CNAG_01348	0.531853	0.013894	1.1379	4.00035e-20	0.340652	0.034841	cyanate hydratase
CNAG_05934	0.397875	0.527955	0.322301	0.385472	0.340448	0.176427	translin domain protein
CNAG_07457	0.581491	0.332603	0.500883	0.0960521	0.340443	0.350179	hypothetical protein
CNAG_03565	0.614127	0.0197769	0.629918	0.0486577	0.339968	0.544534	plasma-membrane proton-efflux P-type ATPase
CNAG_03794	0.861959	1.84661e-11	1.02906	3.22125e-12	0.339748	0.212626	endoplasmic reticulum protein
CNAG_06185	0.006008	0.996186	0.588042	0.00140994	0.339728	0.12313	hypothetical protein
CNAG_07493	0.093138	0.909014	0.0744322	0.818495	0.33946	0.127482	hypothetical protein
CNAG_02316	-0.0411361	0.974122	0.74589	0.00018562	0.339405	0.186652	hypothetical protein
CNAG_01984	0.0908529	0.722116	0.344342	7.13576e-13	0.338735	0.000364459	transaldolase
CNAG_01916	0.00874153	0.989788	0.706615	4.73197e-11	0.338608	0.0190184	DNA mismatch repair protein msh6
CNAG_01010	0.322885	0.00915662	0.410482	0.00164946	0.338467	0.0249416	hypothetical protein
CNAG_05512	-0.323768	0.701721	0.50366	0.00885424	0.338342	0.242113	hypothetical protein
CNAG_03407	0.100892	0.972459	-0.149329	0.755121	0.338332	0.427765	hypothetical protein
CNAG_06891	-0.16997	0.773313	0.0713625	0.806955	0.338325	0.106159	hypothetical protein
CNAG_03622	0.0233368	0.976359	-0.0273564	0.94487	0.33809	0.0254464	cell polarity protein mor2
CNAG_05621	-0.273541	0.627999	0.470314	0.0203666	0.337854	0.118423	folylpolyglutamate synthase
CNAG_05997	-0.120249	0.6733	0.292028	0.00599696	0.337674	0.00692452	hypothetical protein
CNAG_04602	-0.0362326	0.982841	-0.138673	0.673422	0.337661	0.28478	hypothetical protein
CNAG_06471	-0.317271	0.547957	0.371238	0.0749914	0.337579	0.138306	small subunit ribosomal protein S12
CNAG_06743	0.335187	0.761647	0.176324	0.807135	0.337522	0.451975	hypothetical protein
CNAG_02490	-0.150041	0.840385	0.0950722	0.779413	0.337396	0.0781006	DNA repair protein MRE11
CNAG_04969	-0.0345523	0.933438	-0.0271118	0.886167	0.337356	0.100717	UDP-glucose 6-dehydrogenase
CNAG_07608	-0.112225	0.879921	0.575759	0.00252754	0.337303	0.122026	hypothetical protein
CNAG_06023	-0.241144	0.807687	0.133634	0.71026	0.337032	0.351562	hypothetical protein
CNAG_02759	-0.191152	0.916382	0.170433	0.279415	0.336913	0.0993376	hypothetical protein
CNAG_02198	-0.094578	0.960614	0.688499	0.00769682	0.336567	0.446094	mitochondrial inner membrane protease ATP23
CNAG_03946	0.229591	0.433085	0.676501	0.00381758	0.336418	0.254254	galactokinase
CNAG_06808	0.101377	0.964625	-0.0704443	0.899164	0.336376	0.448442	pheromone a factor receptor
CNAG_02534	-0.0242254	0.982841	0.7163	0.000431375	0.336161	0.143596	tRNA 2'-phosphotransferase
CNAG_06279	-0.130892	0.747372	0.310787	0.142737	0.33574	0.0167434	transportin-3
CNAG_01877	0.0300292	0.974122	0.662315	3.96671e-08	0.3356	0.0710272	GMP synthase [glutamine-hydrolyzing]
CNAG_00283	0.0203092	0.979628	0.336447	0.0122308	0.334849	0.0295986	hypothetical protein
CNAG_02141	-0.20074	0.785953	0.196397	0.503751	0.334704	0.124006	hypothetical protein
CNAG_12208	0.454938	0.842359	0.702738	0.300099	0.334614	0.689817	unspecified product
CNAG_04265	0.113811	0.850824	0.989117	1.31692e-11	0.334028	0.161019	hypothetical protein
CNAG_01635	0.581051	0.00156188	0.512172	0.0174496	0.333763	0.417779	hypothetical protein
CNAG_06826	0.0728091	0.944456	0.245083	0.238966	0.333744	0.132473	hypothetical protein
CNAG_05614	-0.136491	0.643143	0.151526	0.20939	0.333717	0.00721884	hypothetical protein
CNAG_05822	-0.151012	0.808088	0.28522	0.151926	0.333351	0.107349	hypothetical protein
CNAG_05131	0.00563646	0.994369	0.648807	1.44187e-06	0.333096	0.101888	hypothetical protein
CNAG_12062	1.00694	0.734733	0.475491	0.715299	0.33285	0.82269	unspecified product
CNAG_02833	-0.248507	0.625534	0.513591	0.00502861	0.33284	0.192151	NADH dehydrogenase (ubiquinone) 1 beta subcomplex 7
CNAG_05566	0.174228	0.864853	0.53463	0.105116	0.332754	0.326886	hypothetical protein
CNAG_12878	0.342611	0.787308	0.309539	0.515604	0.332648	0.517859	unspecified product
CNAG_05586	0.244964	0.594656	-0.508556	0.00011922	0.33263	0.0193809	hypothetical protein
CNAG_02798	-0.024114	0.981218	-0.0386072	0.913178	0.332507	0.156484	hypothetical protein
CNAG_04934	0.287888	0.198809	0.504265	0.00153198	0.332435	0.0489001	hypothetical protein
CNAG_12187	-0.0518445	0.96494	-1.53466	7.76517e-18	0.33236	0.110005	unspecified product
CNAG_01884	-0.0840499	0.762513	1.00894	9.16546e-30	0.332115	0.0336512	large subunit ribosomal protein L3
CNAG_00430	0.670368	0.526416	0.48689	0.322266	0.331641	0.53812	hypothetical protein
CNAG_05603	-0.128141	0.900482	0.383623	0.119858	0.330432	0.109455	hypothetical protein
CNAG_01287	-0.0360403	0.940348	0.460477	0.000124493	0.329882	0.0139678	NADH-ubiquinone oxidoreductase 51 kDa subunit, mitochondrial
CNAG_02960	0.0964412	0.914548	0.427453	0.0432666	0.329272	0.202313	hypothetical protein
CNAG_05810	0.0909991	0.950248	0.0475646	0.897421	0.329232	0.30362	hypothetical protein
CNAG_03080	-0.101842	0.82973	0.357426	0.0161871	0.328912	0.0293176	fatty acid elongase
CNAG_00118	-0.158472	0.829218	0.0840529	0.742154	0.328515	0.146888	hypothetical protein
CNAG_12384	-0.0194643	0.996444	-0.465984	0.709547	0.328282	0.788018	unspecified product
CNAG_00375	0.0394934	0.978978	0.4822	0.00073398	0.32818	0.0473826	histone acetyltransferase
CNAG_05212	-0.147883	0.941105	0.201838	0.670224	0.32808	0.464436	hypothetical protein
CNAG_02973	-0.00385009	0.996627	0.792574	0.000812972	0.328078	0.169671	tRNA-splicing endonuclease subunit SEN2
CNAG_03480	0.129156	0.708311	0.401923	0.0225041	0.32778	0.0133524	NAD epimerase domain-containing protein
CNAG_04827	-0.143926	0.916852	-0.144539	0.845879	0.327745	0.366106	hypothetical protein
CNAG_03661	-0.273248	0.60722	0.0423472	0.883417	0.32774	0.164313	hypothetical protein
CNAG_04296	0.17609	0.829218	0.396599	0.0608797	0.327708	0.173204	hypothetical protein
CNAG_04310	-0.074069	0.926491	0.726041	7.52352e-06	0.32762	0.129678	hypothetical protein
CNAG_00878	-0.278868	0.731087	-0.453431	0.137167	0.327126	0.286541	hypothetical protein
CNAG_04348	-0.0473308	0.974858	0.84856	1.20074e-07	0.327084	0.11956	chaperone
CNAG_01276	-0.101242	0.804703	0.421988	0.0027946	0.32695	0.0395297	hypothetical protein
CNAG_06634	-0.354466	0.611646	0.486548	0.0669336	0.326892	0.268808	DNA polymerase epsilon subunit B
CNAG_03632	-0.0725691	0.926491	0.526005	0.00467119	0.326844	0.288634	hypothetical protein
CNAG_03174	-0.0485023	0.984978	0.173333	0.585468	0.325848	0.384384	4'-phosphopantetheinyl transferase
CNAG_04351	0.376741	0.00377748	0.534249	0.000386591	0.325496	0.0155758	methylmalonate-semialdehyde dehydrogenase (acylating)
CNAG_02486	-0.0729197	0.877322	0.00642618	0.970756	0.325436	0.0137599	translation initiation factor 2 subunit 2
CNAG_04700	-0.260725	0.569289	0.332134	0.142161	0.325134	0.139499	hypothetical protein
CNAG_13104	-0.70408	0.651115	0.593292	0.272977	0.325128	0.651292	unspecified product
CNAG_05932	0.019959	0.984285	0.195843	0.196178	0.324947	0.240185	peptidyl-prolyl cis-trans isomerase D
CNAG_05793	0.195458	0.756014	0.346143	0.0202858	0.32431	0.138136	hypothetical protein
CNAG_02293	-0.0670496	0.941105	0.534228	0.00134195	0.324101	0.0919924	hypothetical protein
CNAG_13035	0.429776	0.832169	0.412259	0.46852	0.323794	0.567982	unspecified product
CNAG_01573	-0.242407	0.344085	0.0528913	0.778269	0.323607	0.0388575	hypothetical protein, variant
CNAG_02024	-0.609747	0.049948	0.108672	0.669833	0.323145	0.227466	hypothetical protein
CNAG_01885	0.0598893	0.938244	0.526999	0.0044574	0.323054	0.107505	DNA polymerase sigma subunit
CNAG_13087	-4.29805	0.562384	-0.869817	0.559362	0.322847	0.807397	unspecified product
CNAG_02128	0.0568421	0.94229	0.680367	2.3097e-09	0.322742	0.0199733	translation initiation factor 3 subunit J
CNAG_01622	-0.0576634	0.966954	0.503904	0.0738232	0.322686	0.405863	hypothetical protein
CNAG_00684	0.0400469	0.95269	0.605817	7.01232e-08	0.322585	0.0130718	Ribulose-phosphate 3-epimerase
CNAG_13118	-0.0666899	0.955125	-0.496591	0.168649	0.322458	0.259403	unspecified product
CNAG_03863	-0.150853	0.84039	0.460574	0.00405193	0.322379	0.163441	protein arginine N-methyltransferase 1, variant
CNAG_00180	-0.11901	0.916852	0.978187	7.52352e-06	0.322276	0.307999	ubiquitin carboxyl-terminal hydrolase L3
CNAG_06226	-0.200228	0.775187	0.331351	0.0157684	0.322183	0.0659689	NADH dehydrogenase (ubiquinone) 1 alpha subcomplex 5
CNAG_05557	0.135396	0.902406	0.315521	0.096089	0.321935	0.23462	mitochondrial outer membrane protein
CNAG_06724	0.137521	0.80973	0.231628	0.220094	0.321874	0.141588	DNA repair and recombination protein RAD52
CNAG_12006	-0.610703	0.840902	-2.35161	0.0882691	0.321701	0.807397	unspecified product
CNAG_12741	-0.673727	0.665155	-1.50402	0.0224841	0.321642	0.563657	unspecified product
CNAG_01295	0.00658419	0.996141	0.312874	0.0846391	0.321467	0.170768	acyl carrier protein
CNAG_01776	0.0964293	0.92836	0.288693	0.267967	0.321405	0.257246	2,4-dihydroxyhept-2-ene-1,7-dioic acid aldolase
CNAG_01549	0.134996	0.759145	0.490431	0.00273911	0.321176	0.0467124	splicing factor 3a subunit 3
CNAG_12598	-0.275126	0.867896	0.116918	0.830028	0.321126	0.535096	unspecified product
CNAG_02816	-0.0375586	0.955125	0.50403	0.00397561	0.320989	0.0289872	nuclear pore complex protein Nup93
CNAG_05688	0.0560406	0.932945	0.354566	0.0167844	0.320963	0.0558828	V-type ATPase, F subunit
CNAG_12270	0.107113	0.972475	-1.30992	0.0612587	0.320721	0.61737	unspecified product
CNAG_01307	0.36404	0.00624627	1.00372	3.99316e-13	0.320206	0.0947404	endoplasmic reticulum protein
CNAG_02111	-0.104478	0.88458	0.443448	0.0486888	0.319993	0.12535	protein Clp1
CNAG_03913	0.130602	0.887805	-0.28923	0.366941	0.319624	0.240577	hypothetical protein
CNAG_01132	0.111246	0.897407	0.539727	0.00298885	0.319315	0.176762	nucleolar protein 6
CNAG_00590	-0.028593	0.976826	0.384583	0.0391064	0.319244	0.0950657	para-aminobenzoate synthetase
CNAG_03045	0.00482047	0.994582	0.400242	0.000580886	0.319074	0.0493589	hypothetical protein
CNAG_04914	-0.0637532	0.894429	0.472919	0.0879526	0.319071	0.0198968	hypothetical protein
CNAG_01686	0.578738	3.92657e-05	1.34268	1.04482e-58	0.318866	0.0501529	hypothetical protein
CNAG_01157	-0.0397947	0.96147	0.310568	0.0341773	0.318559	0.0474378	hypothetical protein
CNAG_07459	0.15145	0.887696	0.0109457	0.975597	0.318429	0.258251	hypothetical protein
CNAG_01088	0.151527	0.845717	0.135532	0.545829	0.318381	0.214033	hypothetical protein
CNAG_08026	0.223776	0.677862	-0.270279	0.266973	0.318173	0.164708	hypothetical protein
CNAG_04475	0.304653	0.340847	0.915836	2.80251e-10	0.317844	0.0706759	Phosphoglycerate mutase-like superfamily protein
CNAG_02993	0.144969	0.596538	0.305585	0.0240425	0.31766	0.0245147	solute carrier family 39 (zinc transporter), member 7
CNAG_05480	-0.0371251	0.955125	0.741481	2.26389e-17	0.317321	0.04939	Hexokinase
CNAG_01437	0.205096	0.754084	0.468737	0.130333	0.317269	0.244021	ribosomal RNA assembly protein
CNAG_01827	0.0999478	0.900709	0.00789218	0.97984	0.316796	0.152599	hypothetical protein, variant 1
CNAG_03631	0.314986	0.134862	0.554166	3.27621e-05	0.316618	0.0776511	hypothetical protein
CNAG_04696	0.0827425	0.76731	0.0472071	0.791079	0.316568	0.234004	DNA clamp loader
CNAG_06356	-0.194866	0.800806	0.525258	0.02014	0.316405	0.277626	mitochondrial protein
CNAG_02378	0.0165481	0.982841	0.579249	0.000487655	0.316358	0.0392912	hypothetical protein
CNAG_02577	0.326444	0.718921	-0.0105083	0.972269	0.316244	0.0441151	oxidoreductase
CNAG_01182	0.029245	0.956815	0.374175	0.000838755	0.316045	0.0246646	cytoplasmic protein
CNAG_07505	-0.249917	0.848014	-0.585828	0.0824448	0.315809	0.378525	hypothetical protein
CNAG_01432	-0.0642696	0.95986	0.481571	0.0194964	0.315732	0.161799	ribosome assembly protein 4
CNAG_01894	-0.187556	0.885774	0.565328	0.00116376	0.315623	0.225653	aspartate-tRNA ligase
CNAG_04985	-0.0189568	0.976359	0.629245	5.38329e-09	0.315436	0.0662134	Nascent polypeptide-associated complex subunit alpha
CNAG_00516	-0.399812	0.579014	0.0207621	0.960687	0.315366	0.340129	peroxin-7
CNAG_00764	0.103604	0.936827	0.628997	0.0282622	0.31536	0.364927	ATP-dependent RNA helicase DBP4
CNAG_03014	-0.360296	0.804752	0.522356	0.10651	0.315087	0.467401	hypothetical protein
CNAG_04255	-0.466554	0.596538	0.109419	0.823273	0.314656	0.429365	hypothetical protein
CNAG_00486	-0.123789	0.861035	0.225778	0.520653	0.314393	0.105845	hypothetical protein
CNAG_04053	0.210509	0.86545	0.228892	0.296767	0.314385	0.213126	hypothetical protein
CNAG_12654	-0.0385692	0.984993	-0.0167693	0.977302	0.314108	0.697566	unspecified product
CNAG_06716	0.00932563	0.992188	0.326244	0.00938184	0.314021	0.0654225	hypothetical protein
CNAG_03604	0.0258373	0.97597	0.226597	0.349431	0.313928	0.0557721	mRNA 3'-end-processing protein yth1
CNAG_08001	-0.392359	0.770227	-0.378139	0.421091	0.313827	0.493596	hypothetical protein
CNAG_02760	0.0294897	0.984993	0.360957	0.297302	0.313759	0.326771	hypothetical protein
CNAG_06006	-0.0434801	0.95986	0.100997	0.682407	0.313705	0.180971	hypothetical protein
CNAG_01496	0.0399667	0.966954	0.800573	1.63577e-12	0.313542	0.106417	protein phosphatase 5
CNAG_02502	0.0134587	0.993102	0.306784	0.0530955	0.313542	0.109767	ATP-dependent RNA helicase DBP3
CNAG_00686	0.484015	1.37619e-06	0.931298	6.58692e-55	0.313498	0.0596796	hypothetical protein
CNAG_06143	0.00293571	0.996627	0.360579	0.0631608	0.313376	0.110005	alkylated DNA repair protein AlkB
CNAG_06180	0.00834263	0.990458	0.107125	0.348156	0.313107	0.0384407	NADH dehydrogenase (ubiquinone) Fe-S protein 4
CNAG_02079	0.380165	0.00104027	0.545723	3.94327e-08	0.312935	0.00672074	cytoplasmic protein
CNAG_07563	-0.464426	0.274031	0.496505	0.104904	0.312786	0.226202	glutamate-tRNA ligase
CNAG_04062	0.00890557	0.995786	0.257744	0.107297	0.312733	0.0556518	ribosome biogenesis protein ENP2
CNAG_05177	-0.160159	0.814195	-0.210995	0.310191	0.312553	0.130175	DNA polymerase kappa subunit
CNAG_05173	0.313607	0.469475	0.216615	0.363192	0.312047	0.251587	DNA-3-methyladenine glycosylase II
CNAG_03667	0.611243	3.71348e-10	0.683468	1.67566e-10	0.311927	0.0470196	hypothetical protein
CNAG_07511	0.202185	0.415614	0.946772	5.6005e-13	0.311559	0.0294791	nucleolar protein 15
CNAG_12192	0.349154	0.888431	-0.715844	0.197673	0.31154	0.588553	unspecified product
CNAG_03358	-0.120105	0.763773	0.728633	1.36523e-08	0.311181	0.201631	Phosphoglycerate kinase
CNAG_04687	0.409135	0.0777803	-0.115231	0.751952	0.311055	0.0110433	stearoyl-CoA desaturase (delta-9 desaturase)
CNAG_01791	0.244251	0.672948	0.318868	0.0276943	0.310714	0.0536885	hypothetical protein
CNAG_02028	-0.167344	0.851538	0.217538	0.140947	0.310418	0.0500496	CMGC/SRPK protein kinase
CNAG_04408	0.137992	0.760863	0.388855	0.00826769	0.310228	0.140467	choline kinase
CNAG_00266	0.234369	0.567329	0.510994	0.0184297	0.309941	0.112274	hypothetical protein
CNAG_00387	-0.0838668	0.903946	0.309268	0.260549	0.309869	0.125011	hypothetical protein
CNAG_04949	0.0430989	0.96147	0.198305	0.131983	0.308969	0.0220249	hypothetical protein
CNAG_01051	0.0832474	0.912862	0.226869	0.490407	0.308862	0.104298	hypothetical protein
CNAG_03246	0.212343	0.743476	0.302616	0.190407	0.308831	0.271774	18S rRNA biogenesis protein RCL1
CNAG_07975	0.355197	0.737237	-0.421745	0.404807	0.308541	0.533514	hypothetical protein
CNAG_00746	0.1606	0.765514	0.2166	0.119083	0.308406	0.0387242	hypothetical protein
CNAG_00259	0.00534705	0.995786	0.661418	0.000165855	0.308349	0.111859	bud site selection protein
CNAG_12715	-0.11868	0.967804	-0.471981	0.454252	0.308161	0.66874	unspecified product
CNAG_06978	-0.0884992	0.95587	-0.0430969	0.919104	0.307928	0.401909	hypothetical protein
CNAG_00754	-0.0865686	0.868129	0.53971	1.75403e-08	0.307867	0.00493217	ATP-binding cassette, sub-family E, member 1
CNAG_03512	-0.087917	0.922545	0.385355	0.0190526	0.307773	0.115549	hypothetical protein
[truncated: 6,270 more rows]
