# Supplementary material for: A unique cell wall synthetic response evoked by glucosamine determines pathogenicity-associated fungal cellular differentiation
Source: PLoS Genet. 2021 Oct 8;17(10):e1009817. doi: 10.1371/journal.pgen.1009817 (PMC8500725; doi:10.1371/journal.pgen.1009817)
Supplement: S4 Table — (XLSX) [file pgen.1009817.s011.xlsx]

## Sheet: Sheet1
S4 Table: Mpk1-regulated phosphosites identified by phosphoproteomics
(Values for each replicate are normalized intensity values)
Protein accession	Phosphorylated position	Phosphorylated amino acid	Protein description	Gene ID	wild-type			mpk1Δ			mpk1Δ/wild-type Ratio	mpk1Δ/wild-type P value
					repeat 1	repeat 2	repeat 3	repeat 1	repeat 2	repeat 3
H6VMG0	1086	S	Protein-tyrosine-phosphatase	CNAG_05155	1.173	1.109	1.013	0.995	0.88	0.829	0.821	0.044304
H6VMG0	951	S	Protein-tyrosine-phosphatase	CNAG_05155	0.867	0.826	0.88	1.176	1.193	1.058	1.332	0.0025382
H6VMG0	20	S	Protein-tyrosine-phosphatase	CNAG_05155	1.125	1.171	1.054	0.894	0.897	0.859	0.791	0.0022633
J9VD92	30	S	Glycerol-3-phosphate dehydrogenase [NAD(+)]	CNAG_00121	0.836	0.792	0.714	1.3	1.263	1.094	1.561	0.0032422
J9VDP7	147	S	Unplaced genomic scaffold supercont1.7, whole genome shotgun sequence OS=Cryptococcus gattii VGII Ram5 OX=1296110 GN=I313_03294 PE=4 SV=1	CNAG_00249	1.203	1.151	1.208	0.933	0.776	0.728	0.684	0.0071428
J9VDQ4	27	S	Calcium/proton exchanger	CNAG_00025	1.283	1.358	1.418	0.633	0.668	0.64	0.478	2.232e-05
J9VDQ4	8	S	Calcium/proton exchanger	CNAG_00025	1.283	1.358	1.418	0.633	0.668	0.64	0.478	2.232e-05
J9VDQ4	23	S	Calcium/proton exchanger	CNAG_00025	1.283	1.358	1.418	0.633	0.668	0.64	0.478	2.232e-05
J9VDR2	30	S	Sorbitol dehydrogenase	CNAG_00269	1.222	1.25	1.33	0.769	0.713	0.716	0.578	0.000100004
J9VDR4	251	S	Palmitoyltransferase	CNAG_00274	1.027	1.137	1.151	0.912	0.847	0.925	0.81	0.0096614
J9VDR8	231	S	Expressed protein OS=Cryptococcus neoformans var. neoformans serotype D (strain JEC21 / ATCC MYA-565) OX=214684 GN=CNA02660 PE=4 SV=1	CNAG_00279	1.247	1.043	1.103	0.912	0.821	0.874	0.768	0.0127206
J9VDR8	236	S	Expressed protein OS=Cryptococcus neoformans var. neoformans serotype D (strain JEC21 / ATCC MYA-565) OX=214684 GN=CNA02660 PE=4 SV=1	CNAG_00279	1.271	1.045	1.157	0.882	0.802	0.843	0.728	0.0073809
J9VDR8	235	T	Expressed protein OS=Cryptococcus neoformans var. neoformans serotype D (strain JEC21 / ATCC MYA-565) OX=214684 GN=CNA02660 PE=4 SV=1	CNAG_00279	1.188	1.04	1.092	0.911	0.876	0.894	0.808	0.006304
J9VDT0	173	S	Unplaced genomic scaffold supercont1.204, whole genome shotgun sequence OS=Cryptococcus gattii EJB2 OX=1296103 GN=I306_05591 PE=4 SV=1	CNAG_00055	1.185	1.123	1.065	0.902	0.885	0.84	0.779	0.0026403
J9VDW3	321	S	Conserved expressed protein OS=Cryptococcus neoformans var. neoformans serotype D (strain JEC21 / ATCC MYA-565) OX=214684 GN=CNA00820 PE=4 SV=1	CNAG_00091	0.787	0.831	0.736	1.327	1.149	1.171	1.549	0.00157968
J9VDX9	917	S	Two-component system sensor protein	CNAG_00106	1.026	1.177	1.208	0.906	0.871	0.814	0.76	0.0100833
J9VDX9	1198	S	Two-component system sensor protein	CNAG_00106	1.087	1.196	1.154	0.838	0.86	0.866	0.746	0.0005954
J9VDY0	460	S	Expressed protein OS=Cryptococcus neoformans var. neoformans serotype D (strain JEC21 / ATCC MYA-565) OX=214684 GN=CNA03410 PE=4 SV=1	CNAG_00362	1.138	1.24	1.038	0.904	0.835	0.845	0.756	0.0082603
J9VDY5	596	T	Splicing factor 3A subunit 1	CNAG_00111	1.062	1.133	1.102	0.914	0.915	0.873	0.82	0.00121784
J9VDY8	188	T	Chromatin structure-remodeling complex protein RSC7	CNAG_00372	0.844	0.926	0.857	1.103	1.063	1.208	1.284	0.0063246
J9VE09	77	S	Transformer-2-beta isoform 3	CNAG_00399	1.126	1.098	1.133	0.895	0.816	0.932	0.787	0.0040214
J9VE09	75	S	Transformer-2-beta isoform 3	CNAG_00399	1.126	1.098	1.133	0.895	0.816	0.932	0.787	0.0040214
J9VE09	279	S	Transformer-2-beta isoform 3	CNAG_00399	1.265	1.247	1.096	0.822	0.752	0.818	0.663	0.00161757
J9VE09	288	S	Transformer-2-beta isoform 3	CNAG_00399	1.345	1.092	1.336	0.858	0.772	0.597	0.59	0.0138576
J9VE09	277	S	Transformer-2-beta isoform 3	CNAG_00399	1.265	1.247	1.096	0.822	0.752	0.818	0.663	0.00161757
J9VE28	544	S	Transcription elongation regulator 1	CNAG_00151	1.146	1.234	1.283	0.827	0.781	0.728	0.638	0.00081746
J9VE30	27	S	Choline-phosphate cytidylyltransferase	CNAG_00424	0.987	0.685	0.833	1.174	1.217	1.103	1.395	0.034979
J9VE30	217	S	Choline-phosphate cytidylyltransferase	CNAG_00424	1.047	1.22	1.252	0.812	0.785	0.884	0.705	0.0062358
J9VE30	26	S	Choline-phosphate cytidylyltransferase	CNAG_00424	0.962	0.864	0.776	1.195	1.101	1.102	1.306	0.0162985
J9VE33	565	S	Unplaced genomic scaffold supercont1.1, whole genome shotgun sequence OS=Cryptococcus gattii CA1280 OX=1296109 GN=I312_00149 PE=4 SV=1	CNAG_00156	0.849	0.92	0.95	1.039	1.136	1.105	1.206	0.0115585
J9VE33	569	S	Unplaced genomic scaffold supercont1.1, whole genome shotgun sequence OS=Cryptococcus gattii CA1280 OX=1296109 GN=I312_00149 PE=4 SV=1	CNAG_00156	1.21	1.232	1.406	0.773	0.681	0.698	0.559	0.00068469
J9VE33	103	S	Unplaced genomic scaffold supercont1.1, whole genome shotgun sequence OS=Cryptococcus gattii CA1280 OX=1296109 GN=I312_00149 PE=4 SV=1	CNAG_00156	1.109	1.085	1.126	0.892	0.895	0.893	0.807	0.0025406
J9VE33	1072	S	Unplaced genomic scaffold supercont1.1, whole genome shotgun sequence OS=Cryptococcus gattii CA1280 OX=1296109 GN=I312_00149 PE=4 SV=1	CNAG_00156	1.229	1.196	1.314	0.801	0.698	0.762	0.605	0.00050206
J9VE36	279	S	Unplaced genomic scaffold supercont1.124, whole genome shotgun sequence OS=Cryptococcus gattii EJB2 OX=1296103 GN=I306_03171 PE=4 SV=1	CNAG_00435	0.638	0.612	0.551	1.945	0.86	1.395	2.332	0.029981
J9VE45	695	S	HMG1, putative OS=Cryptococcus neoformans var. neoformans serotype D (strain JEC21 / ATCC MYA-565) OX=214684 GN=CNA04270 PE=4 SV=2	CNAG_00445	1.242	1.137	1.08	0.826	0.796	0.92	0.735	0.0066399
J9VE53	156	S	Ubiquitin carboxyl-terminal hydrolase Ubp16	CNAG_00455	0.787	0.94	0.969	1.076	1.054	1.174	1.226	0.04712
J9VE53	518	S	Ubiquitin carboxyl-terminal hydrolase Ubp16	CNAG_00455	0.834	0.891	0.973	1.055	1.103	1.144	1.224	0.0156599
J9VE60	192	S	Vacuolar protein sorting-associated protein 29	CNAG_00182	1.49	1.165	1.056	0.923	0.677	0.689	0.617	0.028161
J9VE95	48	S	Unplaced genomic scaffold supercont2.7, whole genome shotgun sequence OS=Cryptococcus gattii VGIV IND107 OX=1296105 GN=I308_03014 PE=4 SV=1	CNAG_00506	0.859	0.946	0.835	1.203	0.978	1.18	1.273	0.034961
J9VEC8	327	S	Sister chromatid cohesion protein	CNAG_00545	0.785	0.798	0.898	1.025	1.108	1.386	1.418	0.026423
J9VEC8	633	S	Sister chromatid cohesion protein	CNAG_00545	0.772	0.782	0.855	1.019	1.104	1.469	1.491	0.028385
J9VED2	546	S	Poly(A) polymerase	CNAG_00551	1.302	1.083	1.005	0.93	0.886	0.794	0.77	0.045858
J9VEE5	719	S	Unplaced genomic scaffold supercont1.132, whole genome shotgun sequence OS=Cryptococcus gattii EJB2 OX=1296103 GN=I306_03324 PE=4 SV=1	CNAG_00571	1.035	1.218	1.108	0.885	0.81	0.944	0.785	0.020322
J9VEH0	166	T	Transformer-2 protein	CNAG_00260	0.808	0.904	0.876	1.156	1.154	1.102	1.318	0.00168142
J9VEH0	242	S	Transformer-2 protein	CNAG_00260	0.869	0.95	0.902	1.069	1.053	1.158	1.205	0.0089038
J9VEI3	377	S	Tubulin folding cofactor C	CNAG_00619	1.127	1.101	1.08	0.89	0.956	0.846	0.814	0.0052607
J9VEJ2	989	S	Guanyl-nucleotide exchange factor	CNAG_07375	1.335	1.619	1.502	0.53	0.507	0.507	0.346	5.6756e-05
J9VEJ2	804	S	Guanyl-nucleotide exchange factor	CNAG_07375	1.122	1.118	1.112	0.921	0.886	0.841	0.79	0.0122843
J9VEJ2	589	S	Guanyl-nucleotide exchange factor	CNAG_07375	0.8	0.711	0.883	1.138	1.161	1.307	1.506	0.0056563
J9VEJ6	397	S	DNA repair protein RAD5	CNAG_00299	0.939	0.841	0.817	1.193	1.065	1.145	1.31	0.0073161
J9VEJ6	899	T	DNA repair protein RAD5	CNAG_00299	0.861	0.88	0.842	1.074	1.065	1.277	1.322	0.0103192
J9VEJ6	73	S	DNA repair protein RAD5	CNAG_00299	0.929	0.912	0.871	1.107	1.143	1.037	1.212	0.0051003
J9VEJ6	487	S	DNA repair protein RAD5	CNAG_00299	0.896	0.921	0.879	1.018	1.033	1.253	1.226	0.043505
J9VEJ6	76	S	DNA repair protein RAD5	CNAG_00299	0.929	0.912	0.871	1.107	1.143	1.037	1.212	0.0051003
J9VEM1	283	T	Unplaced genomic scaffold supercont1.1, whole genome shotgun sequence OS=Cryptococcus gattii CA1280 OX=1296109 GN=I312_00379 PE=4 SV=1	CNAG_00344	0.912	0.865	0.874	1.011	1.066	1.271	1.263	0.032244
J9VEM3	81	S	Expressed protein OS=Cryptococcus neoformans var. neoformans serotype D (strain JEC21 / ATCC MYA-565) OX=214684 GN=CNA06420 PE=4 SV=1	CNAG_00663	1.28	1.215	1.231	0.772	0.735	0.767	0.61	2.1585e-05
J9VEM3	123	S	Expressed protein OS=Cryptococcus neoformans var. neoformans serotype D (strain JEC21 / ATCC MYA-565) OX=214684 GN=CNA06420 PE=4 SV=1	CNAG_00663	1.105	1.145	1.13	0.834	0.902	0.885	0.775	0.00058439
J9VEM3	106	S	Expressed protein OS=Cryptococcus neoformans var. neoformans serotype D (strain JEC21 / ATCC MYA-565) OX=214684 GN=CNA06420 PE=4 SV=1	CNAG_00663	1.153	1.071	1.141	0.898	0.861	0.877	0.783	0.0007239
J9VEM7	368	S	Unplaced genomic scaffold supercont1.3, whole genome shotgun sequence OS=Cryptococcus gattii VGII Ram5 OX=1296110 GN=I313_01648 PE=4 SV=1	CNAG_00668	1.113	1.131	1.252	0.836	0.902	0.766	0.716	0.0050382
J9VEM7	268	S	Unplaced genomic scaffold supercont1.3, whole genome shotgun sequence OS=Cryptococcus gattii VGII Ram5 OX=1296110 GN=I313_01648 PE=4 SV=1	CNAG_00668	1.112	1.127	1.104	0.878	0.845	0.934	0.795	0.00150162
J9VEN6	8	S	Urease accessory protein UreG	CNAG_00678	0.732	0.852	0.885	1.234	1.091	1.206	1.43	0.006538
J9VEN6	9	S	Urease accessory protein UreG	CNAG_00678	0.789	0.857	0.905	1.104	1.097	1.249	1.352	0.0065425
J9VEN7	742	S	Vacuolar-sorting protein 53 long isoform	CNAG_00368	1	1.207	1.082	0.963	0.863	0.884	0.824	0.039896
J9VEN7	752	S	Vacuolar-sorting protein 53 long isoform	CNAG_00368	1.043	1.147	1.126	0.896	0.846	0.943	0.81	0.0078236
J9VEP2	83	S	DNA topoisomerase 2	CNAG_00377	0.83	0.905	0.887	1.046	1.034	1.298	1.288	0.03394
J9VEP2	1289	T	DNA topoisomerase 2	CNAG_00377	0.847	0.84	0.801	1.105	1.034	1.373	1.412	0.0181009
J9VEP2	107	T	DNA topoisomerase 2	CNAG_00377	0.88	0.919	0.811	1.195	0.977	1.217	1.298	0.031444
J9VEP2	79	S	DNA topoisomerase 2	CNAG_00377	0.83	0.915	0.897	1.048	1.029	1.282	1.271	0.036721
J9VEP2	88	S	DNA topoisomerase 2	CNAG_00377	0.843	0.904	0.887	1.045	1.011	1.31	1.278	0.046759
J9VEP2	1293	S	DNA topoisomerase 2	CNAG_00377	0.847	0.837	0.804	1.104	1.036	1.373	1.412	0.0176159
J9VEP2	82	S	DNA topoisomerase 2	CNAG_00377	0.83	0.915	0.897	1.048	1.029	1.282	1.271	0.036721
J9VEP9	66	S	F-box and WD-40 domain-containing protein CDC4, variant	CNAG_00693	0.928	0.926	0.837	1.165	0.984	1.159	1.229	0.034716
J9VEQ0	625	S	Myotubularin	CNAG_00390	1.075	1.199	1.078	0.963	0.832	0.853	0.79	0.0148786
J9VEQ0	631	S	Myotubularin	CNAG_00390	1.205	1.259	1.172	0.872	0.73	0.762	0.65	0.00166061
J9VEQ9	748	S	STE/STE20/YSK protein kinase	CNAG_00405	0.987	0.83	0.819	1.114	1.066	1.184	1.276	0.021561
J9VEQ9	529	T	STE/STE20/YSK protein kinase	CNAG_00405	1.076	1.088	1.132	0.92	0.844	0.94	0.82	0.0054355
J9VEQ9	513	S	STE/STE20/YSK protein kinase	CNAG_00405	1.107	1.129	1.4	0.801	0.803	0.761	0.65	0.0053358
J9VES3	375	S	Unplaced genomic scaffold supercont2.19, whole genome shotgun sequence OS=Cryptococcus gattii VGIV IND107 OX=1296105 GN=I308_05962 PE=4 SV=1	CNAG_00717	1.031	1.073	1.236	0.902	0.787	0.97	0.796	0.049985
J9VET3	43	S	Palmitoyltransferase	CNAG_00436	1.236	1.37	1.074	0.871	0.652	0.797	0.63	0.0139421
J9VET3	44	S	Palmitoyltransferase	CNAG_00436	1.118	1.339	1.052	0.892	0.79	0.81	0.71	0.0141591
J9VET3	54	S	Palmitoyltransferase	CNAG_00436	1.114	1.282	1.244	1.052	0.638	0.67	0.648	0.049877
J9VET5	473	S	Inosine-5'-monophosphate dehydrogenase	CNAG_00441	0.816	0.788	0.794	1.167	1.225	1.211	1.503	2.1505e-05
J9VEU2	199	S	Unplaced genomic scaffold supercont2.19, whole genome shotgun sequence OS=Cryptococcus gattii VGIV IND107 OX=1296105 GN=I308_05943 PE=4 SV=1	CNAG_00737	0.827	0.779	0.963	1.063	1.153	1.215	1.336	0.0170014
J9VF01	554	S	Potassium/sodium efflux P-type ATPase, fungal-type	CNAG_00531	0.826	0.865	0.994	1.071	1.07	1.173	1.234	0.028516
J9VF01	561	S	Potassium/sodium efflux P-type ATPase, fungal-type	CNAG_00531	0.809	0.853	0.992	1.068	1.081	1.196	1.26	0.029903
J9VF01	1086	T	Potassium/sodium efflux P-type ATPase, fungal-type	CNAG_00531	0.732	0.568	0.678	1.287	1.485	1.251	2.034	0.00149719
J9VF01	557	S	Potassium/sodium efflux P-type ATPase, fungal-type	CNAG_00531	0.869	0.866	0.982	1.058	1.062	1.163	1.208	0.021202
J9VF09	164	S	Unplaced genomic scaffold supercont1.3, whole genome shotgun sequence OS=Cryptococcus gattii VGII Ram5 OX=1296110 GN=I313_01750 PE=4 SV=1	CNAG_00766	0.916	0.822	0.94	1.077	1	1.246	1.241	0.049543
J9VF17	1049	S	Chitin synthase	CNAG_00546	1.384	1.538	1.373	0.56	0.571	0.573	0.397	1.78762e-05
J9VF17	1025	S	Chitin synthase	CNAG_00546	1.501	1.329	1.506	0.642	0.501	0.523	0.384	0.00037995
J9VF17	1064	S	Chitin synthase	CNAG_00546	1.243	1.344	1.303	0.783	0.691	0.636	0.542	0.00067928
J9VF17	20	S	Chitin synthase	CNAG_00546	1.427	1.124	1.191	0.79	0.815	0.654	0.604	0.0071416
J9VF17	1065	S	Chitin synthase	CNAG_00546	1.296	1.221	1.239	0.795	0.692	0.758	0.598	0.0003178
J9VF75	143	S	Unplaced genomic scaffold supercont1.136, whole genome shotgun sequence OS=Cryptococcus gattii EJB2 OX=1296103 GN=I306_03600 PE=4 SV=1	CNAG_00851	0.963	0.833	0.911	1.133	1.079	1.08	1.216	0.0120596
J9VF80	1913	S	Carbamoyl-phosphate synthase, large subunit	CNAG_07373	0.779	0.795	0.843	1.078	1.009	1.496	1.482	0.037842
J9VF89	112	S	U3 small nucleolar RNA-associated protein 18	CNAG_06798	0.702	0.832	1.016	1.115	1.11	1.224	1.353	0.048704
J9VF89	114	S	U3 small nucleolar RNA-associated protein 18	CNAG_06798	0.702	0.832	1.016	1.115	1.11	1.224	1.353	0.048704
J9VFA7	298	S	Tryptophan synthase	CNAG_00649	1.015	1.127	1.216	0.84	0.897	0.906	0.787	0.0145382
J9VFA7	300	S	Tryptophan synthase	CNAG_00649	0.99	1.123	1.164	0.892	0.89	0.941	0.831	0.024957
J9VFE3	378	S	Autophagy-related protein 2 OS=Cryptococcus neoformans var. neoformans serotype D (strain B-3501A) OX=283643 GN=ATG2 PE=3 SV=1	CNAG_06732	0.869	0.756	0.697	1.118	1.039	1.521	1.584	0.0279
J9VFH7	697	S	Chromatin assembly factor 1 subunit B	CNAG_00718	1.212	1.11	1.141	0.988	0.776	0.773	0.733	0.020423
J9VFH7	452	S	Chromatin assembly factor 1 subunit B	CNAG_00718	0.783	0.887	0.823	1.172	1.188	1.147	1.407	0.00081527
J9VFH7	682	S	Chromatin assembly factor 1 subunit B	CNAG_00718	1.282	0.988	1.149	0.875	0.831	0.875	0.755	0.02356
J9VFH7	687	S	Chromatin assembly factor 1 subunit B	CNAG_00718	1.173	1.017	1.121	0.814	0.946	0.929	0.812	0.030196
J9VFI3	247	S	Unplaced genomic scaffold supercont1.1, whole genome shotgun sequence (Fragment) OS=Cryptococcus gattii CA1280 OX=1296109 GN=I312_00572 PE=4 SV=1	CNAG_03608	1.084	1.227	1.054	0.883	0.816	0.935	0.783	0.0161847
J9VFI8	359	S	Unplaced genomic scaffold supercont2.15, whole genome shotgun sequence OS=Cryptococcus gattii VGIV IND107 OX=1296105 GN=I308_05052 PE=4 SV=1	CNAG_03613	1.424	1.24	1.094	0.918	0.678	0.646	0.597	0.0173645
J9VFI8	278	T	Unplaced genomic scaffold supercont2.15, whole genome shotgun sequence OS=Cryptococcus gattii VGIV IND107 OX=1296105 GN=I308_05052 PE=4 SV=1	CNAG_03613	1.102	1.245	1.258	0.784	0.823	0.788	0.664	0.00083998
J9VFJ7	506	S	Pescadillo homolog	CNAG_03624	0.923	0.881	0.884	1.068	1.081	1.163	1.232	0.00242
J9VFJ7	320	T	Pescadillo homolog	CNAG_03624	0.885	0.96	0.836	1.04	1.062	1.218	1.238	0.028859
J9VFK1	254	S	Imidazole glycerol phosphate synthase hisHF	CNAG_00743	1.052	1.118	1.137	0.895	0.879	0.919	0.814	0.00159643
J9VFP1	239	S	Expressed protein OS=Cryptococcus neoformans var. neoformans serotype D (strain JEC21 / ATCC MYA-565) OX=214684 GN=CNB01760 PE=4 SV=1	CNAG_03677	1.172	1.084	1.113	0.884	0.883	0.863	0.781	0.00051988
J9VFP1	245	S	Expressed protein OS=Cryptococcus neoformans var. neoformans serotype D (strain JEC21 / ATCC MYA-565) OX=214684 GN=CNB01760 PE=4 SV=1	CNAG_03677	1.263	1.102	1.157	0.851	0.834	0.794	0.704	0.00146026
J9VFP1	236	S	Expressed protein OS=Cryptococcus neoformans var. neoformans serotype D (strain JEC21 / ATCC MYA-565) OX=214684 GN=CNB01760 PE=4 SV=1	CNAG_03677	1.18	1.084	1.121	0.879	0.872	0.864	0.773	0.00051723
J9VFP9	190	S	Expressed protein OS=Cryptococcus neoformans var. neoformans serotype D (strain JEC21 / ATCC MYA-565) OX=214684 GN=CNA00320 PE=4 SV=1	CNAG_00043	0.849	0.907	0.919	1.017	1.094	1.212	1.242	0.0190157
J9VFQ1	615	S	Regulatory protein ral2	CNAG_00758	0.859	0.873	0.976	1.068	1.077	1.146	1.215	0.0129151
J9VFQ1	582	S	Regulatory protein ral2	CNAG_00758	0.727	0.755	0.826	1.123	1.255	1.314	1.6	0.00145534
J9VFQ1	753	S	Regulatory protein ral2	CNAG_00758	0.582	0.635	0.605	1.375	1.376	1.427	2.293	3.8661e-06
J9VFQ7	846	S	Hormone-sensitive lipase	CNAG_03697	1.251	1.061	1.057	0.923	0.871	0.838	0.781	0.0171219
J9VFR6	1541	S	CCR4-NOT transcriptional complex subunit CAF120	CNAG_00777	1.529	1.107	1.302	0.787	0.634	0.642	0.524	0.0052827
J9VFR6	192	S	CCR4-NOT transcriptional complex subunit CAF120	CNAG_00777	1.437	1.434	1.327	0.65	0.54	0.612	0.429	0.000155488
J9VFR6	783	S	CCR4-NOT transcriptional complex subunit CAF120	CNAG_00777	1.335	1.175	1.198	0.993	0.716	0.583	0.618	0.034596
J9VFR6	848	S	CCR4-NOT transcriptional complex subunit CAF120	CNAG_00777	1.043	1.249	1.151	0.81	0.862	0.884	0.742	0.0070768
J9VFR6	856	S	CCR4-NOT transcriptional complex subunit CAF120	CNAG_00777	1.101	1.24	1.101	0.862	0.796	0.9	0.743	0.0051843
J9VFR6	915	S	CCR4-NOT transcriptional complex subunit CAF120	CNAG_00777	1.297	1.313	1.262	0.77	0.72	0.639	0.55	0.00042041
J9VFR6	776	S	CCR4-NOT transcriptional complex subunit CAF120	CNAG_00777	1.499	1.114	1.095	0.801	0.776	0.715	0.618	0.0117818
J9VFR6	1131	S	CCR4-NOT transcriptional complex subunit CAF120	CNAG_00777	1.306	1.263	1.227	0.738	0.723	0.742	0.58	1.5103e-05
J9VFR6	1323	S	CCR4-NOT transcriptional complex subunit CAF120	CNAG_00777	1.3	1.232	1.219	0.766	0.72	0.765	0.6	5.8625e-05
J9VFR6	753	S	CCR4-NOT transcriptional complex subunit CAF120	CNAG_00777	1.027	1.202	1.126	0.904	0.809	0.933	0.789	0.0195625
J9VFR6	697	S	CCR4-NOT transcriptional complex subunit CAF120	CNAG_00777	1.067	1.178	1.278	0.79	0.862	0.824	0.703	0.003761
J9VFR6	954	S	CCR4-NOT transcriptional complex subunit CAF120	CNAG_00777	1.362	1.198	1.272	0.723	0.651	0.794	0.566	0.00111746
J9VFR6	851	S	CCR4-NOT transcriptional complex subunit CAF120	CNAG_00777	1.073	1.344	1.049	0.779	0.93	0.825	0.731	0.030899
J9VFR6	733	T	CCR4-NOT transcriptional complex subunit CAF120	CNAG_00777	1.215	1.072	1.115	0.913	0.828	0.856	0.763	0.0045158
J9VFR6	747	S	CCR4-NOT transcriptional complex subunit CAF120	CNAG_00777	1.056	1.22	1.165	0.896	0.773	0.89	0.744	0.0099156
J9VFR6	1650	S	CCR4-NOT transcriptional complex subunit CAF120	CNAG_00777	1.136	1.108	1.37	0.857	0.773	0.756	0.66	0.0059625
J9VFR6	853	S	CCR4-NOT transcriptional complex subunit CAF120	CNAG_00777	1.101	1.24	1.101	0.862	0.796	0.9	0.743	0.0051843
J9VFR6	766	S	CCR4-NOT transcriptional complex subunit CAF120	CNAG_00777	1.051	1.16	1.185	0.894	0.844	0.867	0.767	0.0028619
J9VFR6	1000	S	CCR4-NOT transcriptional complex subunit CAF120	CNAG_00777	1.174	1.29	1.285	0.746	0.737	0.768	0.6	0.000102162
J9VFR6	1129	S	CCR4-NOT transcriptional complex subunit CAF120	CNAG_00777	1.353	1.279	1.242	0.702	0.706	0.717	0.549	2.0288e-05
J9VFR7	98	T	Efflux protein	CNAG_03707	0.846	0.855	0.939	1.173	1.007	1.181	1.273	0.0177038
J9VFR7	94	S	Efflux protein	CNAG_03707	0.846	0.855	0.939	1.173	1.007	1.181	1.273	0.0177038
J9VFR7	51	S	Efflux protein	CNAG_03707	0.816	0.99	0.863	1.105	1.045	1.182	1.248	0.029539
J9VFS6	129	S	Specific RNA polymerase II transcription factor	CNAG_00068	0.861	0.866	0.841	1.191	1.157	1.082	1.336	0.00063771
J9VFT5	140	S	Unplaced genomic scaffold supercont2.15, whole genome shotgun sequence OS=Cryptococcus gattii VGIV IND107 OX=1296105 GN=I308_05168 PE=4 SV=1	CNAG_03726	1.121	1.131	1.112	0.843	0.835	0.958	0.784	0.031337
J9VFU5	563	S	Unplaced genomic scaffold supercont1.217, whole genome shotgun sequence OS=Cryptococcus gattii EJB2 OX=1296103 GN=I306_05989 PE=4 SV=1	CNAG_07476	0.919	0.793	0.97	1.062	1.059	1.196	1.237	0.041364
J9VFU9	274	S	Staphylococcal nuclease domain-containing protein 1	CNAG_03742	0.993	1.099	1.212	0.858	0.897	0.94	0.816	0.033597
J9VFV9	158	S	DNA helicase	CNAG_00099	0.798	0.779	0.859	1.155	1.056	1.352	1.463	0.0085218
J9VFW4	1016	S	Elongation factor 3	CNAG_00104	0.878	0.839	0.842	1.096	1.095	1.249	1.344	0.0030957
J9VFY0	394	S	Unplaced genomic scaffold supercont2.16, whole genome shotgun sequence OS=Cryptococcus gattii VGIV IND107 OX=1296105 GN=I308_05448 PE=4 SV=1	CNAG_00858	1.277	1.051	1.152	0.864	0.801	0.854	0.724	0.0062648
J9VFY0	403	S	Unplaced genomic scaffold supercont2.16, whole genome shotgun sequence OS=Cryptococcus gattii VGIV IND107 OX=1296105 GN=I308_05448 PE=4 SV=1	CNAG_00858	1.667	1.186	1.016	0.845	0.609	0.679	0.551	0.029123
J9VFY7	151	S	Lysine-specific demethylase 3	CNAG_06797	0.849	0.88	0.95	1.167	1.114	1.041	1.24	0.0101233
J9VG26	20	S	Histone H2A	CNAG_06747	0.774	0.866	0.834	1.162	1.086	1.277	1.425	0.0035564
J9VG29	326	S	Pre-60S factor REI1	CNAG_06742	0.871	0.846	0.92	1.101	1.106	1.157	1.276	0.001125
J9VG35	275	S	Expressed protein OS=Cryptococcus neoformans var. neoformans serotype D (strain JEC21 / ATCC MYA-565) OX=214684 GN=CNB03240 PE=4 SV=2	CNAG_03836	1.063	1.101	1.188	0.962	0.873	0.813	0.79	0.0156976
J9VG35	512	S	Expressed protein OS=Cryptococcus neoformans var. neoformans serotype D (strain JEC21 / ATCC MYA-565) OX=214684 GN=CNB03240 PE=4 SV=2	CNAG_03836	1.118	1.31	1.099	0.858	0.823	0.792	0.701	0.0043233
J9VG35	429	T	Expressed protein OS=Cryptococcus neoformans var. neoformans serotype D (strain JEC21 / ATCC MYA-565) OX=214684 GN=CNB03240 PE=4 SV=2	CNAG_03836	1.122	1.107	1.161	0.914	0.876	0.82	0.77	0.00162313
J9VG39	430	S	Unplaced genomic scaffold supercont1.12, whole genome shotgun sequence OS=Cryptococcus gattii VGII Ram5 OX=1296110 GN=I313_04939 PE=4 SV=1	CNAG_03841	0.873	0.738	0.892	1.015	1.198	1.283	1.397	0.022236
J9VG42	295	T	Transcription factor	CNAG_07464	0.929	0.787	0.778	1.197	1.126	1.183	1.406	0.0046827
J9VG42	266	S	Transcription factor	CNAG_07464	0.832	0.848	0.874	1.096	1.118	1.233	1.35	0.00158039
J9VG43	149	S	Vacuolar membrane protein	CNAG_03846	1.029	1.082	1.187	0.955	0.882	0.865	0.819	0.018402
J9VG43	219	T	Vacuolar membrane protein	CNAG_03846	1.135	1.033	1.154	0.944	0.88	0.853	0.806	0.0091825
J9VG43	146	S	Vacuolar membrane protein	CNAG_03846	1.125	1.25	1.311	0.764	0.745	0.804	0.628	0.00077689
J9VG43	222	S	Vacuolar membrane protein	CNAG_03846	1.134	1.059	1.182	0.934	0.855	0.836	0.778	0.0057025
J9VG63	430	S	Unplaced genomic scaffold supercont1.11, whole genome shotgun sequence OS=Cryptococcus gattii CA1280 OX=1296109 GN=I312_04027 PE=3 SV=1	CNAG_03872	0.868	0.941	0.905	1.058	1.003	1.225	1.211	0.042685
J9VG96	524	T	3-isopropylmalate dehydratase	CNAG_00237	1.022	1.242	1.111	0.944	0.764	0.918	0.778	0.044445
J9VGB0	170	S	Serine/threonine-protein phosphatase	CNAG_03673	1.067	1.178	1.139	0.899	0.802	0.916	0.773	0.0070405
J9VGB0	136	S	Serine/threonine-protein phosphatase	CNAG_03673	1.116	1.168	1.032	0.965	0.854	0.864	0.809	0.0162441
J9VGB3	367	S	Transcriptional regulatory protein	CNAG_03902	0.788	0.964	0.899	1.195	1.101	1.053	1.263	0.027777
J9VGB3	357	S	Transcriptional regulatory protein	CNAG_03902	1.031	1.141	1.132	0.822	0.945	0.93	0.816	0.020444
J9VGB3	361	S	Transcriptional regulatory protein	CNAG_03902	1.037	1.124	1.12	0.849	0.945	0.924	0.828	0.0107976
J9VGC1	14	S	Unplaced genomic scaffold supercont1.17, whole genome shotgun sequence OS=Cryptococcus gattii VGII Ram5 OX=1296110 GN=I313_06035 PE=4 SV=1	CNAG_03688	1.128	1.064	1.086	0.885	0.914	0.924	0.831	0.00098372
J9VGC3	140	S	Nuclear pore complex protein Nup85	CNAG_03917	0.872	0.908	0.855	1.06	1.055	1.25	1.277	0.0144803
J9VGE0	1753	S	THO complex subunit 2	CNAG_03942	0.935	0.86	0.895	1.051	1.106	1.153	1.23	0.0045408
J9VGE0	1892	T	THO complex subunit 2	CNAG_03942	0.973	0.8	0.889	1.071	1.038	1.23	1.254	0.041939
J9VGE0	1657	T	THO complex subunit 2	CNAG_03942	0.902	0.886	0.809	1.049	1.015	1.338	1.31	0.047863
J9VGF1	412	S	RAN protein binding protein	CNAG_03722	1.394	1.281	1.318	0.695	0.672	0.641	0.503	3.8007e-05
J9VGF1	342	S	RAN protein binding protein	CNAG_03722	1.251	1.201	1.146	0.85	0.78	0.771	0.667	0.00052439
J9VGF1	266	S	RAN protein binding protein	CNAG_03722	1.124	1.1	1.05	0.936	0.91	0.878	0.832	0.0025401
J9VGF1	268	T	RAN protein binding protein	CNAG_03722	1.101	1.137	1.053	0.912	0.891	0.906	0.823	0.00113722
J9VGF1	415	S	RAN protein binding protein	CNAG_03722	1.368	1.299	1.326	0.7	0.654	0.654	0.503	1.72636e-05
J9VGF1	270	S	RAN protein binding protein	CNAG_03722	1.145	1.093	1.048	0.93	0.9	0.883	0.826	0.0030003
J9VGF7	892	S	Unplaced genomic scaffold supercont1.1, whole genome shotgun sequence OS=Cryptococcus gattii CA1280 OX=1296109 GN=I312_00450 PE=4 SV=1	CNAG_03727	0.907	0.917	0.888	1.014	1.102	1.172	1.212	0.0113383
J9VGF7	1024	S	Unplaced genomic scaffold supercont1.1, whole genome shotgun sequence OS=Cryptococcus gattii CA1280 OX=1296109 GN=I312_00450 PE=4 SV=1	CNAG_03727	0.946	0.851	0.866	1.102	0.981	1.253	1.253	0.046759
J9VGF7	272	S	Unplaced genomic scaffold supercont1.1, whole genome shotgun sequence OS=Cryptococcus gattii CA1280 OX=1296109 GN=I312_00450 PE=4 SV=1	CNAG_03727	0.875	0.734	0.906	1.067	1.083	1.334	1.385	0.02878
J9VGG0	215	S	F-actin capping protein	CNAG_03967	1.036	1.19	1.103	0.932	0.794	0.946	0.803	0.032539
J9VGH0	228	S	T-complex protein 1 subunit eta	CNAG_07346	0.819	0.73	0.811	1.215	1.253	1.173	1.543	0.00046415
J9VGH2	18	S	Expressed protein OS=Cryptococcus neoformans var. neoformans serotype D (strain JEC21 / ATCC MYA-565) OX=214684 GN=CNB04700 PE=4 SV=1	CNAG_03982	0.987	1.227	1.076	0.874	0.903	0.934	0.824	0.045362
J9VGK3	67	S	Peptide-methionine (R)-S-oxide reductase	CNAG_04017	0.629	0.788	0.838	1.206	1.14	1.4	1.661	0.0086785
J9VGK3	58	S	Peptide-methionine (R)-S-oxide reductase	CNAG_04017	0.72	0.825	0.887	1.252	1.175	1.14	1.467	0.004524
J9VGL2	116	S	Expressed protein OS=Cryptococcus neoformans var. neoformans serotype D (strain JEC21 / ATCC MYA-565) OX=214684 GN=CNA03180 PE=4 SV=1	CNAG_00337	1.158	1.19	1.073	0.876	0.916	0.789	0.754	0.0063577
J9VGL2	120	S	Expressed protein OS=Cryptococcus neoformans var. neoformans serotype D (strain JEC21 / ATCC MYA-565) OX=214684 GN=CNA03180 PE=4 SV=1	CNAG_00337	1.053	1.177	1.074	0.931	0.927	0.838	0.816	0.013839
J9VGL2	499	S	Expressed protein OS=Cryptococcus neoformans var. neoformans serotype D (strain JEC21 / ATCC MYA-565) OX=214684 GN=CNA03180 PE=4 SV=1	CNAG_00337	1.458	1.272	1.14	0.786	0.73	0.615	0.551	0.0042165
J9VGL2	768	S	Expressed protein OS=Cryptococcus neoformans var. neoformans serotype D (strain JEC21 / ATCC MYA-565) OX=214684 GN=CNA03180 PE=4 SV=1	CNAG_00337	1.107	1.138	1.147	0.935	0.837	0.835	0.769	0.002424
J9VGL3	22	S	Unplaced genomic scaffold supercont1.113, whole genome shotgun sequence OS=Cryptococcus gattii EJB2 OX=1296103 GN=I306_02890 PE=4 SV=1	CNAG_04027	1.247	1.116	1.122	0.89	0.817	0.809	0.722	0.0023166
J9VGL3	28	S	Unplaced genomic scaffold supercont1.113, whole genome shotgun sequence OS=Cryptococcus gattii EJB2 OX=1296103 GN=I306_02890 PE=4 SV=1	CNAG_04027	1.166	1.09	1.123	0.906	0.887	0.829	0.776	0.00155817
J9VGL3	183	S	Unplaced genomic scaffold supercont1.113, whole genome shotgun sequence OS=Cryptococcus gattii EJB2 OX=1296103 GN=I306_02890 PE=4 SV=1	CNAG_04027	1.157	1.052	1.119	0.942	0.898	0.831	0.803	0.0086586
J9VGL3	184	T	Unplaced genomic scaffold supercont1.113, whole genome shotgun sequence OS=Cryptococcus gattii EJB2 OX=1296103 GN=I306_02890 PE=4 SV=1	CNAG_04027	1.196	1.054	1.097	0.929	0.892	0.832	0.793	0.0092447
J9VGL3	270	T	Unplaced genomic scaffold supercont1.113, whole genome shotgun sequence OS=Cryptococcus gattii EJB2 OX=1296103 GN=I306_02890 PE=4 SV=1	CNAG_04027	1.288	1.096	1.152	0.872	0.859	0.734	0.697	0.0077047
J9VGL4	284	T	Unplaced genomic scaffold supercont1.217, whole genome shotgun sequence OS=Cryptococcus gattii EJB2 OX=1296103 GN=I306_05944 PE=4 SV=1	CNAG_03781	0.974	1.145	1.171	0.901	0.941	0.868	0.824	0.037763
J9VGL6	194	S	Unplaced genomic scaffold supercont1.1, whole genome shotgun sequence OS=Cryptococcus gattii CA1280 OX=1296109 GN=I312_00341 PE=4 SV=1	CNAG_00342	1.167	1.115	1.078	0.915	0.89	0.835	0.786	0.0024556
J9VGL6	195	S	Unplaced genomic scaffold supercont1.1, whole genome shotgun sequence OS=Cryptococcus gattii CA1280 OX=1296109 GN=I312_00341 PE=4 SV=1	CNAG_00342	1.127	1.129	1.143	0.883	0.869	0.849	0.765	2.2898e-05
J9VGM0	363	S	DEAH box polypeptide 36	CNAG_00347	0.806	0.79	0.778	1.204	1.14	1.282	1.527	0.00028159
J9VGM5	1086	S	CAMKK/ELM protein kinase	CNAG_03791	0.94	0.806	0.81	1.222	1.059	1.163	1.347	0.0103766
J9VGM5	670	S	CAMKK/ELM protein kinase	CNAG_03791	0.893	0.871	0.908	1.12	1.046	1.162	1.246	0.0027184
J9VGM5	74	S	CAMKK/ELM protein kinase	CNAG_03791	0.895	0.844	0.959	1.029	1.132	1.141	1.224	0.015163
J9VGN1	25	S	Hob1p, putative OS=Cryptococcus neoformans var. neoformans serotype D (strain JEC21 / ATCC MYA-565) OX=214684 GN=CNA03420 PE=4 SV=1	CNAG_00361	0.874	0.814	0.813	1.194	1.194	1.111	1.399	0.00058127
J9VGN1	370	S	Hob1p, putative OS=Cryptococcus neoformans var. neoformans serotype D (strain JEC21 / ATCC MYA-565) OX=214684 GN=CNA03420 PE=4 SV=1	CNAG_00361	1.25	1.218	1.154	0.968	0.778	0.633	0.657	0.025303
J9VGN1	26	T	Hob1p, putative OS=Cryptococcus neoformans var. neoformans serotype D (strain JEC21 / ATCC MYA-565) OX=214684 GN=CNA03420 PE=4 SV=1	CNAG_00361	0.775	0.763	0.781	1.207	1.312	1.161	1.587	0.00023624
J9VGN1	315	S	Hob1p, putative OS=Cryptococcus neoformans var. neoformans serotype D (strain JEC21 / ATCC MYA-565) OX=214684 GN=CNA03420 PE=4 SV=1	CNAG_00361	1.315	1.186	0.977	0.959	0.781	0.781	0.725	0.044959
J9VGN1	312	S	Hob1p, putative OS=Cryptococcus neoformans var. neoformans serotype D (strain JEC21 / ATCC MYA-565) OX=214684 GN=CNA03420 PE=4 SV=1	CNAG_00361	1.297	1.151	0.977	0.941	0.824	0.81	0.752	0.04146
J9VGN1	297	S	Hob1p, putative OS=Cryptococcus neoformans var. neoformans serotype D (strain JEC21 / ATCC MYA-565) OX=214684 GN=CNA03420 PE=4 SV=1	CNAG_00361	1.183	1.149	1.047	1.008	0.838	0.775	0.776	0.03982
J9VGP1	66	S	Glutaredoxin	CNAG_07491	0.618	0.584	0.711	1.206	1.251	1.631	2.137	0.0025165
J9VGP1	51	S	Glutaredoxin	CNAG_07491	0.899	0.799	0.876	1.192	1.083	1.15	1.331	0.0032422
J9VGQ3	108	S	1-phosphatidylinositol-4-phosphate 5-kinase	CNAG_00388	1.312	1.231	1.095	1.002	0.676	0.684	0.649	0.033019
J9VGQ3	256	S	1-phosphatidylinositol-4-phosphate 5-kinase	CNAG_00388	1.161	1.154	1.057	0.901	0.861	0.867	0.78	0.00176065
J9VGQ4	149	S	Expressed protein OS=Cryptococcus neoformans var. neoformans serotype D (strain JEC21 / ATCC MYA-565) OX=214684 GN=CNB03170 PE=4 SV=2	CNAG_03827	0.998	1.076	1.2	0.927	0.903	0.897	0.833	0.02974
J9VGQ4	647	S	Expressed protein OS=Cryptococcus neoformans var. neoformans serotype D (strain JEC21 / ATCC MYA-565) OX=214684 GN=CNB03170 PE=4 SV=2	CNAG_03827	1.16	1.133	1.172	0.87	0.78	0.884	0.731	0.00149862
J9VGR1	89	S	Unplaced genomic scaffold supercont1.122, whole genome shotgun sequence OS=Cryptococcus gattii EJB2 OX=1296103 GN=I306_03134 PE=4 SV=1	CNAG_00398	1.065	1.168	1.257	0.842	0.792	0.876	0.719	0.0042845
J9VGR4	25	S	Protein-L-isoaspartate O-methyltransferase	CNAG_03837	0.983	1.186	1.126	0.851	0.888	0.966	0.821	0.043696
J9VGS3	546	S	Nuclear protein	CNAG_00413	1.174	1.18	1.121	0.941	0.886	0.698	0.727	0.024203
J9VGT6	87	S	Chitin synthase	CNAG_07499	1.047	1.182	1.166	0.861	0.796	0.947	0.767	0.0135383
J9VGT6	134	S	Chitin synthase	CNAG_07499	1.128	1.144	1.103	0.949	0.825	0.851	0.778	0.0044439
J9VGU4	23	S	Unplaced genomic scaffold supercont1.12, whole genome shotgun sequence OS=Cryptococcus gattii VGII Ram5 OX=1296110 GN=I313_04912 PE=4 SV=1	CNAG_03868	1.209	1.077	1.043	0.999	0.875	0.797	0.802	0.048722
J9VGV9	158	S	Pre-mRNA-splicing factor RSE1	CNAG_00464	1.16	1.26	1.434	0.728	0.635	0.783	0.557	0.0025435
J9VGW0	96	S	Unplaced genomic scaffold supercont2.5, whole genome shotgun sequence OS=Cryptococcus gattii VGIV IND107 OX=1296105 GN=I308_02475 PE=4 SV=1	CNAG_03058	0.794	0.99	0.834	1.237	1.072	1.074	1.292	0.034357
J9VGW0	113	S	Unplaced genomic scaffold supercont2.5, whole genome shotgun sequence OS=Cryptococcus gattii VGIV IND107 OX=1296105 GN=I308_02475 PE=4 SV=1	CNAG_03058	0.928	0.878	0.89	1.175	1.016	1.112	1.225	0.0114586
J9VGW2	314	S	Endoplasmic reticulum protein	CNAG_00469	1.209	1.367	1.167	0.798	0.718	0.741	0.603	0.00091756
J9VGW3	62	S	Large subunit ribosomal protein L23	CNAG_03053	0.574	0.733	0.711	1.311	1.322	1.349	1.973	0.0125169
J9VGX9	506	S	MAP kinase phosphatase	CNAG_03893	1.257	1.244	1.183	0.871	0.735	0.709	0.628	0.0021009
J9VGX9	759	S	MAP kinase phosphatase	CNAG_03893	1.116	1.146	1.169	0.916	0.857	0.796	0.749	0.0024371
J9VGY4	80	S	Protein phosphatase	CNAG_00500	1.122	1.152	1.023	0.881	0.914	0.909	0.82	0.0064391
J9VGY4	255	S	Protein phosphatase	CNAG_00500	1.265	1.082	1.153	0.865	0.852	0.784	0.715	0.0036024
J9VGY4	105	S	Protein phosphatase	CNAG_00500	1.159	1.172	1.066	0.87	0.863	0.87	0.766	0.0125756
J9VGZ7	347	S	Unplaced genomic scaffold supercont1.113, whole genome shotgun sequence OS=Cryptococcus gattii EJB2 OX=1296103 GN=I306_02999 PE=4 SV=1	CNAG_03918	0.676	0.781	0.817	1.264	1.124	1.339	1.639	0.0030037
J9VGZ7	552	S	Unplaced genomic scaffold supercont1.113, whole genome shotgun sequence OS=Cryptococcus gattii EJB2 OX=1296103 GN=I306_02999 PE=4 SV=1	CNAG_03918	0.866	0.858	0.85	1.117	1.277	1.032	1.331	0.045617
J9VGZ7	775	S	Unplaced genomic scaffold supercont1.113, whole genome shotgun sequence OS=Cryptococcus gattii EJB2 OX=1296103 GN=I306_02999 PE=4 SV=1	CNAG_03918	1.096	1.107	1.269	0.821	0.81	0.898	0.728	0.0052966
J9VH01	1092	T	Unplaced genomic scaffold supercont1.127, whole genome shotgun sequence (Fragment) OS=Cryptococcus gattii EJB2 OX=1296103 GN=I306_03265 PE=4 SV=1	CNAG_00520	0.989	0.826	0.898	1.164	1.061	1.061	1.211	0.03304
J9VH01	1416	S	Unplaced genomic scaffold supercont1.127, whole genome shotgun sequence (Fragment) OS=Cryptococcus gattii EJB2 OX=1296103 GN=I306_03265 PE=4 SV=1	CNAG_00520	0.764	0.828	0.921	1.102	1.04	1.344	1.387	0.026682
J9VH01	747	S	Unplaced genomic scaffold supercont1.127, whole genome shotgun sequence (Fragment) OS=Cryptococcus gattii EJB2 OX=1296103 GN=I306_03265 PE=4 SV=1	CNAG_00520	1.031	1.122	1.12	0.918	0.874	0.935	0.833	0.006118
J9VH04	635	T	AP complex subunit beta	CNAG_03928	1.116	1.088	1.228	0.831	0.819	0.919	0.749	0.0049792
J9VH04	633	S	AP complex subunit beta	CNAG_03928	1.116	1.088	1.228	0.831	0.819	0.919	0.749	0.0049792
J9VH04	630	S	AP complex subunit beta	CNAG_03928	1.116	1.088	1.228	0.831	0.819	0.919	0.749	0.0049792
J9VH09	206	S	RNA-binding protein with serine-rich domain 1	CNAG_02995	0.891	0.844	0.762	1.196	1.064	1.243	1.403	0.0066591
J9VH09	18	S	RNA-binding protein with serine-rich domain 1	CNAG_02995	0.643	0.636	0.635	1.578	1.141	1.367	2.135	0.0153233
J9VH28	171	S	Unplaced genomic scaffold supercont2.11, whole genome shotgun sequence OS=Cryptococcus gattii VGIV IND107 OX=1296105 GN=I308_04176 PE=4 SV=1	CNAG_03958	1.185	1.135	0.992	0.947	0.857	0.885	0.812	0.027818
J9VH30	83	S	Unplaced genomic scaffold supercont2.5, whole genome shotgun sequence OS=Cryptococcus gattii VGIV IND107 OX=1296105 GN=I308_02396 PE=4 SV=1	CNAG_02975	1.16	1.214	1.228	0.794	0.79	0.814	0.666	3.6276e-05
J9VH30	86	T	Unplaced genomic scaffold supercont2.5, whole genome shotgun sequence OS=Cryptococcus gattii VGIV IND107 OX=1296105 GN=I308_02396 PE=4 SV=1	CNAG_02975	1.251	1.486	1.37	0.71	0.597	0.585	0.461	0.00060111
J9VH30	78	S	Unplaced genomic scaffold supercont2.5, whole genome shotgun sequence OS=Cryptococcus gattii VGIV IND107 OX=1296105 GN=I308_02396 PE=4 SV=1	CNAG_02975	0.77	0.735	0.797	1.255	1.243	1.2	1.606	6.1414e-05
J9VH44	365	T	Expressed protein OS=Cryptococcus neoformans var. neoformans serotype D (strain JEC21 / ATCC MYA-565) OX=214684 GN=CNB04670 PE=4 SV=1	CNAG_03978	1.158	1.148	1.241	0.842	0.767	0.844	0.692	0.00076295
J9VH50	160	S	cAMP-dependent protein kinase regulatory subunit	CNAG_00570	1.099	1.112	1.137	0.932	0.84	0.88	0.792	0.00179626
J9VH50	195	S	cAMP-dependent protein kinase regulatory subunit	CNAG_00570	1.031	1.125	1.283	0.835	0.739	0.987	0.745	0.047345
J9VH60	243	S	Transcriptional activator	CNAG_03998	1.244	1.221	1.259	0.8	0.753	0.724	0.611	8.2238e-05
J9VH60	177	S	Transcriptional activator	CNAG_03998	1.049	1.194	1.121	0.867	0.912	0.857	0.784	0.0044377
J9VH60	175	S	Transcriptional activator	CNAG_03998	1.049	1.194	1.121	0.867	0.912	0.857	0.784	0.0044377
J9VH60	171	S	Transcriptional activator	CNAG_03998	1.049	1.194	1.121	0.867	0.912	0.857	0.784	0.0044377
J9VH67	107	S	Calcium/proton exchanger	CNAG_02940	1.061	1.055	1.177	0.949	0.839	0.919	0.822	0.0186991
J9VH67	329	S	Calcium/proton exchanger	CNAG_02940	1.092	1.096	1.124	0.898	0.892	0.898	0.812	2.1935e-05
J9VH67	601	S	Calcium/proton exchanger	CNAG_02940	1.072	1.23	1.195	1.008	0.757	0.739	0.716	0.033939
J9VH76	367	S	Unplaced genomic scaffold supercont2.11, whole genome shotgun sequence OS=Cryptococcus gattii VGIV IND107 OX=1296105 GN=I308_04117 PE=4 SV=1	CNAG_04018	0.743	0.84	0.954	1.07	1.093	1.3	1.365	0.030159
J9VH76	369	S	Unplaced genomic scaffold supercont2.11, whole genome shotgun sequence OS=Cryptococcus gattii VGIV IND107 OX=1296105 GN=I308_04117 PE=4 SV=1	CNAG_04018	0.743	0.84	0.954	1.07	1.093	1.3	1.365	0.030159
J9VH78	617	S	Unplaced genomic scaffold supercont1.1, whole genome shotgun sequence OS=Cryptococcus gattii VGII Ram5 OX=1296110 GN=I313_00152 PE=4 SV=1	CNAG_02930	0.772	0.733	0.842	1.261	1.101	1.291	1.556	0.002317
J9VH85	360	S	RNA binding protein	CNAG_04028	1.032	1.169	1.214	0.742	0.88	0.963	0.757	0.036135
J9VH94	479	T	AGC/PDK1 protein kinase	CNAG_02915	1.071	1.136	1.183	0.878	0.912	0.819	0.77	0.0035815
J9VH94	220	S	AGC/PDK1 protein kinase	CNAG_02915	1.181	1.2	1.132	0.821	0.749	0.917	0.708	0.004656
J9VHA2	429	S	53 kDa brg1-associated factor b	CNAG_04048	1.604	1.317	1.252	0.728	0.586	0.512	0.438	0.0028431
J9VHE6	820	S	ATP-binding cassette, subfamily G (WHITE), member 2, PDR	CNAG_04098	0.803	0.953	0.945	1.078	1.072	1.15	1.222	0.027942
J9VHE6	43	S	ATP-binding cassette, subfamily G (WHITE), member 2, PDR	CNAG_04098	0.859	0.952	0.88	1.076	1.065	1.167	1.229	0.0082234
J9VHE6	823	S	ATP-binding cassette, subfamily G (WHITE), member 2, PDR	CNAG_04098	0.803	0.953	0.945	1.078	1.072	1.15	1.222	0.027942
J9VHF2	1435	S	Kinesin	CNAG_00682	0.938	0.772	0.755	1.125	1.081	1.329	1.434	0.0181194
J9VHG5	363	S	DNA polymerase delta subunit 3	CNAG_03075	0.878	0.868	0.826	1.098	1.174	1.157	1.333	0.00048109
J9VHI0	749	S	Unplaced genomic scaffold supercont2.5, whole genome shotgun sequence OS=Cryptococcus gattii VGIV IND107 OX=1296105 GN=I308_02474 PE=4 SV=1	CNAG_03057	0.767	0.903	0.872	1.121	1.09	1.247	1.36	0.0086975
J9VHI5	548	S	PP2Cc protein phosphatase	CNAG_03052	1.091	1.101	1.118	0.858	0.922	0.909	0.812	0.00084135
J9VHI5	546	S	PP2Cc protein phosphatase	CNAG_03052	1.219	1.135	1.175	0.823	0.867	0.782	0.7	0.0005991
J9VHI6	55	S	Cytochrome c	CNAG_00716	0.837	0.826	0.939	1.016	1.212	1.169	1.306	0.0170408
J9VHL5	4	S	Small subunit ribosomal protein S29	CNAG_02811	0.923	0.888	0.797	1.138	1.145	1.11	1.301	0.0041396
J9VHM1	238	S	Expressed protein OS=Cryptococcus neoformans var. neoformans serotype D (strain JEC21 / ATCC MYA-565) OX=214684 GN=CNC04190 PE=4 SV=1	CNAG_02800	0.702	0.789	0.748	1.224	1.109	1.428	1.68	0.0031417
J9VHM1	492	S	Expressed protein OS=Cryptococcus neoformans var. neoformans serotype D (strain JEC21 / ATCC MYA-565) OX=214684 GN=CNC04190 PE=4 SV=1	CNAG_02800	0.84	0.767	0.844	1.406	1.06	1.083	1.448	0.0194611
J9VHM1	266	S	Expressed protein OS=Cryptococcus neoformans var. neoformans serotype D (strain JEC21 / ATCC MYA-565) OX=214684 GN=CNC04190 PE=4 SV=1	CNAG_02800	0.825	0.867	0.774	1.202	1.161	1.171	1.433	0.00047512
J9VHM1	268	S	Expressed protein OS=Cryptococcus neoformans var. neoformans serotype D (strain JEC21 / ATCC MYA-565) OX=214684 GN=CNC04190 PE=4 SV=1	CNAG_02800	0.825	0.867	0.774	1.202	1.161	1.171	1.433	0.00047512
J9VHM1	532	S	Expressed protein OS=Cryptococcus neoformans var. neoformans serotype D (strain JEC21 / ATCC MYA-565) OX=214684 GN=CNC04190 PE=4 SV=1	CNAG_02800	0.927	0.843	0.897	1.102	1.081	1.15	1.25	0.0025777
J9VHM1	624	T	Expressed protein OS=Cryptococcus neoformans var. neoformans serotype D (strain JEC21 / ATCC MYA-565) OX=214684 GN=CNC04190 PE=4 SV=1	CNAG_02800	0.995	0.583	0.722	1.138	1.111	1.452	1.609	0.049919
J9VHM1	587	T	Expressed protein OS=Cryptococcus neoformans var. neoformans serotype D (strain JEC21 / ATCC MYA-565) OX=214684 GN=CNC04190 PE=4 SV=1	CNAG_02800	0.865	0.939	0.905	1.078	1.096	1.116	1.214	0.0016398
J9VHM5	735	S	Unplaced genomic scaffold supercont1.4, whole genome shotgun sequence OS=Cryptococcus gattii CA1280 OX=1296109 GN=I312_01756 PE=4 SV=1	CNAG_02994	0.702	0.77	0.8	1.307	1.096	1.326	1.641	0.0024381
J9VHM5	420	S	Unplaced genomic scaffold supercont1.4, whole genome shotgun sequence OS=Cryptococcus gattii CA1280 OX=1296109 GN=I312_01756 PE=4 SV=1	CNAG_02994	1.157	1.139	1.083	0.872	0.827	0.922	0.776	0.0023811
J9VHM5	399	S	Unplaced genomic scaffold supercont1.4, whole genome shotgun sequence OS=Cryptococcus gattii CA1280 OX=1296109 GN=I312_01756 PE=4 SV=1	CNAG_02994	1.195	1.213	1.023	0.875	0.852	0.841	0.748	0.0067384
J9VHM8	4	S	Galactinol synthase	CNAG_02790	0.865	0.948	0.881	1.169	1.035	1.102	1.227	0.0104551
J9VHM9	1089	S	PX domain-containing protein	CNAG_02989	1.112	1.239	1.191	0.798	0.815	0.845	0.694	0.00052004
J9VHN0	42	S	Unplaced genomic scaffold supercont1.1, whole genome shotgun sequence OS=Cryptococcus gattii VGII Ram5 OX=1296110 GN=I313_00293 PE=4 SV=1	CNAG_02785	0.943	0.789	0.935	1.086	1.031	1.216	1.25	0.041842
J9VHP6	547	S	ER to Golgi transport-related protein, putative OS=Cryptococcus neoformans var. neoformans serotype D (strain JEC21 / ATCC MYA-565) OX=214684 GN=CNC03820 PE=4 SV=1	CNAG_02760	0.754	0.728	0.854	1.071	1.11	1.483	1.568	0.0178763
J9VHP9	173	S	Expressed protein OS=Cryptococcus neoformans var. neoformans serotype D (strain JEC21 / ATCC MYA-565) OX=214684 GN=CNC05750 PE=4 SV=1	CNAG_02964	0.609	0.752	0.817	1.235	1.276	1.312	1.755	0.0030805
J9VHQ1	163	S	Coiled-coil domain-containing protein 12	CNAG_00761	0.805	0.848	0.96	1.099	1.159	1.127	1.295	0.0086405
J9VHQ1	160	S	Coiled-coil domain-containing protein 12	CNAG_00761	0.805	0.848	0.96	1.099	1.159	1.127	1.295	0.0086405
J9VHQ4	408	S	High-affinity iron transporter	CNAG_02959	0.696	0.694	0.681	1.381	1.263	1.285	1.897	2.1177e-05
J9VHQ4	401	S	High-affinity iron transporter	CNAG_02959	0.696	0.694	0.681	1.381	1.263	1.285	1.897	2.1177e-05
J9VHQ4	398	S	High-affinity iron transporter	CNAG_02959	0.744	0.777	0.729	1.355	1.163	1.231	1.666	0.00046115
J9VHQ4	436	S	High-affinity iron transporter	CNAG_02959	0.804	0.807	0.801	1.158	1.287	1.142	1.487	0.0090177
J9VHQ5	123	T	Unplaced genomic scaffold supercont1.136, whole genome shotgun sequence OS=Cryptococcus gattii EJB2 OX=1296103 GN=I306_03513 PE=4 SV=1	CNAG_00765	0.588	0.636	0.682	1.216	1.258	1.619	2.147	0.00162124
J9VHQ5	76	S	Unplaced genomic scaffold supercont1.136, whole genome shotgun sequence OS=Cryptococcus gattii EJB2 OX=1296103 GN=I306_03513 PE=4 SV=1	CNAG_00765	0.858	0.871	0.971	1.121	1.054	1.124	1.222	0.0104176
J9VHS3	235	S	Aryl-alcohol dehydrogenase	CNAG_02717	1.016	1.216	1.189	0.879	0.742	0.958	0.754	0.03868
J9VHS8	146	T	Bud32 protein kinase	CNAG_02712	1.092	1.14	1.251	0.864	0.812	0.842	0.723	0.00182269
J9VHT8	313	S	26S proteasome regulatory subunit N8	CNAG_00046	1.184	1.212	1.251	0.815	0.763	0.774	0.645	6.3977e-05
J9VHU5	1559	S	Histone deacetylation-related protein, putative OS=Cryptococcus neoformans var. neoformans serotype D (strain JEC21 / ATCC MYA-565) OX=214684 GN=CNA00400 PE=4 SV=2	CNAG_00051	0.905	0.899	0.904	1.063	1.066	1.163	1.216	0.02238
J9VHU5	468	T	Histone deacetylation-related protein, putative OS=Cryptococcus neoformans var. neoformans serotype D (strain JEC21 / ATCC MYA-565) OX=214684 GN=CNA00400 PE=4 SV=2	CNAG_00051	0.819	0.724	0.661	1.095	1.196	1.505	1.722	0.0089629
J9VHU5	1429	S	Histone deacetylation-related protein, putative OS=Cryptococcus neoformans var. neoformans serotype D (strain JEC21 / ATCC MYA-565) OX=214684 GN=CNA00400 PE=4 SV=2	CNAG_00051	0.703	0.805	0.647	1.154	1.083	1.607	1.784	0.0146846
J9VHU5	1593	S	Histone deacetylation-related protein, putative OS=Cryptococcus neoformans var. neoformans serotype D (strain JEC21 / ATCC MYA-565) OX=214684 GN=CNA00400 PE=4 SV=2	CNAG_00051	1.515	1.247	1.282	0.71	0.564	0.683	0.484	0.00148055
J9VHU9	225	S	Prephenate dehydratase	CNAG_00820	1.533	1.436	1.26	0.653	0.598	0.521	0.419	0.00057524
J9VHV0	353	T	Expressed protein OS=Cryptococcus neoformans var. neoformans serotype D (strain JEC21 / ATCC MYA-565) OX=214684 GN=CNA00460 PE=4 SV=1	CNAG_00056	1.081	1.182	1.169	0.88	0.966	0.722	0.748	0.030437
J9VHV9	1139	S	Membrane protein	CNAG_00066	1.413	1.426	1.591	0.587	0.489	0.495	0.355	0.00012074
J9VHV9	1133	S	Membrane protein	CNAG_00066	1.413	1.426	1.591	0.587	0.489	0.495	0.355	0.00012074
J9VHV9	978	S	Membrane protein	CNAG_00066	0.588	0.599	0.59	1.376	1.373	1.473	2.376	1.7036e-06
J9VHV9	1136	S	Membrane protein	CNAG_00066	1.178	1.15	1.24	0.852	0.76	0.821	0.682	0.00068136
J9VHW2	208	T	CAMK/CAMKL/GIN4 protein kinase	CNAG_02675	0.84	0.824	0.921	1.066	1.161	1.188	1.321	0.004257
J9VHW2	1019	S	CAMK/CAMKL/GIN4 protein kinase	CNAG_02675	1.119	1.191	1.179	0.772	0.712	1.027	0.72	0.038939
J9VHW2	79	S	CAMK/CAMKL/GIN4 protein kinase	CNAG_02675	0.773	0.903	0.87	1.123	1.153	1.177	1.356	0.0032755
J9VHW2	481	S	CAMK/CAMKL/GIN4 protein kinase	CNAG_02675	0.693	0.898	0.943	1.218	1.098	1.149	1.367	0.032816
J9VHW2	1016	S	CAMK/CAMKL/GIN4 protein kinase	CNAG_02675	1.119	1.191	1.179	0.772	0.712	1.027	0.72	0.038939
J9VHW2	509	S	CAMK/CAMKL/GIN4 protein kinase	CNAG_02675	1.04	1.243	1.124	0.961	0.842	0.789	0.761	0.024225
J9VHW7	653	S	Bud emergence protein 1	CNAG_02670	0.844	0.925	0.918	1.077	1.164	1.071	1.233	0.0062636
J9VHW7	123	T	Bud emergence protein 1	CNAG_02670	0.901	0.831	0.81	1.239	1.158	1.061	1.36	0.0051229
J9VHW7	501	S	Bud emergence protein 1	CNAG_02670	1.099	1.118	1.181	0.812	0.824	0.965	0.765	0.0104424
J9VHW7	113	S	Bud emergence protein 1	CNAG_02670	0.852	0.867	0.944	1.114	1.051	1.172	1.253	0.0072188
J9VHW8	149	S	Establishment of cell polarity protein, putative OS=Cryptococcus neoformans var. neoformans serotype D (strain JEC21 / ATCC MYA-565) OX=214684 GN=CNA08220 PE=4 SV=1	CNAG_00845	0.859	0.8	0.798	1.02	1.112	1.411	1.442	0.023362
J9VHW8	146	S	Establishment of cell polarity protein, putative OS=Cryptococcus neoformans var. neoformans serotype D (strain JEC21 / ATCC MYA-565) OX=214684 GN=CNA08220 PE=4 SV=1	CNAG_00845	0.866	0.73	0.79	1.061	1.074	1.478	1.514	0.027304
J9VHX0	787	T	Solute carrier family 26 (Sodium-independent sulfate anion transporter), member 11	CNAG_00077	0.827	0.903	0.887	1.139	1.166	1.078	1.293	0.00193782
J9VHX0	790	S	Solute carrier family 26 (Sodium-independent sulfate anion transporter), member 11	CNAG_00077	0.8	0.89	0.891	1.146	1.128	1.145	1.325	0.0159422
J9VHZ9	189	S	Heat shock transcription factor	CNAG_07460	0.695	0.837	0.91	1.044	1.145	1.368	1.457	0.028717
J9VHZ9	214	S	Heat shock transcription factor	CNAG_07460	1.067	1.173	1.079	0.875	0.896	0.91	0.808	0.0026574
J9VI03	261	S	DNA repair protein Rad8	CNAG_07552	0.886	0.791	0.802	1.269	1.111	1.141	1.42	0.0029219
J9VI14	67	S	Peroxiredoxin Q/BCP	CNAG_02854	0.864	0.886	0.953	1.079	1.044	1.175	1.22	0.0123624
J9VI16	32	S	Unplaced genomic scaffold supercont1.7, whole genome shotgun sequence OS=Cryptococcus gattii CA1280 OX=1296109 GN=I312_03029 PE=4 SV=1	CNAG_07566	0.765	0.919	0.856	1.076	1.17	1.214	1.362	0.0084192
J9VI16	36	S	Unplaced genomic scaffold supercont1.7, whole genome shotgun sequence OS=Cryptococcus gattii CA1280 OX=1296109 GN=I312_03029 PE=4 SV=1	CNAG_07566	0.85	0.936	0.934	1.037	1.078	1.166	1.206	0.016202
J9VI21	549	T	Unplaced genomic scaffold supercont2.4, whole genome shotgun sequence OS=Cryptococcus gattii VGIV IND107 OX=1296105 GN=I308_01949 PE=4 SV=1	CNAG_07571	1.095	1.228	1.259	0.819	0.8	0.799	0.675	0.0008613
J9VI21	537	S	Unplaced genomic scaffold supercont2.4, whole genome shotgun sequence OS=Cryptococcus gattii VGIV IND107 OX=1296105 GN=I308_01949 PE=4 SV=1	CNAG_07571	1.287	1.087	1.08	0.966	0.818	0.76	0.737	0.028042
J9VI21	430	S	Unplaced genomic scaffold supercont2.4, whole genome shotgun sequence OS=Cryptococcus gattii VGIV IND107 OX=1296105 GN=I308_01949 PE=4 SV=1	CNAG_07571	1.102	1.228	1.111	0.874	0.831	0.853	0.743	0.00143772
J9VI21	547	S	Unplaced genomic scaffold supercont2.4, whole genome shotgun sequence OS=Cryptococcus gattii VGIV IND107 OX=1296105 GN=I308_01949 PE=4 SV=1	CNAG_07571	1.039	1.143	1.188	0.894	0.878	0.858	0.78	0.0040559
J9VI21	651	S	Unplaced genomic scaffold supercont2.4, whole genome shotgun sequence OS=Cryptococcus gattii VGIV IND107 OX=1296105 GN=I308_01949 PE=4 SV=1	CNAG_07571	1.096	1.362	1.303	0.736	0.714	0.788	0.595	0.0020584
J9VI21	568	S	Unplaced genomic scaffold supercont2.4, whole genome shotgun sequence OS=Cryptococcus gattii VGIV IND107 OX=1296105 GN=I308_01949 PE=4 SV=1	CNAG_07571	1.027	1.173	1.216	0.868	0.853	0.862	0.756	0.033025
J9VI24	40	S	Tbc1 domain family protein	CNAG_02605	1.151	1.122	1.124	0.931	0.863	0.809	0.766	0.002943
J9VI35	284	S	Unplaced genomic scaffold supercont2.16, whole genome shotgun sequence OS=Cryptococcus gattii VGIV IND107 OX=1296105 GN=I308_05448 PE=4 SV=1	CNAG_06749	1.124	1.22	1.004	0.956	0.866	0.829	0.792	0.030159
J9VI41	398	S	Protein arginine N-methyltransferase	CNAG_02829	0.799	0.849	0.925	1.147	1.135	1.145	1.332	0.021125
J9VI51	34	S	RAB small monomeric GTPase	CNAG_02575	0.813	0.908	0.942	1.109	1.141	1.086	1.253	0.0081563
J9VI51	143	T	RAB small monomeric GTPase	CNAG_02575	0.751	0.788	0.817	1.25	1.228	1.166	1.547	0.000164885
J9VI71	1111	T	CAMK protein kinase	CNAG_07580	1.171	1.123	1.11	0.917	0.821	0.858	0.763	0.00165611
J9VI71	453	S	CAMK protein kinase	CNAG_07580	0.572	0.517	0.732	1.43	1.489	1.26	2.295	0.00186404
J9VI85	333	S	Threonine synthase	CNAG_03612	1.099	1.252	1.129	0.844	0.869	0.807	0.724	0.0020592
J9VI85	332	S	Threonine synthase	CNAG_03612	1.098	1.122	1.062	0.914	0.883	0.921	0.828	0.00078461
J9VI89	308	S	Translation initiation factor 4B	CNAG_06906	0.835	0.751	0.772	1.331	1.093	1.218	1.545	0.0026813
J9VI93	1248	S	GATA type zinc finger protein asd-4	CNAG_00193	1.146	1.178	1.15	0.853	0.785	0.888	0.727	0.00101855
J9VI93	1252	S	GATA type zinc finger protein asd-4	CNAG_00193	1.051	1.151	1.118	0.884	0.925	0.871	0.807	0.0027169
J9VI97	701	S	Unplaced genomic scaffold supercont1.10, whole genome shotgun sequence OS=Cryptococcus gattii VGII Ram5 OX=1296110 GN=I313_04374 PE=4 SV=1	CNAG_06916	0.83	0.888	0.893	1.213	1.105	1.072	1.298	0.0040839
J9VIA4	84	S	Cactin	CNAG_07323	0.937	0.834	0.814	1.288	1.107	1.02	1.321	0.027165
J9VIA4	558	S	Cactin	CNAG_07323	0.873	0.855	0.993	1.077	1.11	1.092	1.205	0.0166204
J9VIA7	46	S	Arsenical-resistance protein	CNAG_06925	0.794	0.722	0.891	1.215	1.185	1.193	1.493	0.022202
J9VIB0	68	S	Nitrogen permease regulator 2	CNAG_02789	1.063	1.106	1.122	0.929	0.853	0.928	0.823	0.003923
J9VIB3	19	T	Translation machinery associated TMA7 OS=Kockovaella imperatae OX=4999 GN=BD324DRAFT_653078 PE=4 SV=1	CNAG_06930	0.804	0.793	0.848	1.124	1.177	1.254	1.454	0.00058196
J9VIC2	147	S	Unplaced genomic scaffold supercont1.208, whole genome shotgun sequence OS=Cryptococcus gattii EJB2 OX=1296103 GN=I306_05757 PE=4 SV=1	CNAG_07030	0.691	0.836	0.805	1.161	1.234	1.273	1.573	0.0020821
J9VIC8	393	S	Expressed protein OS=Cryptococcus neoformans var. neoformans serotype D (strain JEC21 / ATCC MYA-565) OX=214684 GN=CNA02150 PE=4 SV=1	CNAG_07339	0.76	0.77	0.948	1.371	1.042	1.108	1.421	0.033376
J9VIE1	221	S	Unplaced genomic scaffold supercont1.1, whole genome shotgun sequence OS=Cryptococcus gattii CA1280 OX=1296109 GN=I312_00511 PE=4 SV=1	CNAG_03671	0.931	0.848	0.947	1.021	1.173	1.08	1.201	0.02602
J9VIE3	966	S	Histone-lysine N-methyltransferase SUV420H	CNAG_02749	0.875	0.829	0.866	1.121	1.103	1.205	1.334	0.00082394
J9VIE3	15	T	Histone-lysine N-methyltransferase SUV420H	CNAG_02749	0.983	0.649	0.786	1.26	1.184	1.138	1.481	0.030224
J9VIE3	337	S	Histone-lysine N-methyltransferase SUV420H	CNAG_02749	0.744	0.86	0.882	1.043	1.056	1.415	1.414	0.039975
J9VIE3	329	S	Histone-lysine N-methyltransferase SUV420H	CNAG_02749	0.813	0.852	0.91	1.164	1.116	1.145	1.33	0.00120339
J9VIE3	838	S	Histone-lysine N-methyltransferase SUV420H	CNAG_02749	0.755	0.791	0.811	1.108	1.076	1.459	1.546	0.0126977
J9VIE4	461	S	Unplaced genomic scaffold supercont1.208, whole genome shotgun sequence OS=Cryptococcus gattii EJB2 OX=1296103 GN=I306_05779 PE=4 SV=1	CNAG_00240	1.03	1.194	1.14	0.929	0.84	0.866	0.783	0.0100041
J9VIF9	707	T	Syntaxin-binding protein 1	CNAG_07800	1.112	1.117	1.048	0.916	0.889	0.918	0.831	0.00130104
J9VIG0	205	S	Leucine repeat containing protein	CNAG_02721	0.702	0.444	0.622	1.423	1.541	1.269	2.394	0.0039008
J9VIG0	463	S	Leucine repeat containing protein	CNAG_02721	0.842	0.788	0.858	1.116	1.097	1.3	1.412	0.0045979
J9VIG0	460	S	Leucine repeat containing protein	CNAG_02721	0.804	0.708	0.76	1.091	1.189	1.447	1.64	0.0058578
J9VIG3	487	S	Expressed protein OS=Cryptococcus neoformans var. neoformans serotype D (strain JEC21 / ATCC MYA-565) OX=214684 GN=CNC03440 PE=4 SV=2	CNAG_02716	0.832	0.843	0.908	1.203	1.155	1.059	1.323	0.0038439
J9VIH3	6	S	Chloride channel protein	CNAG_02702	1.176	1.122	1.236	0.81	0.885	0.772	0.698	0.00179723
J9VIH3	22	S	Chloride channel protein	CNAG_02702	1.132	1.066	1.171	0.948	0.852	0.832	0.781	0.0070165
J9VIH4	384	S	Expressed protein OS=Cryptococcus neoformans var. neoformans serotype D (strain JEC21 / ATCC MYA-565) OX=214684 GN=CNA02360 PE=4 SV=1	CNAG_00246	1.182	1.049	1.25	0.935	0.892	0.693	0.724	0.03656
J9VIH4	416	S	Expressed protein OS=Cryptococcus neoformans var. neoformans serotype D (strain JEC21 / ATCC MYA-565) OX=214684 GN=CNA02360 PE=4 SV=1	CNAG_00246	1.272	1.104	1.101	0.982	0.808	0.734	0.726	0.029361
J9VIH4	418	S	Expressed protein OS=Cryptococcus neoformans var. neoformans serotype D (strain JEC21 / ATCC MYA-565) OX=214684 GN=CNA02360 PE=4 SV=1	CNAG_00246	1.292	1.117	1.056	0.997	0.818	0.72	0.732	0.047123
J9VIH4	421	S	Expressed protein OS=Cryptococcus neoformans var. neoformans serotype D (strain JEC21 / ATCC MYA-565) OX=214684 GN=CNA02360 PE=4 SV=1	CNAG_00246	1.288	1.13	1.105	0.976	0.813	0.688	0.703	0.032162
J9VIH4	343	S	Expressed protein OS=Cryptococcus neoformans var. neoformans serotype D (strain JEC21 / ATCC MYA-565) OX=214684 GN=CNA02360 PE=4 SV=1	CNAG_00246	1.123	1.218	1.16	0.864	0.755	0.88	0.714	0.0032384
J9VIH4	347	S	Expressed protein OS=Cryptococcus neoformans var. neoformans serotype D (strain JEC21 / ATCC MYA-565) OX=214684 GN=CNA02360 PE=4 SV=1	CNAG_00246	1.098	1.252	1.123	0.88	0.779	0.868	0.728	0.0047383
J9VIH4	352	S	Expressed protein OS=Cryptococcus neoformans var. neoformans serotype D (strain JEC21 / ATCC MYA-565) OX=214684 GN=CNA02360 PE=4 SV=1	CNAG_00246	1.098	1.252	1.123	0.88	0.779	0.868	0.728	0.0047383
J9VIH4	291	S	Expressed protein OS=Cryptococcus neoformans var. neoformans serotype D (strain JEC21 / ATCC MYA-565) OX=214684 GN=CNA02360 PE=4 SV=1	CNAG_00246	1.171	1.179	1.262	0.924	0.765	0.699	0.661	0.0080034
J9VIH4	185	S	Expressed protein OS=Cryptococcus neoformans var. neoformans serotype D (strain JEC21 / ATCC MYA-565) OX=214684 GN=CNA02360 PE=4 SV=1	CNAG_00246	1.236	1.066	1.169	0.912	0.887	0.728	0.728	0.0181444
J9VIH4	335	S	Expressed protein OS=Cryptococcus neoformans var. neoformans serotype D (strain JEC21 / ATCC MYA-565) OX=214684 GN=CNA02360 PE=4 SV=1	CNAG_00246	0.831	0.96	0.905	1.099	1.154	1.051	1.226	0.0148388
J9VIK6	149	T	INO80 complex subunit C	CNAG_00271	1.08	1.083	1.146	0.902	0.887	0.903	0.814	0.00051902
J9VIK7	128	Y	Maltose O-acetyltransferase	CNAG_05023	0.771	0.728	0.841	1.319	1.144	1.197	1.564	0.00165984
J9VIK7	129	T	Maltose O-acetyltransferase	CNAG_05023	0.771	0.728	0.841	1.319	1.144	1.197	1.564	0.00165984
J9VIP8	43	S	MAP kinase kinase kinase	CNAG_05063	0.969	0.9	0.797	1.125	1.086	1.123	1.251	0.0175248
J9VIP8	44	S	MAP kinase kinase kinase	CNAG_05063	0.969	0.9	0.797	1.125	1.086	1.123	1.251	0.0175248
J9VIP8	658	S	MAP kinase kinase kinase	CNAG_05063	0.62	0.5	0.447	1.491	1.397	1.544	2.828	0.00047752
J9VIQ1	131	S	HHE domain-containing protein	CNAG_00315	1.176	1.162	1.177	0.848	0.806	0.831	0.707	2.1296e-05
J9VIQ1	133	S	HHE domain-containing protein	CNAG_00315	1.103	1.209	1.128	0.885	0.804	0.87	0.744	0.00185883
J9VIQ7	867	S	Unplaced genomic scaffold supercont1.7, whole genome shotgun sequence OS=Cryptococcus gattii VGII Ram5 OX=1296110 GN=I313_03219 PE=4 SV=1	CNAG_07351	0.802	0.725	0.734	0.972	1.299	1.468	1.654	0.0179174
J9VIQ7	868	S	Unplaced genomic scaffold supercont1.7, whole genome shotgun sequence OS=Cryptococcus gattii VGII Ram5 OX=1296110 GN=I313_03219 PE=4 SV=1	CNAG_07351	0.802	0.725	0.734	0.972	1.299	1.468	1.654	0.0179174
J9VIQ8	87	S	Elongator complex protein 3	CNAG_07572	0.851	0.835	0.848	1.178	1.142	1.145	1.367	1.54666e-05
J9VIS1	13	T	Translation initiation factor 2D	CNAG_05082	0.879	0.756	0.886	1.208	1.029	1.242	1.38	0.0146963
J9VIS6	274	S	Expressed protein OS=Cryptococcus neoformans var. neoformans serotype D (strain JEC21 / ATCC MYA-565) OX=214684 GN=CNB03060 PE=4 SV=1	CNAG_03815	1.236	1.483	1.573	0.603	0.517	0.587	0.398	0.00044416
J9VIS6	266	S	Expressed protein OS=Cryptococcus neoformans var. neoformans serotype D (strain JEC21 / ATCC MYA-565) OX=214684 GN=CNB03060 PE=4 SV=1	CNAG_03815	1.233	1.48	1.56	0.604	0.528	0.595	0.404	0.0004029
J9VIS6	86	T	Expressed protein OS=Cryptococcus neoformans var. neoformans serotype D (strain JEC21 / ATCC MYA-565) OX=214684 GN=CNB03060 PE=4 SV=1	CNAG_03815	1.046	1.084	1.233	0.867	0.96	0.81	0.784	0.02578
J9VIT9	624	S	Vacuolar protein 8	CNAG_00354	1.112	1.239	1.397	0.802	0.888	0.562	0.601	0.027037
J9VIT9	525	S	Vacuolar protein 8	CNAG_00354	1.249	1.206	0.96	0.916	0.77	0.898	0.757	0.049961
J9VIV9	247	T	Transcriptional activator SPT7	CNAG_03850	1.409	1.287	1.15	0.769	0.719	0.666	0.56	0.00130167
J9VIW2	204	S	Translation initiation factor 4G	CNAG_00386	1.061	1.134	1.152	0.917	0.85	0.886	0.793	0.002257
J9VIW2	942	S	Translation initiation factor 4G	CNAG_00386	1.146	1.13	1.108	0.863	0.875	0.878	0.773	2.0283e-05
J9VIW2	194	T	Translation initiation factor 4G	CNAG_00386	1.081	1.27	1.102	0.875	0.882	0.789	0.737	0.0081791
J9VIW2	201	S	Translation initiation factor 4G	CNAG_00386	1.053	1.156	1.197	0.867	0.839	0.888	0.762	0.0028765
J9VIW2	208	T	Translation initiation factor 4G	CNAG_00386	1.053	1.137	1.194	0.909	0.828	0.879	0.773	0.0049016
J9VIW2	505	S	Translation initiation factor 4G	CNAG_00386	0.727	0.931	0.863	1.149	1.205	1.126	1.38	0.0125169
J9VIW2	205	T	Translation initiation factor 4G	CNAG_00386	1.047	1.199	1.056	0.944	0.873	0.881	0.817	0.0162755
J9VIW2	968	S	Translation initiation factor 4G	CNAG_00386	1.07	1.154	1.14	0.952	0.804	0.881	0.784	0.0105801
J9VIW2	969	T	Translation initiation factor 4G	CNAG_00386	1.227	1.197	1.081	0.905	0.763	0.828	0.712	0.0055811
J9VIW2	211	T	Translation initiation factor 4G	CNAG_00386	1.071	1.15	1.322	0.831	0.771	0.854	0.693	0.0062162
J9VIW2	456	T	Translation initiation factor 4G	CNAG_00386	0.865	0.83	0.858	1.066	1.151	1.229	1.35	0.0022634
J9VIW2	196	S	Translation initiation factor 4G	CNAG_00386	1.085	1.286	1.117	0.859	0.833	0.821	0.72	0.0038641
J9VIW4	389	S	Unplaced genomic scaffold supercont1.26, whole genome shotgun sequence OS=Cryptococcus gattii CA1280 OX=1296109 GN=I312_06281 PE=4 SV=1	CNAG_06897	0.866	0.858	0.788	1.192	1.056	1.241	1.389	0.0045821
J9VIW4	157	S	Unplaced genomic scaffold supercont1.26, whole genome shotgun sequence OS=Cryptococcus gattii CA1280 OX=1296109 GN=I312_06281 PE=4 SV=1	CNAG_06897	0.946	0.789	0.918	1.092	1.15	1.105	1.262	0.0156758
J9VIW4	164	S	Unplaced genomic scaffold supercont1.26, whole genome shotgun sequence OS=Cryptococcus gattii CA1280 OX=1296109 GN=I312_06281 PE=4 SV=1	CNAG_06897	0.946	0.789	0.918	1.092	1.15	1.105	1.262	0.0156758
J9VIW4	343	S	Unplaced genomic scaffold supercont1.26, whole genome shotgun sequence OS=Cryptococcus gattii CA1280 OX=1296109 GN=I312_06281 PE=4 SV=1	CNAG_06897	0.723	0.868	0.717	1.148	1.194	1.349	1.599	0.00398
J9VIW6	262	S	Unplaced genomic scaffold supercont1.122, whole genome shotgun sequence OS=Cryptococcus gattii EJB2 OX=1296103 GN=I306_03127 PE=4 SV=1	CNAG_00391	0.902	0.929	0.871	1.083	1.116	1.099	1.221	0.00062448
J9VIW9	1284	S	Unplaced genomic scaffold supercont1.10, whole genome shotgun sequence OS=Cryptococcus gattii VGII Ram5 OX=1296110 GN=I313_04362 PE=4 SV=1	CNAG_06902	0.645	0.649	0.778	1.333	1.237	1.359	1.896	0.00069601
J9VIW9	979	S	Unplaced genomic scaffold supercont1.10, whole genome shotgun sequence OS=Cryptococcus gattii VGII Ram5 OX=1296110 GN=I313_04362 PE=4 SV=1	CNAG_06902	0.878	0.674	0.832	1.332	1.023	1.262	1.517	0.021622
J9VIW9	787	T	Unplaced genomic scaffold supercont1.10, whole genome shotgun sequence OS=Cryptococcus gattii VGII Ram5 OX=1296110 GN=I313_04362 PE=4 SV=1	CNAG_06902	0.799	0.902	0.819	1.026	1.053	1.401	1.381	0.041997
J9VIW9	1399	S	Unplaced genomic scaffold supercont1.10, whole genome shotgun sequence OS=Cryptococcus gattii VGII Ram5 OX=1296110 GN=I313_04362 PE=4 SV=1	CNAG_06902	0.712	0.843	0.878	1.138	1.023	1.405	1.466	0.028942
J9VIW9	1008	S	Unplaced genomic scaffold supercont1.10, whole genome shotgun sequence OS=Cryptococcus gattii VGII Ram5 OX=1296110 GN=I313_04362 PE=4 SV=1	CNAG_06902	0.811	0.969	0.9	1.167	0.998	1.155	1.239	0.041277
J9VIW9	345	S	Unplaced genomic scaffold supercont1.10, whole genome shotgun sequence OS=Cryptococcus gattii VGII Ram5 OX=1296110 GN=I313_04362 PE=4 SV=1	CNAG_06902	0.854	0.892	0.975	1.056	1.094	1.129	1.205	0.0125046
J9VIW9	42	S	Unplaced genomic scaffold supercont1.10, whole genome shotgun sequence OS=Cryptococcus gattii VGII Ram5 OX=1296110 GN=I313_04362 PE=4 SV=1	CNAG_06902	0.68	0.739	0.934	1.124	1.03	1.494	1.55	0.041721
J9VIW9	990	S	Unplaced genomic scaffold supercont1.10, whole genome shotgun sequence OS=Cryptococcus gattii VGII Ram5 OX=1296110 GN=I313_04362 PE=4 SV=1	CNAG_06902	0.75	0.93	0.967	1.059	1.12	1.174	1.267	0.045863
J9VIW9	1006	T	Unplaced genomic scaffold supercont1.10, whole genome shotgun sequence OS=Cryptococcus gattii VGII Ram5 OX=1296110 GN=I313_04362 PE=4 SV=1	CNAG_06902	0.811	0.969	0.9	1.167	0.998	1.155	1.239	0.041277
J9VIW9	1631	S	Unplaced genomic scaffold supercont1.10, whole genome shotgun sequence OS=Cryptococcus gattii VGII Ram5 OX=1296110 GN=I313_04362 PE=4 SV=1	CNAG_06902	0.606	0.632	0.726	1.377	1.069	1.591	2.055	0.0052182
J9VIW9	802	S	Unplaced genomic scaffold supercont1.10, whole genome shotgun sequence OS=Cryptococcus gattii VGII Ram5 OX=1296110 GN=I313_04362 PE=4 SV=1	CNAG_06902	0.891	0.826	0.931	1.148	1.145	1.06	1.266	0.0056194
J9VIW9	1414	S	Unplaced genomic scaffold supercont1.10, whole genome shotgun sequence OS=Cryptococcus gattii VGII Ram5 OX=1296110 GN=I313_04362 PE=4 SV=1	CNAG_06902	0.469	0.714	0.825	1.2	1.288	1.504	1.988	0.0175406
J9VIX6	344	S	Unplaced genomic scaffold supercont1.3, whole genome shotgun sequence OS=Cryptococcus gattii VGII Ram5 OX=1296110 GN=I313_01399 PE=4 SV=1	CNAG_00406	0.334	0.559	0.8	1.169	1.286	1.853	2.545	0.028158
J9VIY8	516	S	Homoserine O-acetyltransferase	CNAG_05122	1.086	1.131	1.186	0.867	0.891	0.839	0.763	0.00093844
J9VIY9	437	S	UBA/TS-N domain-containing protein	CNAG_00426	1.188	1.065	1.174	0.851	0.847	0.875	0.751	0.00137993
J9VIY9	441	S	UBA/TS-N domain-containing protein	CNAG_00426	1.212	1.191	1.248	0.842	0.728	0.78	0.644	0.00055992
J9VJ12	629	S	Expressed protein OS=Cryptococcus neoformans var. neoformans serotype D (strain JEC21 / ATCC MYA-565) OX=214684 GN=CNB03710 PE=4 SV=2	CNAG_03881	0.909	0.862	0.864	1.083	1.108	1.174	1.277	0.00117876
J9VJ19	23	S	Unplaced genomic scaffold supercont1.12, whole genome shotgun sequence OS=Cryptococcus gattii CA1280 OX=1296109 GN=I312_04507 PE=4 SV=1	CNAG_04957	0.889	0.898	0.892	1.146	1.081	1.094	1.24	0.00028365
J9VJ23	6	S	Unplaced genomic scaffold supercont2.12, whole genome shotgun sequence OS=Cryptococcus gattii VGIV IND107 OX=1296105 GN=I308_04571 PE=4 SV=1	CNAG_05167	0.815	0.834	0.881	1.119	1.128	1.221	1.371	0.00095809
J9VJ23	33	S	Unplaced genomic scaffold supercont2.12, whole genome shotgun sequence OS=Cryptococcus gattii VGIV IND107 OX=1296105 GN=I308_04571 PE=4 SV=1	CNAG_05167	0.727	0.723	0.828	1.194	1.324	1.204	1.634	0.00088266
J9VJ23	2	S	Unplaced genomic scaffold supercont2.12, whole genome shotgun sequence OS=Cryptococcus gattii VGIV IND107 OX=1296105 GN=I308_04571 PE=4 SV=1	CNAG_05167	0.777	0.823	0.864	1.13	1.184	1.221	1.435	0.00068304
J9VJ24	21	S	Unplaced genomic scaffold supercont1.13, whole genome shotgun sequence OS=Cryptococcus gattii VGII Ram5 OX=1296110 GN=I313_05216 PE=4 SV=1	CNAG_04962	1.197	1.135	1.089	1.008	0.844	0.727	0.754	0.041704
J9VJ24	23	S	Unplaced genomic scaffold supercont1.13, whole genome shotgun sequence OS=Cryptococcus gattii VGII Ram5 OX=1296110 GN=I313_05216 PE=4 SV=1	CNAG_04962	1.234	1.172	1.1	1.008	0.819	0.668	0.712	0.045778
J9VJ24	95	S	Unplaced genomic scaffold supercont1.13, whole genome shotgun sequence OS=Cryptococcus gattii VGII Ram5 OX=1296110 GN=I313_05216 PE=4 SV=1	CNAG_04962	1.107	1.195	1.143	0.972	0.837	0.746	0.742	0.0188582
J9VJ24	94	T	Unplaced genomic scaffold supercont1.13, whole genome shotgun sequence OS=Cryptococcus gattii VGII Ram5 OX=1296110 GN=I313_05216 PE=4 SV=1	CNAG_04962	1.119	1.175	1.066	1.013	0.816	0.81	0.785	0.035016
J9VJ67	292	S	Ribosome biogenesis protein NOP53	CNAG_00513	0.759	0.818	0.827	1.104	1.114	1.378	1.496	0.0067433
J9VJ67	297	S	Ribosome biogenesis protein NOP53	CNAG_00513	0.759	0.818	0.827	1.104	1.114	1.378	1.496	0.0067433
J9VJ75	115	S	RNP domain-containing protein	CNAG_05013	1.205	1.439	1.118	0.787	0.777	0.673	0.595	0.0045811
J9VJ75	110	S	RNP domain-containing protein	CNAG_05013	1.115	1.197	1.2	0.902	0.931	0.655	0.708	0.036162
J9VJ87	466	S	Expressed protein OS=Cryptococcus neoformans var. neoformans serotype D (strain JEC21 / ATCC MYA-565) OX=214684 GN=CNB04550 PE=4 SV=1	CNAG_03966	0.867	0.883	0.941	1.082	1.002	1.225	1.23	0.032695
J9VJ87	547	S	Expressed protein OS=Cryptococcus neoformans var. neoformans serotype D (strain JEC21 / ATCC MYA-565) OX=214684 GN=CNB04550 PE=4 SV=1	CNAG_03966	1.035	1.228	1.049	0.97	0.842	0.876	0.812	0.040023
J9VJ89	811	S	Telomere maintenance protein	CNAG_05250	0.824	0.864	0.884	1.102	1.115	1.212	1.333	0.00139911
J9VJ89	847	S	Telomere maintenance protein	CNAG_05250	1.099	1.089	1.097	0.952	0.89	0.874	0.827	0.0182605
J9VJ89	817	T	Telomere maintenance protein	CNAG_05250	1.056	1.111	1.121	0.91	0.877	0.926	0.825	0.0014397
J9VJ89	562	T	Telomere maintenance protein	CNAG_05250	1.287	1.103	1.109	0.845	0.896	0.76	0.715	0.0086195
J9VJ89	870	S	Telomere maintenance protein	CNAG_05250	0.808	0.876	0.926	1.123	1.091	1.176	1.299	0.004376
J9VJA0	182	S	Unplaced genomic scaffold supercont1.5, whole genome shotgun sequence OS=Cryptococcus gattii CA1280 OX=1296109 GN=I312_02278 PE=4 SV=1	CNAG_00547	1.271	1.258	1.381	0.561	0.661	0.868	0.535	0.0079759
J9VJA0	829	S	Unplaced genomic scaffold supercont1.5, whole genome shotgun sequence OS=Cryptococcus gattii CA1280 OX=1296109 GN=I312_02278 PE=4 SV=1	CNAG_00547	0.865	0.918	0.86	1.281	1.033	1.043	1.27	0.032782
J9VJB4	148	S	Expressed protein OS=Cryptococcus neoformans var. neoformans serotype D (strain JEC21 / ATCC MYA-565) OX=214684 GN=CNA05450 PE=4 SV=2	CNAG_00563	1.277	1.094	1.039	0.942	0.845	0.803	0.76	0.024603
J9VJD5	63	S	Translation initiation factor	CNAG_04022	0.86	0.913	0.948	1.109	1.028	1.141	1.205	0.0115216
J9VJD5	7	S	Translation initiation factor	CNAG_04022	1.053	1.176	1.084	0.97	0.905	0.812	0.811	0.026383
J9VJD6	509	S	Unplaced genomic scaffold supercont2.12, whole genome shotgun sequence OS=Cryptococcus gattii VGIV IND107 OX=1296105 GN=I308_04472 PE=4 SV=1	CNAG_05074	1.085	1.37	1.143	0.82	0.756	0.825	0.667	0.0062573
J9VJD6	405	T	Unplaced genomic scaffold supercont2.12, whole genome shotgun sequence OS=Cryptococcus gattii VGIV IND107 OX=1296105 GN=I308_04472 PE=4 SV=1	CNAG_05074	0.857	0.912	0.87	1.254	1.105	1.003	1.274	0.024021
J9VJD6	508	S	Unplaced genomic scaffold supercont2.12, whole genome shotgun sequence OS=Cryptococcus gattii VGIV IND107 OX=1296105 GN=I308_04472 PE=4 SV=1	CNAG_05074	1.085	1.37	1.143	0.82	0.756	0.825	0.667	0.0062573
J9VJD6	504	S	Unplaced genomic scaffold supercont2.12, whole genome shotgun sequence OS=Cryptococcus gattii VGIV IND107 OX=1296105 GN=I308_04472 PE=4 SV=1	CNAG_05074	1.085	1.37	1.143	0.82	0.756	0.825	0.667	0.0062573
J9VJD9	551	S	Coronin	CNAG_05301	1.137	1.168	1.169	0.849	0.875	0.802	0.727	0.00029897
J9VJD9	485	S	Coronin	CNAG_05301	1.088	1.109	1.146	0.947	0.854	0.856	0.795	0.0034779
J9VJE2	131	T	Lipid particle protein	CNAG_00594	0.832	0.905	0.965	1.134	1.155	1.009	1.221	0.029725
J9VJE2	32	S	Lipid particle protein	CNAG_00594	1.199	1.208	1.284	0.796	0.768	0.745	0.626	8.234e-05
J9VJE6	798	S	Esterase/lipase	CNAG_05083	1.142	1.209	1.046	0.927	0.846	0.83	0.766	0.0080385
J9VJE7	67	S	Anion transporter	CNAG_00599	0.902	0.86	0.925	1.231	1.046	1.037	1.233	0.025681
J9VJE7	61	S	Anion transporter	CNAG_00599	0.849	0.906	0.731	1.284	1.204	1.026	1.414	0.0198994
J9VJF1	104	S	Expressed protein OS=Cryptococcus neoformans var. neoformans serotype D (strain JEC21 / ATCC MYA-565) OX=214684 GN=CNA05870 PE=4 SV=2	CNAG_00604	0.716	0.802	0.851	1.072	1.107	1.452	1.533	0.0181155
J9VJF1	333	S	Expressed protein OS=Cryptococcus neoformans var. neoformans serotype D (strain JEC21 / ATCC MYA-565) OX=214684 GN=CNA05870 PE=4 SV=2	CNAG_00604	0.778	0.833	0.813	0.967	1.129	1.48	1.475	0.041336
J9VJF2	248	S	Unplaced genomic scaffold supercont1.11, whole genome shotgun sequence OS=Cryptococcus gattii CA1280 OX=1296109 GN=I312_04191 PE=4 SV=1	CNAG_04041	1.105	1.125	1.049	0.9	0.895	0.926	0.83	0.00136381
J9VJH0	649	S	CBS and PB1 domain-containing protein	CNAG_05109	0.728	0.779	0.777	1.116	1.239	1.361	1.627	0.00140283
J9VJH5	28	S	CDC7 protein kinase	CNAG_00636	0.858	0.784	0.771	1.156	0.994	1.438	1.487	0.026241
J9VJI7	307	S	GRAM domain-containing protein	CNAG_00650	0.835	0.878	0.926	1.054	1.118	1.19	1.274	0.0062843
J9VJI7	129	S	GRAM domain-containing protein	CNAG_00650	1.088	1.095	1.126	0.89	0.838	0.963	0.813	0.0074635
J9VJI7	134	S	GRAM domain-containing protein	CNAG_00650	1.068	1.105	1.103	0.9	0.861	0.962	0.831	0.0054995
J9VJI7	137	S	GRAM domain-containing protein	CNAG_00650	1.123	1.115	1.157	0.878	0.82	0.906	0.767	0.00108165
J9VJI7	98	T	GRAM domain-containing protein	CNAG_00650	0.739	0.841	1.008	1.098	1.122	1.192	1.318	0.038299
J9VJI7	722	T	GRAM domain-containing protein	CNAG_00650	1	0.823	0.887	1.087	1.064	1.138	1.214	0.030815
J9VJI7	132	S	GRAM domain-containing protein	CNAG_00650	1.122	1.101	1.15	0.863	0.843	0.921	0.779	0.00102494
J9VJJ2	359	S	STE/STE11/CDC15 protein kinase	CNAG_06845	0.675	0.623	0.923	1.072	1.124	1.581	1.701	0.036401
J9VJJ6	398	S	Elongation factor 2	CNAG_06840	0.736	0.678	0.728	1.433	1.28	1.145	1.801	0.0011016
J9VJJ6	426	S	Elongation factor 2	CNAG_06840	0.736	0.918	0.924	1.135	1.115	1.171	1.327	0.0193433
J9VJJ6	49	S	Elongation factor 2	CNAG_06840	0.821	0.922	0.956	1.139	1.026	1.135	1.223	0.024324
J9VJK2	264	T	DNA topoisomerase 2-associated protein PAT1	CNAG_00665	1.133	1.194	1.129	0.839	0.88	0.825	0.736	0.00031928
J9VJK5	260	S	Unplaced genomic scaffold supercont1.71, whole genome shotgun sequence OS=Cryptococcus gattii EJB2 OX=1296103 GN=I306_01955 PE=4 SV=1	CNAG_05123	0.834	0.887	0.981	1.063	1.138	1.098	1.221	0.0170792
J9VJL6	719	S	Unplaced genomic scaffold supercont2.12, whole genome shotgun sequence OS=Cryptococcus gattii VGIV IND107 OX=1296105 GN=I308_04536 PE=4 SV=1	CNAG_07815	0.759	0.749	0.916	1.072	1.146	1.357	1.475	0.0154021
J9VJP0	6	S	Unplaced genomic scaffold supercont1.4, whole genome shotgun sequence OS=Cryptococcus gattii CA1280 OX=1296109 GN=I312_01702 PE=4 SV=1	CNAG_03049	0.81	0.839	0.904	1.192	1.168	1.085	1.349	0.0022583
J9VJQ7	21	S	Expressed protein OS=Cryptococcus neoformans var. neoformans serotype D (strain JEC21 / ATCC MYA-565) OX=214684 GN=CNA06930 PE=4 SV=1	CNAG_00714	0.798	0.862	0.921	1.038	1.1	1.28	1.324	0.020522
J9VJQ8	51	S	Unplaced genomic scaffold supercont1.256, whole genome shotgun sequence OS=Cryptococcus gattii EJB2 OX=1296103 GN=I306_06623 PE=4 SV=1	CNAG_01446	0.925	0.771	0.739	1.289	1.182	1.093	1.464	0.0101817
J9VJQ8	14	S	Unplaced genomic scaffold supercont1.256, whole genome shotgun sequence OS=Cryptococcus gattii EJB2 OX=1296103 GN=I306_06623 PE=4 SV=1	CNAG_01446	0.899	0.838	0.869	1.17	1.168	1.056	1.302	0.0026225
J9VJQ8	30	S	Unplaced genomic scaffold supercont1.256, whole genome shotgun sequence OS=Cryptococcus gattii EJB2 OX=1296103 GN=I306_06623 PE=4 SV=1	CNAG_01446	0.888	0.864	0.932	1.094	1.152	1.07	1.235	0.0024562
J9VJR8	57	S	ATP-dependent RNA helicase prh1	CNAG_07381	0.852	0.897	0.958	1.081	1.103	1.109	1.216	0.0048015
J9VJS1	76	T	DNA repair protein RAD7	CNAG_05198	1.23	1.067	1.098	0.932	0.846	0.828	0.768	0.0095974
J9VJT0	310	S	Adenylyl cyclase-associated protein	CNAG_05218	1.124	1.198	1.049	0.996	0.85	0.784	0.78	0.034717
J9VJT0	47	T	Adenylyl cyclase-associated protein	CNAG_05218	1.164	1.033	1.092	0.936	0.828	0.947	0.824	0.024456
J9VJT2	54	S	Expressed protein OS=Cryptococcus neoformans var. neoformans serotype D (strain JEC21 / ATCC MYA-565) OX=214684 GN=CND05320 PE=4 SV=2	CNAG_01420	1.093	1.06	1.149	0.89	0.904	0.904	0.817	0.00111641
J9VJT5	143	T	Expressed protein OS=Cryptococcus neoformans var. neoformans serotype D (strain JEC21 / ATCC MYA-565) OX=214684 GN=CNL04060 PE=4 SV=1	CNAG_05223	0.885	0.846	0.982	1.08	1.054	1.153	1.212	0.020116
J9VJU3	972	S	Unplaced genomic scaffold supercont1.19, whole genome shotgun sequence OS=Cryptococcus gattii VGII Ram5 OX=1296110 GN=I313_06418 PE=4 SV=1	CNAG_05233	1.257	1.089	1.207	0.955	0.756	0.736	0.689	0.0153216
J9VJV0	475	S	Xylulokinase	CNAG_05243	1.043	1.367	1.286	0.767	0.738	0.799	0.623	0.0053801
J9VJV3	612	S	AP complex subunit beta	CNAG_05248	1.058	1.174	1.059	0.93	0.866	0.913	0.823	0.008804
J9VJV7	136	S	Unplaced genomic scaffold supercont1.19, whole genome shotgun sequence OS=Cryptococcus gattii VGII Ram5 OX=1296110 GN=I313_06399 PE=4 SV=1	CNAG_05251	1.736	1.403	1.037	0.673	0.606	0.546	0.437	0.007379
J9VJV7	139	S	Unplaced genomic scaffold supercont1.19, whole genome shotgun sequence OS=Cryptococcus gattii VGII Ram5 OX=1296110 GN=I313_06399 PE=4 SV=1	CNAG_05251	1.875	1.471	1.054	0.581	0.493	0.525	0.363	0.0047248
J9VJX6	77	S	Expressed protein OS=Cryptococcus neoformans var. neoformans serotype D (strain JEC21 / ATCC MYA-565) OX=214684 GN=CND04850 PE=4 SV=1	CNAG_01372	1.172	1.126	0.996	0.902	0.933	0.872	0.822	0.021081
J9VJY9	28	S	CCR4-NOT transcription complex subunit 1	CNAG_02936	1.059	1.1	1.117	0.942	0.91	0.872	0.832	0.0025175
J9VJZ1	41	S	Alpha,alpha-trehalose-phosphate synthase (UDP-forming)	CNAG_05292	1.553	1.426	1.489	0.57	0.483	0.478	0.343	6.2857e-05
J9VJZ1	45	S	Alpha,alpha-trehalose-phosphate synthase (UDP-forming)	CNAG_05292	1.557	1.453	1.426	0.58	0.496	0.489	0.353	6.384e-05
J9VJZ7	259	S	Expressed protein OS=Cryptococcus neoformans var. neoformans serotype D (strain JEC21 / ATCC MYA-565) OX=214684 GN=CND04680 PE=4 SV=1	CNAG_01352	0.825	0.924	0.951	1	1.183	1.117	1.222	0.038144
J9VJZ7	484	S	Expressed protein OS=Cryptococcus neoformans var. neoformans serotype D (strain JEC21 / ATCC MYA-565) OX=214684 GN=CND04680 PE=4 SV=1	CNAG_01352	0.856	0.873	0.819	1.117	1.062	1.273	1.355	0.006241
J9VJZ7	1115	S	Expressed protein OS=Cryptococcus neoformans var. neoformans serotype D (strain JEC21 / ATCC MYA-565) OX=214684 GN=CND04680 PE=4 SV=1	CNAG_01352	0.869	0.823	0.859	1.116	1.178	1.156	1.352	0.000195687
J9VJZ7	485	S	Expressed protein OS=Cryptococcus neoformans var. neoformans serotype D (strain JEC21 / ATCC MYA-565) OX=214684 GN=CND04680 PE=4 SV=1	CNAG_01352	0.856	0.873	0.819	1.117	1.062	1.273	1.355	0.006241
J9VK04	603	S	Autophagy-related protein 13	CNAG_00778	1.012	1.05	1.256	0.901	0.865	0.916	0.808	0.038817
J9VK14	28	S	Unplaced genomic scaffold supercont1.4, whole genome shotgun sequence OS=Cryptococcus gattii CA1280 OX=1296109 GN=I312_01836 PE=4 SV=1	CNAG_02911	1.099	1.085	1.164	0.875	0.884	0.894	0.792	0.0004978
J9VK14	558	S	Unplaced genomic scaffold supercont1.4, whole genome shotgun sequence OS=Cryptococcus gattii CA1280 OX=1296109 GN=I312_01836 PE=4 SV=1	CNAG_02911	1.324	1.125	1.094	0.911	0.688	0.858	0.693	0.023765
J9VK22	128	S	DASH complex subunit SPC19	CNAG_01325	0.791	0.733	0.749	1.419	1.209	1.099	1.64	0.0032808
J9VK33	225	S	Protein transporter	CNAG_01315	0.747	0.8	0.918	1.031	1.057	1.446	1.434	0.047676
J9VK72	245	T	Phosphatidyl-N-methylethanolamine N-methyltransferase	CNAG_06839	0.784	0.901	0.894	1.102	1.099	1.219	1.326	0.0074619
J9VK72	266	S	Phosphatidyl-N-methylethanolamine N-methyltransferase	CNAG_06839	0.811	0.825	0.944	1.177	1.084	1.159	1.326	0.0064011
J9VK72	262	S	Phosphatidyl-N-methylethanolamine N-methyltransferase	CNAG_06839	0.845	0.874	0.99	1.121	1.033	1.137	1.215	0.02584
J9VK72	279	T	Phosphatidyl-N-methylethanolamine N-methyltransferase	CNAG_06839	0.684	0.743	0.82	1.24	1.241	1.272	1.67	0.0104355
J9VK72	258	S	Phosphatidyl-N-methylethanolamine N-methyltransferase	CNAG_06839	0.83	0.848	0.977	1.138	1.049	1.159	1.26	0.0174219
J9VK82	430	T	Serine/arginine repetitive matrix protein 1	CNAG_06796	0.853	0.887	0.953	1.058	1.073	1.177	1.228	0.0115787
J9VK87	31	T	Unplaced genomic scaffold supercont1.9, whole genome shotgun sequence OS=Cryptococcus gattii CA1280 OX=1296109 GN=I312_03414 PE=4 SV=1	CNAG_06824	1.132	1.089	1.063	0.916	0.93	0.871	0.827	0.0021603
J9VKA0	718	S	Expressed protein OS=Cryptococcus neoformans var. neoformans serotype D (strain JEC21 / ATCC MYA-565) OX=214684 GN=CNC04390 PE=4 SV=2	CNAG_02822	1.359	1.172	0.983	0.855	0.863	0.769	0.708	0.028277
J9VKA0	469	S	Expressed protein OS=Cryptococcus neoformans var. neoformans serotype D (strain JEC21 / ATCC MYA-565) OX=214684 GN=CNC04390 PE=4 SV=2	CNAG_02822	1.071	1.301	1.07	0.884	0.894	0.779	0.743	0.0199049
J9VKA0	467	S	Expressed protein OS=Cryptococcus neoformans var. neoformans serotype D (strain JEC21 / ATCC MYA-565) OX=214684 GN=CNC04390 PE=4 SV=2	CNAG_02822	1.071	1.301	1.07	0.884	0.894	0.779	0.743	0.0199049
J9VKA0	416	S	Expressed protein OS=Cryptococcus neoformans var. neoformans serotype D (strain JEC21 / ATCC MYA-565) OX=214684 GN=CNC04390 PE=4 SV=2	CNAG_02822	1.179	1.073	1.064	0.903	0.874	0.907	0.809	0.0038167
J9VKA1	116	S	Nucleoporin SEH1	CNAG_06772	1.074	1.191	1.148	0.787	0.863	0.937	0.758	0.0090223
J9VKA5	1161	S	MYO2-related OS=Cryptococcus neoformans var. neoformans serotype D (strain JEC21 / ATCC MYA-565) OX=214684 GN=CND05780 PE=3 SV=2	CNAG_06971	0.861	0.84	0.781	1.125	1.081	1.313	1.418	0.0063429
J9VKB0	52	S	Pre-rRNA-processing protein ESF2	CNAG_06756	1.167	1.19	1.012	0.886	0.939	0.806	0.781	0.021941
J9VKB2	1014	S	Transcription factor binding protein	CNAG_07430	1.124	1.158	1.052	0.887	0.81	0.969	0.8	0.0187613
J9VKB4	189	S	Unplaced genomic scaffold supercont1.20, whole genome shotgun sequence OS=Cryptococcus gattii VGII Ram5 OX=1296110 GN=I313_06556 PE=4 SV=1	CNAG_06751	0.988	0.694	0.828	1.039	1.22	1.231	1.39	0.043764
J9VKB4	432	S	Unplaced genomic scaffold supercont1.20, whole genome shotgun sequence OS=Cryptococcus gattii VGII Ram5 OX=1296110 GN=I313_06556 PE=4 SV=1	CNAG_06751	0.82	0.827	0.867	1.066	1.077	1.343	1.387	0.0141813
J9VKB8	8	S	Histone H2B	CNAG_06746	1.41	1.164	1.025	0.895	0.849	0.657	0.667	0.03828
J9VKB8	16	S	Histone H2B	CNAG_06746	1.491	1.125	1.007	0.862	0.81	0.705	0.656	0.034996
J9VKC3	135	S	Autophagy-related protein 9	CNAG_01445	1.017	1.149	1.238	0.828	0.862	0.907	0.763	0.0131762
J9VKC7	516	T	Negative regulation of transcription from Pol III promoter-related protein, putative OS=Cryptococcus neoformans var. neoformans serotype D (strain JEC21 / ATCC MYA-565) OX=214684 GN=CND05540 PE=4 SV=2	CNAG_01440	1.21	1.165	1.013	0.883	0.948	0.78	0.771	0.029343
J9VKC7	426	S	Negative regulation of transcription from Pol III promoter-related protein, putative OS=Cryptococcus neoformans var. neoformans serotype D (strain JEC21 / ATCC MYA-565) OX=214684 GN=CND05540 PE=4 SV=2	CNAG_01440	1.115	1.078	1.107	0.96	0.938	0.801	0.818	0.024205
J9VKC7	517	T	Negative regulation of transcription from Pol III promoter-related protein, putative OS=Cryptococcus neoformans var. neoformans serotype D (strain JEC21 / ATCC MYA-565) OX=214684 GN=CND05540 PE=4 SV=2	CNAG_01440	1.21	1.165	1.013	0.883	0.948	0.78	0.771	0.029343
J9VKC7	513	S	Negative regulation of transcription from Pol III promoter-related protein, putative OS=Cryptococcus neoformans var. neoformans serotype D (strain JEC21 / ATCC MYA-565) OX=214684 GN=CND05540 PE=4 SV=2	CNAG_01440	1.21	1.165	1.013	0.883	0.948	0.78	0.771	0.029343
J9VKD3	309	S	Spore wall assembly-associated protein	CNAG_01234	1.007	1.27	1.315	0.801	0.779	0.827	0.67	0.0099969
J9VKD8	1281	S	Myosin heavy chain, putative (Zipper protein) (Myosin II) (Non-muscle MHC) OS=Cryptococcus gattii serotype B (strain WM276/ ATCC MYA-4071) OX=367775 GN=CGB_I1470W PE=4 SV=1	CNAG_01424	1.132	1.238	1.194	0.814	0.729	0.892	0.683	0.0038629
J9VKF7	315	S	Phospho-2-dehydro-3-deoxyheptonate aldolase	CNAG_02796	1.102	1.218	1.001	0.915	0.924	0.84	0.807	0.029682
J9VKF7	318	S	Phospho-2-dehydro-3-deoxyheptonate aldolase	CNAG_02796	1.124	1.253	1.013	0.913	0.907	0.79	0.77	0.02838
J9VKF8	454	S	2-oxoglutarate dehydrogenase E2 component (Dihydrolipoamide succinyltransferase)	CNAG_03596	1.2	1.284	1.239	0.807	0.768	0.702	0.612	0.00040129
J9VKG1	640	S	Tyrosyl-DNA phosphodiesterase 1	CNAG_01196	0.887	0.898	0.916	1.089	1.107	1.104	1.222	4.3558e-05
J9VKG1	19	S	Tyrosyl-DNA phosphodiesterase 1	CNAG_01196	1.21	1.117	0.988	0.885	0.924	0.875	0.81	0.027365
J9VKH4	11	S	Cytoplasmic protein	CNAG_01182	0.764	0.85	0.913	1.171	1.047	1.255	1.374	0.0126557
J9VKH4	21	S	Cytoplasmic protein	CNAG_01182	1.306	1.336	1.299	0.692	0.687	0.681	0.523	1.5443e-07
J9VKH4	221	S	Cytoplasmic protein	CNAG_01182	0.84	1.005	0.873	1.099	1.161	1.022	1.208	0.044603
J9VKH4	229	S	Cytoplasmic protein	CNAG_01182	0.617	0.653	0.753	1.415	1.259	1.302	1.965	0.00059527
J9VKI1	25	S	Unplaced genomic scaffold supercont1.6, whole genome shotgun sequence OS=Cryptococcus gattii VGII Ram5 OX=1296110 GN=I313_02963 PE=4 SV=1	CNAG_01385	0.803	0.833	0.704	1.078	1.257	1.325	1.564	0.0051225
J9VKI1	218	S	Unplaced genomic scaffold supercont1.6, whole genome shotgun sequence OS=Cryptococcus gattii VGII Ram5 OX=1296110 GN=I313_02963 PE=4 SV=1	CNAG_01385	0.836	0.796	0.888	1.154	1.069	1.257	1.381	0.0046999
J9VKI1	219	S	Unplaced genomic scaffold supercont1.6, whole genome shotgun sequence OS=Cryptococcus gattii VGII Ram5 OX=1296110 GN=I313_02963 PE=4 SV=1	CNAG_01385	0.836	0.813	0.935	1.119	1.083	1.213	1.322	0.0068
J9VKI4	271	T	Unplaced genomic scaffold supercont1.2, whole genome shotgun sequence OS=Cryptococcus gattii VGII Ram5 OX=1296110 GN=I313_01018 PE=4 SV=1	CNAG_01173	1.294	1.063	1.108	0.949	0.762	0.824	0.732	0.023458
J9VKI4	309	S	Unplaced genomic scaffold supercont1.2, whole genome shotgun sequence OS=Cryptococcus gattii VGII Ram5 OX=1296110 GN=I313_01018 PE=4 SV=1	CNAG_01173	1.36	1.468	1.489	0.624	0.514	0.545	0.39	0.000121161
J9VKI4	314	S	Unplaced genomic scaffold supercont1.2, whole genome shotgun sequence OS=Cryptococcus gattii VGII Ram5 OX=1296110 GN=I313_01018 PE=4 SV=1	CNAG_01173	1.201	1.226	1.292	0.814	0.753	0.714	0.613	0.00036255
J9VKI4	303	S	Unplaced genomic scaffold supercont1.2, whole genome shotgun sequence OS=Cryptococcus gattii VGII Ram5 OX=1296110 GN=I313_01018 PE=4 SV=1	CNAG_01173	1.18	1.223	1.318	0.802	0.728	0.748	0.612	0.00035643
J9VKI4	299	S	Unplaced genomic scaffold supercont1.2, whole genome shotgun sequence OS=Cryptococcus gattii VGII Ram5 OX=1296110 GN=I313_01018 PE=4 SV=1	CNAG_01173	1.203	1.261	1.342	0.786	0.691	0.718	0.577	0.0003771
J9VKI4	311	S	Unplaced genomic scaffold supercont1.2, whole genome shotgun sequence OS=Cryptococcus gattii VGII Ram5 OX=1296110 GN=I313_01018 PE=4 SV=1	CNAG_01173	1.468	1.678	1.698	0.456	0.333	0.367	0.239	0.000158928
J9VKI6	381	S	Nuclear mRNA splicing protein	CNAG_00073	1.148	1.073	1.076	0.902	0.904	0.896	0.82	0.0123038
J9VKI6	444	T	Nuclear mRNA splicing protein	CNAG_00073	0.609	0.624	0.809	1.284	1.267	1.407	1.938	0.0022824
J9VKI6	195	S	Nuclear mRNA splicing protein	CNAG_00073	1.112	1.116	1.103	0.907	0.92	0.842	0.801	0.0151594
J9VKJ0	482	T	Actin cross-linking protein	CNAG_03626	1.136	1.103	1.094	0.893	0.861	0.913	0.8	0.00041513
J9VKJ0	484	S	Actin cross-linking protein	CNAG_03626	1.098	1.111	1.075	0.887	0.933	0.896	0.827	0.00047799
J9VKJ1	58	S	DNA repair and recombination protein RAD54-like protein	CNAG_01163	0.764	0.946	0.952	1.095	1.167	1.075	1.254	0.039384
J9VKJ5	22	S	Vacuolar protein	CNAG_00078	0.823	0.948	0.94	1.108	1.052	1.13	1.214	0.0180823
J9VKK0	128	T	Protein complex assembly-related protein, putative OS=Cryptococcus neoformans var. neoformans serotype D (strain JEC21 /ATCC MYA-565) OX=214684 GN=CNA00730 PE=4 SV=1	CNAG_00083	0.847	0.735	0.884	1.329	1.096	1.108	1.433	0.0128428
J9VKK0	286	S	Protein complex assembly-related protein, putative OS=Cryptococcus neoformans var. neoformans serotype D (strain JEC21 /ATCC MYA-565) OX=214684 GN=CNA00730 PE=4 SV=1	CNAG_00083	0.844	0.911	0.94	1.094	1.061	1.15	1.226	0.0067235
J9VKK5	291	S	Expressed protein OS=Cryptococcus neoformans var. neoformans serotype D (strain JEC21 / ATCC MYA-565) OX=214684 GN=CNC03640 PE=4 SV=1	CNAG_02739	1.169	1.161	1.061	0.872	0.828	0.909	0.769	0.0031604
J9VKK5	81	S	Expressed protein OS=Cryptococcus neoformans var. neoformans serotype D (strain JEC21 / ATCC MYA-565) OX=214684 GN=CNC03640 PE=4 SV=1	CNAG_02739	1.089	1.132	1.077	0.914	0.881	0.907	0.819	0.00044432
J9VKK5	292	T	Expressed protein OS=Cryptococcus neoformans var. neoformans serotype D (strain JEC21 / ATCC MYA-565) OX=214684 GN=CNC03640 PE=4 SV=1	CNAG_02739	1.207	1.045	1.048	0.94	0.871	0.889	0.818	0.019584
J9VKK5	284	S	Expressed protein OS=Cryptococcus neoformans var. neoformans serotype D (strain JEC21 / ATCC MYA-565) OX=214684 GN=CNC03640 PE=4 SV=1	CNAG_02739	1.211	1.116	1.214	0.811	0.799	0.849	0.694	0.00038472
J9VKK9	1193	S	Pumilio domain-containing protein c	CNAG_01360	1.1	1.298	1.181	0.761	0.846	0.813	0.676	0.0023961
J9VKK9	674	S	Pumilio domain-containing protein c	CNAG_01360	1.061	1.088	1.13	0.901	0.886	0.933	0.83	0.00142322
J9VKK9	27	T	Pumilio domain-containing protein c	CNAG_01360	1.119	1.127	1.136	0.905	0.87	0.843	0.774	0.00025871
J9VKK9	1180	S	Pumilio domain-containing protein c	CNAG_01360	2.082	1.25	1.269	0.549	0.438	0.413	0.304	0.0034621
J9VKK9	678	S	Pumilio domain-containing protein c	CNAG_01360	1.137	1.162	1.234	0.837	0.818	0.812	0.698	0.000161646
J9VKK9	1183	T	Pumilio domain-containing protein c	CNAG_01360	2.082	1.25	1.269	0.549	0.438	0.413	0.304	0.0034621
J9VKK9	142	S	Pumilio domain-containing protein c	CNAG_01360	1.496	1.021	1.374	0.815	0.781	0.513	0.542	0.029817
J9VKK9	422	T	Pumilio domain-containing protein c	CNAG_01360	1.296	1.109	1.162	0.921	0.759	0.753	0.682	0.0087397
J9VKK9	406	S	Pumilio domain-containing protein c	CNAG_01360	1.2	1.008	1.135	0.919	0.833	0.905	0.795	0.018895
J9VKK9	12	S	Pumilio domain-containing protein c	CNAG_01360	0.647	0.763	0.859	1.192	1.17	1.37	1.645	0.0064191
J9VKL2	25	S	Unplaced genomic scaffold supercont1.2, whole genome shotgun sequence OS=Cryptococcus gattii VGII Ram5 OX=1296110 GN=I313_00985 PE=4 SV=1	CNAG_01143	0.916	0.909	0.894	1.037	1.051	1.193	1.207	0.0147176
J9VKL2	318	S	Unplaced genomic scaffold supercont1.2, whole genome shotgun sequence OS=Cryptococcus gattii VGII Ram5 OX=1296110 GN=I313_00985 PE=4 SV=1	CNAG_01143	0.952	0.807	0.93	1.083	1.082	1.146	1.231	0.0187216
J9VKL2	322	S	Unplaced genomic scaffold supercont1.2, whole genome shotgun sequence OS=Cryptococcus gattii VGII Ram5 OX=1296110 GN=I313_00985 PE=4 SV=1	CNAG_01143	0.952	0.807	0.93	1.083	1.082	1.146	1.231	0.0187216
J9VKL2	218	S	Unplaced genomic scaffold supercont1.2, whole genome shotgun sequence OS=Cryptococcus gattii VGII Ram5 OX=1296110 GN=I313_00985 PE=4 SV=1	CNAG_01143	0.795	0.837	0.837	1.071	1.078	1.382	1.43	0.0149004
J9VKM2	709	S	DNA replication regulator DPB11	CNAG_03659	0.869	0.836	0.961	1.127	1.025	1.182	1.251	0.0192581
J9VKM2	708	S	DNA replication regulator DPB11	CNAG_03659	0.869	0.836	0.961	1.127	1.025	1.182	1.251	0.0192581
J9VKN5	620	S	POT family proton-dependent oligopeptide transporter	CNAG_01119	0.681	0.858	0.754	1.449	1.23	1.028	1.617	0.0164954
J9VKP9	35	S	Ribosomal RNA-processing protein 8	CNAG_01104	0.492	0.729	0.722	1.284	1.207	1.567	2.089	0.0079158
J9VKQ7	102	S	Iron ion transporter	CNAG_03694	0.688	0.739	0.888	1.196	1.198	1.292	1.592	0.0042156
J9VKQ8	19	S	Unplaced genomic scaffold supercont1.7, whole genome shotgun sequence OS=Cryptococcus gattii VGII Ram5 OX=1296110 GN=I313_03410 PE=4 SV=1	CNAG_00133	1.117	1.112	1.138	0.878	0.907	0.848	0.782	0.00028222
J9VKQ8	16	S	Unplaced genomic scaffold supercont1.7, whole genome shotgun sequence OS=Cryptococcus gattii VGII Ram5 OX=1296110 GN=I313_03410 PE=4 SV=1	CNAG_00133	1.11	1.098	1.121	0.895	0.91	0.866	0.802	0.000155562
J9VKQ8	12	S	Unplaced genomic scaffold supercont1.7, whole genome shotgun sequence OS=Cryptococcus gattii VGII Ram5 OX=1296110 GN=I313_03410 PE=4 SV=1	CNAG_00133	1.091	1.097	1.114	0.903	0.907	0.889	0.817	2.0341e-05
J9VKQ9	278	S	Pre-mRNA-splicing factor CWC25	CNAG_01094	0.886	0.887	0.925	1.135	1.05	1.117	1.224	0.00187896
J9VKR8	434	S	Pre-mRNA-splicing factor CEF1	CNAG_02671	1.193	1.171	1.304	0.948	0.737	0.647	0.636	0.0164979
J9VKS6	769	S	Protein transport protein sec16	CNAG_00148	1.082	1.055	1.142	0.889	0.902	0.931	0.83	0.0023568
J9VKS6	1859	S	Protein transport protein sec16	CNAG_00148	1.097	1.215	1.044	0.94	0.853	0.852	0.788	0.0127416
J9VKS6	1855	T	Protein transport protein sec16	CNAG_00148	1.144	1.121	1.047	1.002	0.861	0.826	0.812	0.030721
J9VKS6	657	S	Protein transport protein sec16	CNAG_00148	1.019	1.191	1.104	0.864	0.854	0.969	0.811	0.025723
J9VKT5	267	S	Chromatin modification-related protein	CNAG_07532	1.188	1.064	1.072	0.964	0.856	0.856	0.805	0.0151018
J9VKT5	269	T	Chromatin modification-related protein	CNAG_07532	1.191	1.063	1.1	0.958	0.815	0.872	0.789	0.0144598
J9VKW0	52	T	Proteasome subunit alpha type	CNAG_01035	0.803	0.699	0.78	1.287	1.222	1.209	1.629	0.00045901
J9VKW5	360	S	Pre-mRNA cleavage complex 2 protein Pcf11	CNAG_00184	1.045	1.161	1.101	0.965	0.832	0.895	0.814	0.0170046
J9VKW5	364	T	Pre-mRNA cleavage complex 2 protein Pcf11	CNAG_00184	1.102	1.155	1.107	0.939	0.876	0.821	0.784	0.0041363
J9VKW8	109	S	Unplaced genomic scaffold supercont1.82, whole genome shotgun sequence OS=Cryptococcus gattii EJB2 OX=1296103 GN=I306_02102 PE=4 SV=1	CNAG_01025	1.225	1.091	1.087	0.833	0.932	0.832	0.763	0.0076584
J9VKX2	223	S	Unplaced genomic scaffold supercont1.2, whole genome shotgun sequence OS=Cryptococcus gattii VGII Ram5 OX=1296110 GN=I313_00873 PE=4 SV=1	CNAG_01020	0.897	0.885	0.919	1.047	1.005	1.247	1.221	0.043361
J9VKZ4	590	S	GrfA protein, putative OS=Cryptococcus neoformans var. neoformans serotype D (strain JEC21 / ATCC MYA-565) OX=214684 GN=CND03750 PE=4 SV=2	CNAG_01258	1.275	1.131	1.039	0.86	0.831	0.863	0.741	0.0081406
J9VL01	458	S	Histone-lysine N-methyltransferase, H3 lysine-4 specific	CNAG_01243	1.107	1.164	1.201	0.804	0.857	0.867	0.728	0.00068147
J9VL11	42	S	Tubulin alpha chain	CNAG_03787	1.155	1.161	1.127	0.886	0.865	0.806	0.743	0.00056186
J9VL16	70	S	Unplaced genomic scaffold supercont1.2, whole genome shotgun sequence OS=Cryptococcus gattii VGII Ram5 OX=1296110 GN=I313_00829 PE=4 SV=1	CNAG_00975	0.804	0.88	0.938	1.114	1.185	1.08	1.289	0.0082408
J9VL20	225	S	Phosphatidate cytidylyltransferase	CNAG_00970	0.71	0.808	0.898	1.133	1.15	1.301	1.483	0.0079789
J9VL35	92	T	Osomolarity two-component system, response regulator SSK1	CNAG_03818	1.013	0.762	0.797	1.099	1.167	1.162	1.333	0.031082
J9VL35	823	S	Osomolarity two-component system, response regulator SSK1	CNAG_03818	0.89	0.865	0.919	1.022	1.03	1.274	1.244	0.045498
J9VL50	373	S	Ubiquitin carboxyl-terminal hydrolase 10	CNAG_06920	1.251	1.151	1.195	0.857	0.783	0.762	0.668	0.00070306
J9VL50	455	S	Ubiquitin carboxyl-terminal hydrolase 10	CNAG_06920	1.029	1.271	1.186	0.805	0.838	0.871	0.721	0.008117
J9VL50	1045	S	Ubiquitin carboxyl-terminal hydrolase 10	CNAG_06920	1.26	1.016	1.101	0.934	0.862	0.826	0.776	0.025855
J9VL50	378	S	Ubiquitin carboxyl-terminal hydrolase 10	CNAG_06920	1.35	1.209	1.302	0.762	0.671	0.707	0.554	0.00027767
J9VL50	451	S	Ubiquitin carboxyl-terminal hydrolase 10	CNAG_06920	1.016	1.282	1.186	0.812	0.838	0.867	0.722	0.0106202
J9VL65	455	S	NAK protein kinase, variant	CNAG_03843	1.042	1.249	1.161	0.821	0.975	0.752	0.738	0.02964
J9VL65	17	T	NAK protein kinase, variant	CNAG_03843	1.08	1.165	1.166	0.887	0.861	0.841	0.759	0.00075679
J9VL65	635	S	NAK protein kinase, variant	CNAG_03843	0.726	0.784	0.837	1.207	1.165	1.28	1.556	0.0008588
J9VL65	914	S	NAK protein kinase, variant	CNAG_03843	1.126	1.25	1.349	0.753	0.664	0.858	0.611	0.0054384
J9VL65	587	S	NAK protein kinase, variant	CNAG_03843	1.176	1.026	1.133	0.963	0.878	0.824	0.799	0.021004
J9VL65	1125	S	NAK protein kinase, variant	CNAG_03843	1.233	1.194	1.102	0.84	0.777	0.854	0.7	0.00130101
J9VL65	713	S	NAK protein kinase, variant	CNAG_03843	1.381	1.269	1.21	0.842	0.729	0.569	0.554	0.0076168
J9VL65	843	S	NAK protein kinase, variant	CNAG_03843	1.275	1.488	1.345	0.649	0.681	0.561	0.46	0.0004601
J9VL65	1131	S	NAK protein kinase, variant	CNAG_03843	1.166	1.217	1.191	0.896	0.756	0.773	0.679	0.0020392
J9VL65	441	S	NAK protein kinase, variant	CNAG_03843	1.42	1.147	1.263	0.74	0.755	0.675	0.567	0.00132273
J9VL65	617	S	NAK protein kinase, variant	CNAG_03843	0.684	0.899	0.899	1.045	1.252	1.221	1.417	0.02996
J9VL65	13	S	NAK protein kinase, variant	CNAG_03843	1.028	1.306	1.061	0.834	0.874	0.897	0.767	0.029217
J9VL70	379	S	Expressed protein OS=Cryptococcus neoformans var. neoformans serotype D (strain JEC21 / ATCC MYA-565) OX=214684 GN=CND02820 PE=4 SV=1	CNAG_01157	0.952	0.9	0.866	1.129	1.081	1.072	1.208	0.0040361
J9VL78	429	S	Unplaced genomic scaffold supercont2.4, whole genome shotgun sequence OS=Cryptococcus gattii VGIV IND107 OX=1296105 GN=I308_01798 PE=4 SV=1	CNAG_00286	1.132	1.142	1.049	0.977	0.877	0.823	0.806	0.0185757
J9VL80	515	S	Unplaced genomic scaffold supercont1.66, whole genome shotgun sequence OS=Cryptococcus gattii EJB2 OX=1296103 GN=I306_01764 PE=4 SV=1	CNAG_07794	1.488	1.359	1.155	0.756	0.744	0.499	0.5	0.0103175
J9VL80	74	S	Unplaced genomic scaffold supercont1.66, whole genome shotgun sequence OS=Cryptococcus gattii EJB2 OX=1296103 GN=I306_01764 PE=4 SV=1	CNAG_07794	1.214	1.169	1.019	0.892	0.81	0.897	0.764	0.0129588
J9VL80	787	S	Unplaced genomic scaffold supercont1.66, whole genome shotgun sequence OS=Cryptococcus gattii EJB2 OX=1296103 GN=I306_01764 PE=4 SV=1	CNAG_07794	0.814	0.85	0.871	1.149	1.169	1.145	1.366	0.000117362
J9VL85	29	S	Transcription factor	CNAG_00883	1.167	1.042	1.265	0.88	0.913	0.734	0.727	0.021983
J9VL86	1095	S	Endoplasmic reticulum protein	CNAG_01142	0.808	0.744	0.895	1.321	0.992	1.24	1.452	0.022505
J9VL90	400	T	Protein tyrosine kinase, putative OS=Cryptococcus neoformans var. neoformans serotype D (strain JEC21 / ATCC MYA-565) OX=214684 GN=CNB03530 PE=4 SV=1	CNAG_03864	1.187	1.106	1.244	0.925	0.795	0.742	0.696	0.0076559
J9VL90	314	S	Protein tyrosine kinase, putative OS=Cryptococcus neoformans var. neoformans serotype D (strain JEC21 / ATCC MYA-565) OX=214684 GN=CNB03530 PE=4 SV=1	CNAG_03864	1.485	1.356	1.391	0.626	0.595	0.547	0.418	5.6243e-05
J9VL90	267	S	Protein tyrosine kinase, putative OS=Cryptococcus neoformans var. neoformans serotype D (strain JEC21 / ATCC MYA-565) OX=214684 GN=CNB03530 PE=4 SV=1	CNAG_03864	1.097	1.069	1.213	0.985	0.795	0.842	0.776	0.026562
J9VLA4	375	S	DRAP deaminase	CNAG_01123	1.088	1.3	1.187	0.749	0.925	0.75	0.678	0.0108569
J9VLA9	310	S	Anaphase-promoting complex subunit 3	CNAG_00320	0.795	0.871	0.908	1.075	1.118	1.233	1.331	0.007237
J9VLA9	214	S	Anaphase-promoting complex subunit 3	CNAG_00320	0.999	1.162	1.165	0.868	0.9	0.906	0.804	0.0147441
J9VLC8	592	S	SCF-associated factor 1	CNAG_07482	1.11	1.206	1.128	0.942	0.73	0.885	0.742	0.0199821
J9VLC9	134	S	Expressed protein OS=Cryptococcus neoformans var. neoformans serotype D (strain JEC21 / ATCC MYA-565) OX=214684 GN=CNL06230 PE=4 SV=1	CNAG_04991	0.897	0.844	0.888	1.101	1.08	1.189	1.282	0.002079
J9VLC9	135	S	Expressed protein OS=Cryptococcus neoformans var. neoformans serotype D (strain JEC21 / ATCC MYA-565) OX=214684 GN=CNL06230 PE=4 SV=1	CNAG_04991	0.862	0.834	0.908	1.025	1.125	1.246	1.304	0.0129397
J9VLD1	1206	S	Cyclin-dependent protein kinase inhibitor	CNAG_02541	0.77	0.927	0.79	1.042	1.113	1.358	1.413	0.025477
J9VLD1	181	S	Cyclin-dependent protein kinase inhibitor	CNAG_02541	1.286	1.243	1.276	0.705	0.698	0.791	0.577	0.000181653
J9VLD6	486	S	Transcription initiation factor TFIID subunit 6	CNAG_02536	1.198	1.1	0.988	0.951	0.875	0.888	0.826	0.037063
J9VLD6	517	T	Transcription initiation factor TFIID subunit 6	CNAG_02536	1.212	1.138	1.089	0.877	0.881	0.802	0.744	0.0024812
J9VLE5	445	S	Expressed protein OS=Cryptococcus neoformans var. neoformans serotype D (strain JEC21 / ATCC MYA-565) OX=214684 GN=CNB03730 PE=4 SV=2	CNAG_03884	1.236	1.24	1.076	0.894	0.743	0.811	0.689	0.0062831
J9VLF1	302	S	Histone acetyltransferase	CNAG_00375	0.904	0.809	0.789	1.228	1.099	1.17	1.398	0.0031229
J9VLF1	297	S	Histone acetyltransferase	CNAG_00375	0.883	0.82	0.762	1.267	1.111	1.157	1.434	0.0033179
J9VLF2	34	S	Expressed protein OS=Cryptococcus neoformans var. neoformans serotype D (strain JEC21 / ATCC MYA-565) OX=214684 GN=CNB03820 PE=4 SV=2	CNAG_03894	1.26	1.252	1.192	0.746	0.731	0.819	0.62	0.00025785
J9VLF2	335	S	Expressed protein OS=Cryptococcus neoformans var. neoformans serotype D (strain JEC21 / ATCC MYA-565) OX=214684 GN=CNB03820 PE=4 SV=2	CNAG_03894	1.218	1.148	1.342	0.843	0.652	0.797	0.618	0.0058029
J9VLF2	129	S	Expressed protein OS=Cryptococcus neoformans var. neoformans serotype D (strain JEC21 / ATCC MYA-565) OX=214684 GN=CNB03820 PE=4 SV=2	CNAG_03894	1.344	1.185	1.404	0.718	0.744	0.604	0.525	0.00141578
J9VLF2	171	T	Expressed protein OS=Cryptococcus neoformans var. neoformans serotype D (strain JEC21 / ATCC MYA-565) OX=214684 GN=CNB03820 PE=4 SV=2	CNAG_03894	1.287	1.268	1.466	0.708	0.647	0.624	0.492	0.00028219
J9VLF2	288	S	Expressed protein OS=Cryptococcus neoformans var. neoformans serotype D (strain JEC21 / ATCC MYA-565) OX=214684 GN=CNB03820 PE=4 SV=2	CNAG_03894	1.277	1.416	1.363	0.637	0.747	0.56	0.479	0.0011179
J9VLF2	110	S	Expressed protein OS=Cryptococcus neoformans var. neoformans serotype D (strain JEC21 / ATCC MYA-565) OX=214684 GN=CNB03820 PE=4 SV=2	CNAG_03894	1.265	1.129	1.343	0.774	0.695	0.795	0.606	0.00157545
J9VLF3	1023	S	WD-repeat protein mip1	CNAG_01063	1.18	1.116	1.145	0.865	0.891	0.802	0.743	0.00108051
J9VLF4	165	S	Expressed protein OS=Cryptococcus neoformans var. neoformans serotype D (strain JEC21 / ATCC MYA-565) OX=214684 GN=CNE00480 PE=4 SV=1	CNAG_02515	1.098	1.39	1.711	0.646	0.551	0.604	0.429	0.0036237
J9VLF4	168	S	Expressed protein OS=Cryptococcus neoformans var. neoformans serotype D (strain JEC21 / ATCC MYA-565) OX=214684 GN=CNE00480 PE=4 SV=1	CNAG_02515	1.098	1.39	1.711	0.646	0.551	0.604	0.429	0.0036237
J9VLF4	19	S	Expressed protein OS=Cryptococcus neoformans var. neoformans serotype D (strain JEC21 / ATCC MYA-565) OX=214684 GN=CNE00480 PE=4 SV=1	CNAG_02515	1.112	1.18	1.146	0.824	0.89	0.848	0.745	0.0004803
J9VLG1	680	S	Unplaced genomic scaffold supercont1.3, whole genome shotgun sequence OS=Cryptococcus gattii VGII Ram5 OX=1296110 GN=I313_01378 PE=4 SV=1	CNAG_00387	1.061	1.046	1.237	0.851	0.821	0.984	0.794	0.040377
J9VLG5	359	S	Cardiolipin-specific phospholipase	CNAG_02505	0.981	1.205	1.108	0.938	0.928	0.84	0.821	0.048562
J9VLG5	356	S	Cardiolipin-specific phospholipase	CNAG_02505	0.981	1.205	1.108	0.938	0.928	0.84	0.821	0.048562
J9VLG7	537	S	Transporter, putative OS=Cryptococcus neoformans var. neoformans serotype D (strain JEC21 / ATCC MYA-565) OX=214684 GN=CNB03970 PE=4 SV=1	CNAG_03909	0.793	0.834	0.906	1.178	1.097	1.192	1.369	0.0025231
J9VLH4	1289	S	Translation initiation factor 4G	CNAG_00402	1.026	1.167	1.098	0.988	0.824	0.898	0.823	0.038277
J9VLH4	31	S	Translation initiation factor 4G	CNAG_00402	1.16	1.018	1.095	0.959	0.86	0.909	0.833	0.020903
J9VLH4	1290	T	Translation initiation factor 4G	CNAG_00402	1.315	1.347	0.986	0.921	0.755	0.675	0.644	0.031742
J9VLH4	149	S	Translation initiation factor 4G	CNAG_00402	1.063	1.102	1.18	0.867	0.838	0.95	0.794	0.0087418
J9VLH7	337	S	Expressed protein OS=Cryptococcus neoformans var. neoformans serotype D (strain JEC21 / ATCC MYA-565) OX=214684 GN=CNL05810 PE=4 SV=1	CNAG_05036	1.014	1.089	1.198	0.921	0.869	0.91	0.818	0.0180406
J9VLH7	329	S	Expressed protein OS=Cryptococcus neoformans var. neoformans serotype D (strain JEC21 / ATCC MYA-565) OX=214684 GN=CNL05810 PE=4 SV=1	CNAG_05036	1.002	1.086	1.195	0.932	0.874	0.911	0.828	0.026175
J9VLI5	432	S	Solute carrier family 35, member C2	CNAG_03929	0.706	0.908	0.815	1.352	1.243	0.977	1.471	0.034895
J9VLK4	25	S	Transporter, putative OS=Cryptococcus neoformans var. neoformans serotype D (strain JEC21 / ATCC MYA-565) OX=214684 GN=CNA04160 PE=4 SV=2	CNAG_00433	1.514	1.242	1.109	0.776	0.724	0.634	0.552	0.0055992
J9VLK4	189	S	Transporter, putative OS=Cryptococcus neoformans var. neoformans serotype D (strain JEC21 / ATCC MYA-565) OX=214684 GN=CNA04160 PE=4 SV=2	CNAG_00433	1.401	1.348	1.118	0.843	0.609	0.68	0.551	0.0071011
J9VLK4	28	S	Transporter, putative OS=Cryptococcus neoformans var. neoformans serotype D (strain JEC21 / ATCC MYA-565) OX=214684 GN=CNA04160 PE=4 SV=2	CNAG_00433	1.346	1.174	1.109	0.831	0.785	0.755	0.653	0.0026962
J9VLK6	92	S	Unplaced genomic scaffold supercont1.3, whole genome shotgun sequence OS=Cryptococcus gattii VGII Ram5 OX=1296110 GN=I313_01428 PE=4 SV=1	CNAG_00438	1.217	1.414	1.419	0.683	0.608	0.659	0.481	0.00028178
J9VLM0	56	S	ATP synthase subunit d, mitochondrial	CNAG_07487	0.859	0.803	0.936	1.07	1.127	1.206	1.31	0.0085825
J9VLN3	502	S	Unplaced genomic scaffold supercont1.12, whole genome shotgun sequence OS=Cryptococcus gattii VGII Ram5 OX=1296110 GN=I313_04796 PE=4 SV=1	CNAG_03989	0.824	0.953	0.914	1.087	1.062	1.161	1.23	0.0148843
J9VLP5	226	S	40S ribosomal protein S1	CNAG_04004	1.164	1.08	1.034	0.896	0.893	0.933	0.83	0.0077587
J9VLR0	495	S	Peptidyl-prolyl cis-trans isomerase-like 4	CNAG_00504	1.203	1.161	1.045	0.993	0.841	0.756	0.76	0.035975
J9VLR9	598	S	Unplaced genomic scaffold supercont1.3, whole genome shotgun sequence OS=Cryptococcus gattii VGII Ram5 OX=1296110 GN=I313_01501 PE=4 SV=1	CNAG_00514	0.841	0.858	0.867	1.243	1.116	1.076	1.339	0.0028009
J9VLR9	597	S	Unplaced genomic scaffold supercont1.3, whole genome shotgun sequence OS=Cryptococcus gattii VGII Ram5 OX=1296110 GN=I313_01501 PE=4 SV=1	CNAG_00514	0.873	0.869	0.872	1.214	1.094	1.078	1.295	0.020495
J9VLR9	596	S	Unplaced genomic scaffold supercont1.3, whole genome shotgun sequence OS=Cryptococcus gattii VGII Ram5 OX=1296110 GN=I313_01501 PE=4 SV=1	CNAG_00514	0.771	0.805	0.822	1.239	1.147	1.216	1.502	0.000164862
J9VLR9	671	S	Unplaced genomic scaffold supercont1.3, whole genome shotgun sequence OS=Cryptococcus gattii VGII Ram5 OX=1296110 GN=I313_01501 PE=4 SV=1	CNAG_00514	0.899	0.813	0.983	1.109	1.034	1.163	1.227	0.033176
J9VLS9	197	T	Serine/threonine protein phosphatase 5 phosphatase	CNAG_04049	1.253	1.152	1.34	0.769	0.706	0.78	0.602	0.00070217
J9VLS9	198	S	Serine/threonine protein phosphatase 5 phosphatase	CNAG_04049	1.202	1.207	1.145	0.796	0.763	0.887	0.688	0.00143749
J9VLT0	173	S	Lipase/esterase	CNAG_02417	1.062	1.159	1.237	0.821	0.806	0.915	0.735	0.0065982
J9VLT5	37	S	Sulfite transporter	CNAG_00529	0.892	0.909	0.898	1.119	1.042	1.14	1.223	0.00199685
J9VLU5	43	S	Glucosidase	CNAG_00897	1.108	1.196	1.108	0.907	0.882	0.799	0.758	0.00386
J9VLV0	1064	S	AGC protein kinase	CNAG_02389	1.046	1.1	1.397	0.892	0.764	0.801	0.693	0.023001
J9VLV9	219	S	Inositol phosphorylsphingolipid-phospholipase C	CNAG_00554	1.059	1.108	1.234	0.867	0.787	0.945	0.764	0.017962
J9VLV9	223	S	Inositol phosphorylsphingolipid-phospholipase C	CNAG_00554	1.059	1.108	1.234	0.867	0.787	0.945	0.764	0.017962
J9VLW0	248	S	Unplaced genomic scaffold supercont1.13, whole genome shotgun sequence OS=Cryptococcus gattii VGII Ram5 OX=1296110 GN=I313_05038 PE=4 SV=1	CNAG_05141	0.853	0.77	0.831	1.058	1.214	1.275	1.445	0.004542
J9VLW0	567	S	Unplaced genomic scaffold supercont1.13, whole genome shotgun sequence OS=Cryptococcus gattii VGII Ram5 OX=1296110 GN=I313_05038 PE=4 SV=1	CNAG_05141	0.793	0.875	0.92	1.149	1.208	1.056	1.319	0.0091604
J9VLW0	493	S	Unplaced genomic scaffold supercont1.13, whole genome shotgun sequence OS=Cryptococcus gattii VGII Ram5 OX=1296110 GN=I313_05038 PE=4 SV=1	CNAG_05141	1.028	1.128	1.149	0.961	0.856	0.879	0.816	0.0142618
J9VLW1	18	S	H/ACA ribonucleoprotein complex subunit 2	CNAG_02378	0.849	0.918	0.888	1.035	1.048	1.262	1.26	0.028744
J9VLW1	36	T	H/ACA ribonucleoprotein complex subunit 2	CNAG_02378	1.054	1.124	1.127	0.894	0.895	0.906	0.815	0.00079971
J9VLW1	65	S	H/ACA ribonucleoprotein complex subunit 2	CNAG_02378	0.811	0.836	0.911	1.072	1.154	1.217	1.346	0.0042214
J9VLX8	323	S	STE/STE7/MKK protein kinase	CNAG_02357	1.257	1.565	1.461	0.582	0.553	0.582	0.401	0.00016456
J9VLY2	781	S	Unplaced genomic scaffold supercont2.10, whole genome shotgun sequence OS=Cryptococcus gattii VGIV IND107 OX=1296105 GN=I308_03938 PE=4 SV=1	CNAG_07634	1.148	1.213	1.288	0.787	0.719	0.844	0.644	0.00150451
J9VLY4	1802	T	Helicase SWR1	CNAG_05166	0.888	0.878	0.865	1.131	1.076	1.162	1.281	0.00048281
J9VLZ0	268	S	Unplaced genomic scaffold supercont1.11, whole genome shotgun sequence OS=Cryptococcus gattii VGII Ram5 OX=1296110 GN=I313_04481 PE=4 SV=1	CNAG_02342	1.232	1.465	1.386	0.664	0.66	0.593	0.47	0.00027827
J9VLZ2	398	S	Unplaced genomic scaffold supercont1.12, whole genome shotgun sequence OS=Cryptococcus gattii CA1280 OX=1296109 GN=I312_04282 PE=4 SV=1	CNAG_05176	0.813	0.926	0.929	1.12	1.075	1.137	1.249	0.008898
J9VLZ5	78	T	Uracil phosphoribosyltransferase	CNAG_02337	1.1	1.205	1.466	0.726	0.903	0.6	0.591	0.021519
J9VM11	557	S	Multiple drug resistance protein	CNAG_03061	0.729	0.79	0.915	1.152	1.186	1.228	1.465	0.0050209
J9VM31	10	S	Expressed protein OS=Cryptococcus neoformans var. neoformans serotype D (strain JEC21 / ATCC MYA-565) OX=214684 GN=CNE00410 PE=4 SV=2	CNAG_02525	1.186	1.195	1.128	0.801	0.824	0.865	0.71	0.00028271
J9VM38	141	S	Parafibromin	CNAG_02290	1.093	1.181	1.1	0.836	0.896	0.894	0.778	0.00174016
J9VM45	1114	S	Unplaced genomic scaffold supercont1.1, whole genome shotgun sequence OS=Cryptococcus gattii VGII Ram5 OX=1296110 GN=I313_00058 PE=4 SV=1	CNAG_03023	0.89	0.781	0.9	1.175	1.101	1.153	1.334	0.0042407
J9VM45	209	S	Unplaced genomic scaffold supercont1.1, whole genome shotgun sequence OS=Cryptococcus gattii VGII Ram5 OX=1296110 GN=I313_00058 PE=4 SV=1	CNAG_03023	0.783	0.788	0.791	1.241	1.109	1.288	1.54	0.0108176
J9VM46	179	S	Unplaced genomic scaffold supercont2.10, whole genome shotgun sequence OS=Cryptococcus gattii VGIV IND107 OX=1296105 GN=I308_04013 PE=4 SV=1	CNAG_02280	0.806	0.845	0.928	1.058	1.133	1.229	1.326	0.0092579
J9VM57	296	S	Autophagy-like protein 18 Atg18	CNAG_02269	1.114	1.102	1.14	0.913	0.861	0.869	0.788	0.00032255
J9VM67	25	S	Expressed protein OS=Cryptococcus neoformans var. neoformans serotype D (strain JEC21 / ATCC MYA-565) OX=214684 GN=CNE02850 PE=4 SV=1	CNAG_02261	1.089	1.107	1.091	0.899	0.924	0.889	0.825	0.000103459
J9VM67	22	S	Expressed protein OS=Cryptococcus neoformans var. neoformans serotype D (strain JEC21 / ATCC MYA-565) OX=214684 GN=CNE02850 PE=4 SV=1	CNAG_02261	1.089	1.107	1.091	0.899	0.924	0.889	0.825	0.000103459
J9VM72	64	S	Chromatin remodeling-related protein, putative OS=Cryptococcus neoformans var. neoformans serotype D (strain JEC21 / ATCC MYA-565) OX=214684 GN=CNA06400 PE=4 SV=2	CNAG_00661	1.066	1.158	1.089	0.931	0.81	0.947	0.811	0.0189639
J9VM72	62	T	Chromatin remodeling-related protein, putative OS=Cryptococcus neoformans var. neoformans serotype D (strain JEC21 / ATCC MYA-565) OX=214684 GN=CNA06400 PE=4 SV=2	CNAG_00661	1.066	1.158	1.089	0.931	0.81	0.947	0.811	0.0189639
J9VM73	203	S	Solute carrier family 39 (Zinc transporter), member 7	CNAG_02993	1.067	1.206	1.184	0.908	0.725	0.91	0.736	0.021144
J9VM77	139	S	Nucleoporin nsp1	CNAG_00666	1.164	1.069	1.108	0.992	0.867	0.8	0.796	0.026398
J9VM77	387	S	Nucleoporin nsp1	CNAG_00666	1.149	1.276	1.115	0.872	0.836	0.751	0.695	0.0037983
J9VM77	610	S	Nucleoporin nsp1	CNAG_00666	0.833	0.852	0.892	1.048	1.123	1.251	1.328	0.0070553
J9VM77	326	T	Nucleoporin nsp1	CNAG_00666	1.112	1.138	1.092	0.967	0.881	0.81	0.795	0.01164
J9VM77	382	S	Nucleoporin nsp1	CNAG_00666	1.156	1.245	1.087	0.892	0.859	0.761	0.72	0.0060385
J9VM77	608	S	Nucleoporin nsp1	CNAG_00666	0.819	0.864	0.917	1.052	1.107	1.24	1.307	0.0103785
J9VM84	193	S	Expressed protein OS=Cryptococcus neoformans var. neoformans serotype D (strain JEC21 / ATCC MYA-565) OX=214684 GN=CNC05920 PE=4 SV=1	CNAG_02983	1.27	1.195	1.069	0.943	0.683	0.84	0.698	0.026742
J9VM84	514	S	Expressed protein OS=Cryptococcus neoformans var. neoformans serotype D (strain JEC21 / ATCC MYA-565) OX=214684 GN=CNC05920 PE=4 SV=1	CNAG_02983	1.027	1.327	1.244	0.768	0.754	0.88	0.668	0.0117006
J9VM84	222	S	Expressed protein OS=Cryptococcus neoformans var. neoformans serotype D (strain JEC21 / ATCC MYA-565) OX=214684 GN=CNC05920 PE=4 SV=1	CNAG_02983	1.097	1.171	1.187	0.84	0.802	0.903	0.737	0.00191943
J9VM94	369	S	tRNA-splicing endonuclease subunit Sen2	CNAG_02973	1.151	1.155	1.214	0.81	0.764	0.907	0.705	0.0027038
J9VMA1	11	S	Unplaced genomic scaffold supercont1.264, whole genome shotgun sequence OS=Cryptococcus gattii EJB2 OX=1296103 GN=I306_06865 PE=4 SV=1	CNAG_05295	0.859	0.906	0.935	1.079	1.064	1.157	1.222	0.0049978
J9VMA1	57	S	Unplaced genomic scaffold supercont1.264, whole genome shotgun sequence OS=Cryptococcus gattii EJB2 OX=1296103 GN=I306_06865 PE=4 SV=1	CNAG_05295	0.757	0.844	0.995	1.136	1.039	1.23	1.312	0.041857
J9VMA6	180	S	Epsin	CNAG_02213	1.097	1.173	1.036	0.945	0.819	0.931	0.815	0.023956
J9VMB0	826	S	Ribonucleoside-diphosphate reductase	CNAG_02208	1.187	1.137	1.119	0.85	0.813	0.894	0.743	0.00079789
J9VMB0	769	S	Ribonucleoside-diphosphate reductase	CNAG_02208	1.176	1.076	1.03	0.91	0.923	0.885	0.828	0.0102191
J9VMB1	180	S	Unplaced genomic scaffold supercont1.1, whole genome shotgun sequence OS=Cryptococcus gattii VGII Ram5 OX=1296110 GN=I313_00129 PE=4 SV=1	CNAG_02955	1.119	1.086	1.206	0.875	0.848	0.867	0.759	0.00108028
J9VMB2	149	S	Unplaced genomic scaffold supercont2.23, whole genome shotgun sequence OS=Cryptococcus gattii VGIV IND107 OX=1296105 GN=I308_06407 PE=4 SV=1	CNAG_05309	0.724	0.825	0.892	1.072	1.078	1.409	1.458	0.026736
J9VMB2	163	T	Unplaced genomic scaffold supercont2.23, whole genome shotgun sequence OS=Cryptococcus gattii VGIV IND107 OX=1296105 GN=I308_06407 PE=4 SV=1	CNAG_05309	0.635	0.752	0.797	1.3	1.218	1.298	1.747	0.00141542
J9VMC0	23	S	Cytoplasmic protein	CNAG_02943	0.843	0.858	0.736	1.181	0.989	1.394	1.462	0.027838
J9VMC6	228	S	Unplaced genomic scaffold supercont1.170, whole genome shotgun sequence OS=Cryptococcus gattii EJB2 OX=1296103 GN=I306_04598 PE=4 SV=1	CNAG_02188	1.101	1.067	1.121	0.873	0.944	0.895	0.825	0.0020776
J9VMC6	141	S	Unplaced genomic scaffold supercont1.170, whole genome shotgun sequence OS=Cryptococcus gattii EJB2 OX=1296103 GN=I306_04598 PE=4 SV=1	CNAG_02188	1.337	1.123	1.146	0.897	0.743	0.754	0.664	0.0074046
J9VME1	138	S	ATP-binding cassette transporter	CNAG_00730	0.935	1.204	1.362	0.837	0.786	0.877	0.714	0.047404
J9VME1	122	S	ATP-binding cassette transporter	CNAG_00730	1.103	1.081	1.103	0.93	0.863	0.92	0.825	0.00137596
J9VME1	137	S	ATP-binding cassette transporter	CNAG_00730	0.953	1.318	1.37	0.742	0.786	0.83	0.648	0.024083
J9VME1	119	S	ATP-binding cassette transporter	CNAG_00730	1.113	1.113	1.165	0.886	0.877	0.845	0.769	0.0002367
J9VME1	87	S	ATP-binding cassette transporter	CNAG_00730	1.106	1.086	1.16	0.895	0.959	0.795	0.79	0.0149782
J9VME8	100	S	Unplaced genomic scaffold supercont1.4, whole genome shotgun sequence OS=Cryptococcus gattii CA1280 OX=1296109 GN=I312_01834 PE=4 SV=1	CNAG_02913	1.122	1.14	1.118	0.914	0.836	0.869	0.775	0.00064305
J9VMF4	1663	T	Unplaced genomic scaffold supercont1.3, whole genome shotgun sequence OS=Cryptococcus gattii VGII Ram5 OX=1296110 GN=I313_01721 PE=4 SV=1	CNAG_00740	0.989	1.245	1.113	0.877	0.907	0.869	0.793	0.028078
J9VMF4	1541	T	Unplaced genomic scaffold supercont1.3, whole genome shotgun sequence OS=Cryptococcus gattii VGII Ram5 OX=1296110 GN=I313_01721 PE=4 SV=1	CNAG_00740	1.347	1.108	1.082	0.809	0.822	0.833	0.697	0.036345
J9VMF5	366	S	Chloride channel protein	CNAG_07647	1.017	1.095	1.171	0.864	0.901	0.952	0.828	0.0189762
J9VMF8	36	S	Expressed protein OS=Cryptococcus neoformans var. neoformans serotype D (strain JEC21 / ATCC MYA-565) OX=214684 GN=CNC05130 PE=4 SV=2	CNAG_02902	0.816	0.904	0.957	1.043	1.079	1.202	1.242	0.026639
J9VMG2	492	T	Kinase	CNAG_02897	1.117	1.225	1.18	0.851	0.753	0.874	0.704	0.0026631
J9VMG2	496	S	Kinase	CNAG_02897	1.124	1.267	1.192	0.825	0.738	0.854	0.675	0.002141
J9VMH0	262	S	Unplaced genomic scaffold supercont2.10, whole genome shotgun sequence OS=Cryptococcus gattii VGIV IND107 OX=1296105 GN=I308_03883 PE=4 SV=1	CNAG_07631	1.249	1.092	1.281	0.817	0.791	0.769	0.656	0.0013391
J9VMH2	468	T	Sec7 domain-containing protein	CNAG_07514	1.05	1.085	1.159	0.896	0.866	0.945	0.822	0.0070774
J9VMH2	458	T	Sec7 domain-containing protein	CNAG_07514	1.17	1.27	1.333	0.829	0.744	0.654	0.59	0.0024846
J9VMH2	454	S	Sec7 domain-containing protein	CNAG_07514	1.119	1.231	1.355	0.823	0.821	0.65	0.619	0.0073045
J9VMH2	284	S	Sec7 domain-containing protein	CNAG_07514	1.122	1.215	1.11	0.942	0.897	0.715	0.741	0.026878
J9VMH6	55	T	HAL protein kinase	CNAG_00745	1.113	1.249	1.308	0.764	0.824	0.742	0.635	0.00138099
J9VMH6	190	S	HAL protein kinase	CNAG_00745	1.185	1.155	1.083	0.991	0.737	0.849	0.753	0.031618
J9VMH6	182	T	HAL protein kinase	CNAG_00745	1.118	1.203	1.075	1.001	0.792	0.812	0.767	0.029384
J9VMH6	786	S	HAL protein kinase	CNAG_00745	1.074	1.212	1.209	0.868	0.838	0.799	0.717	0.0020414
J9VMH6	194	T	HAL protein kinase	CNAG_00745	1.285	1.323	1.091	0.959	0.608	0.734	0.622	0.028125
J9VMH6	675	S	HAL protein kinase	CNAG_00745	1.159	1.105	1.12	0.949	0.834	0.832	0.773	0.004758
J9VMH6	198	S	HAL protein kinase	CNAG_00745	1.007	1.176	1.159	0.919	0.85	0.888	0.795	0.0138815
J9VMH6	793	T	HAL protein kinase	CNAG_00745	1.107	1.211	1.159	0.813	0.846	0.864	0.726	0.00052217
J9VMH6	186	S	HAL protein kinase	CNAG_00745	1.152	1.132	1.091	0.992	0.764	0.87	0.778	0.029217
J9VMH6	788	T	HAL protein kinase	CNAG_00745	1.106	1.193	1.08	0.982	0.835	0.805	0.776	0.0196016
J9VMH6	789	S	HAL protein kinase	CNAG_00745	1.123	1.192	1.19	0.833	0.857	0.806	0.712	0.00021595
J9VMH6	24	S	HAL protein kinase	CNAG_00745	0.73	0.751	0.864	1.247	1.12	1.288	1.559	0.002681
J9VMH6	678	S	HAL protein kinase	CNAG_00745	1.142	1.162	1.148	0.931	0.807	0.81	0.738	0.023104
J9VMH6	53	T	HAL protein kinase	CNAG_00745	1.054	1.232	1.252	0.839	0.836	0.788	0.696	0.0035601
J9VMH6	42	S	HAL protein kinase	CNAG_00745	1.068	1.179	1.198	0.847	0.838	0.87	0.742	0.00137915
J9VMH6	185	S	HAL protein kinase	CNAG_00745	1.141	1.141	1.068	0.966	0.78	0.904	0.791	0.023722
J9VMH6	47	S	HAL protein kinase	CNAG_00745	1.049	1.142	1.206	0.884	0.844	0.875	0.766	0.0035158
J9VMH7	636	T	Unplaced genomic scaffold supercont1.4, whole genome shotgun sequence OS=Cryptococcus gattii CA1280 OX=1296109 GN=I312_01865 PE=4 SV=1	CNAG_02882	0.784	0.847	0.966	1.219	0.989	1.197	1.311	0.040442
J9VMH7	336	S	Unplaced genomic scaffold supercont1.4, whole genome shotgun sequence OS=Cryptococcus gattii CA1280 OX=1296109 GN=I312_01865 PE=4 SV=1	CNAG_02882	0.809	0.892	0.945	1.119	1.089	1.146	1.268	0.0074366
J9VMH7	397	S	Unplaced genomic scaffold supercont1.4, whole genome shotgun sequence OS=Cryptococcus gattii CA1280 OX=1296109 GN=I312_01865 PE=4 SV=1	CNAG_02882	0.833	0.837	0.965	1.121	1.165	1.078	1.277	0.0098382
J9VMH7	338	S	Unplaced genomic scaffold supercont1.4, whole genome shotgun sequence OS=Cryptococcus gattii CA1280 OX=1296109 GN=I312_01865 PE=4 SV=1	CNAG_02882	0.809	0.892	0.945	1.119	1.089	1.146	1.268	0.0074366
J9VMH7	151	S	Unplaced genomic scaffold supercont1.4, whole genome shotgun sequence OS=Cryptococcus gattii CA1280 OX=1296109 GN=I312_01865 PE=4 SV=1	CNAG_02882	0.858	0.812	0.964	1.127	1.113	1.125	1.278	0.03954
J9VMI1	579	S	Unplaced genomic scaffold supercont1.38, whole genome shotgun sequence OS=Cryptococcus gattii EJB2 OX=1296103 GN=I306_01046 PE=4 SV=1	CNAG_02877	1.117	1.189	1.114	0.919	0.839	0.822	0.754	0.0021845
J9VMI1	664	T	Unplaced genomic scaffold supercont1.38, whole genome shotgun sequence OS=Cryptococcus gattii EJB2 OX=1296103 GN=I306_01046 PE=4 SV=1	CNAG_02877	1.178	1.075	1.099	0.875	0.922	0.852	0.79	0.0028425
J9VMI1	462	S	Unplaced genomic scaffold supercont1.38, whole genome shotgun sequence OS=Cryptococcus gattii EJB2 OX=1296103 GN=I306_01046 PE=4 SV=1	CNAG_02877	1.176	1.067	1.125	0.912	0.869	0.852	0.782	0.0020798
J9VMI1	580	S	Unplaced genomic scaffold supercont1.38, whole genome shotgun sequence OS=Cryptococcus gattii EJB2 OX=1296103 GN=I306_01046 PE=4 SV=1	CNAG_02877	1.122	1.11	1.063	0.969	0.862	0.875	0.821	0.0079619
J9VMI1	76	S	Unplaced genomic scaffold supercont1.38, whole genome shotgun sequence OS=Cryptococcus gattii EJB2 OX=1296103 GN=I306_01046 PE=4 SV=1	CNAG_02877	1.216	1.212	0.994	0.949	0.745	0.885	0.754	0.044479
J9VMI3	630	S	Ubiquitin carboxyl-terminal hydrolase 9/13	CNAG_02395	1.071	1.069	1.165	0.927	0.888	0.879	0.815	0.0033774
J9VMI3	626	S	Ubiquitin carboxyl-terminal hydrolase 9/13	CNAG_02395	1.071	1.069	1.165	0.927	0.888	0.879	0.815	0.0033774
J9VMJ1	431	S	Phosphoinositide phospholipase C	CNAG_02867	0.846	0.729	0.923	1.158	1.307	1.038	1.402	0.024164
J9VMK1	363	S	Response to drug-related protein, putative OS=Cryptococcus neoformans var. neoformans serotype D (strain JEC21 / ATCC MYA-565)OX=214684 GN=CNC04740 PE=4 SV=1	CNAG_02857	0.913	0.917	0.858	1.151	1.025	1.136	1.232	0.0080816
J9VMK1	610	S	Response to drug-related protein, putative OS=Cryptococcus neoformans var. neoformans serotype D (strain JEC21 / ATCC MYA-565)OX=214684 GN=CNC04740 PE=4 SV=1	CNAG_02857	0.625	0.747	0.818	1.316	1.297	1.197	1.74	0.0026849
J9VMK9	339	S	Histone demethylase JARID1	CNAG_07411	0.902	0.849	0.933	1.081	1.028	1.207	1.235	0.0186603
J9VMK9	478	S	Histone demethylase JARID1	CNAG_07411	0.901	0.887	0.822	1.068	0.995	1.327	1.299	0.049123
J9VML0	464	T	STE/STE7 protein kinase	CNAG_00769	0.878	0.83	0.869	1.107	1.231	1.084	1.328	0.0027803
J9VML6	170	S	Nucleosome assembly protein 1-like 1	CNAG_02091	0.875	0.883	0.855	1.117	1.067	1.204	1.297	0.002097
J9VML6	165	S	Nucleosome assembly protein 1-like 1	CNAG_02091	0.872	0.876	0.855	1.109	1.073	1.215	1.305	0.0022033
J9VML6	157	S	Nucleosome assembly protein 1-like 1	CNAG_02091	0.882	0.883	0.863	1.095	1.069	1.209	1.283	0.0029445
J9VMM0	532	S	G6341 (Fragment) OS=Cryptococcus neoformans var. grubii OX=178876 PE=4 SV=1	CNAG_01448	0.997	1.117	1.205	0.857	0.884	0.941	0.808	0.026638
J9VMM0	214	S	G6341 (Fragment) OS=Cryptococcus neoformans var. grubii OX=178876 PE=4 SV=1	CNAG_01448	1.134	1.071	1.441	0.791	0.719	0.844	0.646	0.013456
J9VMM0	211	S	G6341 (Fragment) OS=Cryptococcus neoformans var. grubii OX=178876 PE=4 SV=1	CNAG_01448	1.351	1.225	1.797	0.602	0.519	0.506	0.372	0.00153605
J9VMM2	7	T	Acyl-CoA-dependent ceramide synthase	CNAG_02086	0.777	0.632	0.85	1.285	1.059	1.396	1.656	0.0135846
J9VMM3	503	S	Cyclin binding protein	CNAG_02341	0.806	0.797	0.866	1.193	1	1.339	1.431	0.0166646
J9VMM3	233	S	Cyclin binding protein	CNAG_02341	0.947	0.911	0.777	1.193	1.058	1.114	1.277	0.024081
J9VMM9	817	S	Sterol 3-beta-glucosyltransferase	CNAG_02834	1.155	1.1	1.168	0.854	0.869	0.854	0.753	0.000122513
J9VMN3	69	S	Unplaced genomic scaffold supercont2.19, whole genome shotgun sequence OS=Cryptococcus gattii VGIV IND107 OX=1296105 GN=I308_05884 PE=4 SV=1	CNAG_00794	1.155	1.027	1.116	0.941	0.829	0.933	0.82	0.020643
J9VMN6	57	S	Unplaced genomic scaffold supercont1.6, whole genome shotgun sequence OS=Cryptococcus gattii VGII Ram5 OX=1296110 GN=I313_02916 PE=4 SV=1	CNAG_01431	1.086	1.113	1.161	0.87	0.932	0.838	0.786	0.0027601
J9VMP7	135	S	ATP-dependent RNA helicase ded1	CNAG_00809	0.851	0.824	0.864	1.17	1.276	1.015	1.363	0.0109589
J9VMQ4	371	S	Phosphatidate phosphatase LPIN	CNAG_01412	0.353	0.392	0.417	1.597	1.511	1.731	4.164	2.0977e-05
J9VMQ4	373	S	Phosphatidate phosphatase LPIN	CNAG_01412	0.698	0.708	0.643	1.318	1.23	1.402	1.928	0.000164929
J9VMQ4	448	S	Phosphatidate phosphatase LPIN	CNAG_01412	0.92	0.804	0.916	1.078	1.032	1.249	1.272	0.030158
J9VMT1	104	S	Unplaced genomic scaffold supercont1.163, whole genome shotgun sequence OS=Cryptococcus gattii EJB2 OX=1296103 GN=I306_04523 PE=4 SV=1	CNAG_07640	1.247	1.143	1.153	1.031	0.755	0.67	0.693	0.043637
J9VMT1	134	T	Unplaced genomic scaffold supercont1.163, whole genome shotgun sequence OS=Cryptococcus gattii EJB2 OX=1296103 GN=I306_04523 PE=4 SV=1	CNAG_07640	1.035	1.299	1.214	0.79	0.835	0.827	0.691	0.0062625
J9VMT1	119	T	Unplaced genomic scaffold supercont1.163, whole genome shotgun sequence OS=Cryptococcus gattii EJB2 OX=1296103 GN=I306_04523 PE=4 SV=1	CNAG_07640	0.945	1.36	1.247	0.751	0.76	0.936	0.689	0.049061
J9VMT3	257	T	CMGC/SRPK protein kinase	CNAG_02028	0.916	0.863	0.93	1.189	1.14	0.962	1.215	0.049703
J9VMT4	120	S	Nuclear membrane protein	CNAG_02268	1.195	1.127	1.213	0.844	0.83	0.792	0.698	0.00025815
J9VMT4	115	S	Nuclear membrane protein	CNAG_02268	1.195	1.127	1.213	0.844	0.83	0.792	0.698	0.00025815
J9VMU1	590	S	tRNA-specific adenosine deaminase 3	CNAG_02809	1.112	1.081	1.163	0.909	0.872	0.863	0.788	0.00085662
J9VMV1	567	S	Cell cycle control protein cwf19	CNAG_01362	1.154	1.16	1.136	0.86	0.843	0.848	0.739	1.9974e-06
J9VMX1	1020	S	Unplaced genomic scaffold supercont1.20, whole genome shotgun sequence OS=Cryptococcus gattii CA1280 OX=1296109 GN=I312_05765 PE=4 SV=1	CNAG_06765	1.174	1.039	1.297	0.781	0.886	0.824	0.71	0.0099647
J9VMX1	1024	S	Unplaced genomic scaffold supercont1.20, whole genome shotgun sequence OS=Cryptococcus gattii CA1280 OX=1296109 GN=I312_05765 PE=4 SV=1	CNAG_06765	1.105	1.122	1.132	0.861	0.921	0.859	0.786	0.00054292
J9VMX1	1015	T	Unplaced genomic scaffold supercont1.20, whole genome shotgun sequence OS=Cryptococcus gattii CA1280 OX=1296109 GN=I312_05765 PE=4 SV=1	CNAG_06765	1.227	0.972	1.189	0.969	0.836	0.807	0.771	0.048545
J9VMX4	373	S	Unplaced genomic scaffold supercont1.2, whole genome shotgun sequence OS=Cryptococcus gattii CA1280 OX=1296109 GN=I312_00784 PE=4 SV=1	CNAG_01344	1.069	1.311	1.203	0.858	0.752	0.807	0.675	0.0051011
J9VMX4	3	T	Unplaced genomic scaffold supercont1.2, whole genome shotgun sequence OS=Cryptococcus gattii CA1280 OX=1296109 GN=I312_00784 PE=4 SV=1	CNAG_01344	0.886	0.802	0.895	1.131	1.052	1.235	1.323	0.0086192
J9VMX4	331	T	Unplaced genomic scaffold supercont1.2, whole genome shotgun sequence OS=Cryptococcus gattii CA1280 OX=1296109 GN=I312_00784 PE=4 SV=1	CNAG_01344	1.008	1.165	1.164	0.91	0.859	0.894	0.798	0.0118614
J9VMY1	236	S	Threonine-tRNA ligase	CNAG_06755	0.597	0.596	0.694	1.337	1.391	1.385	2.18	0.000117087
J9VMZ4	521	S	Septation protein imp2	CNAG_06740	1.216	1.137	1.04	0.954	0.856	0.797	0.768	0.0187646
J9VMZ4	522	S	Septation protein imp2	CNAG_06740	1.089	1.162	1.105	0.905	0.925	0.815	0.788	0.0054386
J9VMZ4	708	S	Septation protein imp2	CNAG_06740	0.802	0.943	0.96	1.033	1.094	1.168	1.218	0.041541
J9VMZ4	533	S	Septation protein imp2	CNAG_06740	1.145	1.299	1.333	0.661	0.899	0.663	0.589	0.008676
J9VMZ4	511	S	Septation protein imp2	CNAG_06740	0.995	1.142	1.16	0.928	0.893	0.882	0.82	0.018356
J9VMZ4	434	S	Septation protein imp2	CNAG_06740	1.048	1.128	1.226	0.871	0.844	0.883	0.764	0.0047809
J9VMZ4	514	S	Septation protein imp2	CNAG_06740	1.017	1.189	1.171	0.916	0.857	0.851	0.777	0.010384
J9VMZ4	518	S	Septation protein imp2	CNAG_06740	1.008	1.144	1.147	0.937	0.886	0.878	0.819	0.0136395
J9VMZ4	530	S	Septation protein imp2	CNAG_06740	1.111	1.211	1.253	0.797	0.842	0.786	0.678	0.000737
J9VMZ8	2	S	Expressed protein OS=Cryptococcus neoformans var. neoformans serotype D (strain JEC21 / ATCC MYA-565) OX=214684 GN=CNE03420 PE=4 SV=1	CNAG_02197	1.148	1.133	1.05	0.889	0.938	0.842	0.801	0.0060551
J9VN01	374	S	Unplaced genomic scaffold supercont1.18, whole genome shotgun sequence OS=Cryptococcus gattii VGII Ram5 OX=1296110 GN=I313_06283 PE=4 SV=1	CNAG_06567	0.683	0.856	0.967	1.047	1.216	1.23	1.394	0.041105
J9VN06	177	T	CK1/CK1/CK1-D protein kinase	CNAG_07427	1.407	1.119	1.204	0.902	0.738	0.63	0.609	0.0153583
J9VN09	495	S	DNA repair and recombination protein RAD52	CNAG_06724	0.571	0.604	0.654	1.529	1.174	1.469	2.281	0.00084342
J9VN10	252	T	20S proteasome subunit beta 2	CNAG_02725	0.824	0.683	0.756	1.385	1.172	1.18	1.651	0.0028599
J9VN11	239	S	D-lactaldehyde dehydrogenase	CNAG_02182	1.234	1.519	1.717	0.529	0.482	0.518	0.342	0.00044436
J9VN13	44	T	Allergen	CNAG_06576	0.873	0.905	0.899	1.214	1.099	1.009	1.241	0.0174629
J9VN13	15	S	Allergen	CNAG_06576	0.716	0.835	0.825	1.219	1.241	1.164	1.525	0.00131725
J9VN27	545	S	Vacuolar protein sorting-associated protein 27	CNAG_02167	1.08	1.096	1.126	0.891	0.847	0.959	0.817	0.0058985
J9VN33	350	S	Exocyst protein	CNAG_02696	0.676	0.841	0.851	1.157	1.101	1.375	1.534	0.0130607
J9VN39	140	S	Expressed protein OS=Cryptococcus neoformans var. neoformans serotype D (strain JEC21 / ATCC MYA-565) OX=214684 GN=CNE03840 PE=4 SV=2	CNAG_02152	0.984	1.075	1.217	0.926	0.894	0.904	0.832	0.044438
J9VN43	432	T	Unplaced genomic scaffold supercont1.7, whole genome shotgun sequence OS=Cryptococcus gattii CA1280 OX=1296109 GN=I312_02955 PE=4 SV=1	CNAG_02683	1.088	1.161	1.03	0.947	0.877	0.898	0.83	0.010977
J9VN50	143	S	NAD dependent epimerase/dehydratase	CNAG_02673	1.685	1.753	1.662	0.127	0.314	0.459	0.176	0.03942
J9VN63	515	S	Unplaced genomic scaffold supercont1.1, whole genome shotgun sequence OS=Cryptococcus gattii VGII Ram5 OX=1296110 GN=I313_00612 PE=4 SV=1	CNAG_07530	1.144	1.297	1.39	0.708	0.713	0.749	0.566	0.00069628
J9VN66	31	S	Unplaced genomic scaffold supercont1.219, whole genome shotgun sequence OS=Cryptococcus gattii EJB2 OX=1296103 GN=I306_06090 PE=4 SV=1	CNAG_07472	1.072	1.168	1.173	0.821	0.807	0.96	0.758	0.0111553
J9VN71	200	S	Rho family protein	CNAG_06606	1.112	1.153	1.053	0.93	0.854	0.898	0.808	0.0041761
J9VN76	895	S	DNA-directed RNA polymerase subunit beta	CNAG_06611	1.108	1.088	1.103	0.898	0.925	0.878	0.819	0.00023916
J9VN81	1481	S	Unplaced genomic scaffold supercont1.17, whole genome shotgun sequence OS=Cryptococcus gattii VGII Ram5 OX=1296110 GN=I313_06003 PE=4 SV=1	CNAG_03655	1.126	1.028	1.143	0.935	0.864	0.904	0.82	0.0079358
J9VN81	1477	S	Unplaced genomic scaffold supercont1.17, whole genome shotgun sequence OS=Cryptococcus gattii VGII Ram5 OX=1296110 GN=I313_06003 PE=4 SV=1	CNAG_03655	1.114	1.123	1.107	0.913	0.87	0.874	0.795	0.000136574
J9VN81	507	S	Unplaced genomic scaffold supercont1.17, whole genome shotgun sequence OS=Cryptococcus gattii VGII Ram5 OX=1296110 GN=I313_06003 PE=4 SV=1	CNAG_03655	0.706	0.802	0.793	1.207	1.221	1.27	1.607	0.00039941
J9VN88	607	S	Pre-mRNA-processing factor 40	CNAG_06627	0.868	0.821	0.812	1.083	1.065	1.352	1.399	0.0142576
J9VN96	942	S	Myosin I binding protein	CNAG_01261	1.359	1.136	1.217	0.848	0.725	0.714	0.616	0.0030759
J9VN96	838	S	Myosin I binding protein	CNAG_01261	0.787	0.801	0.743	1.278	1.264	1.127	1.574	0.00060355
J9VN96	848	S	Myosin I binding protein	CNAG_01261	1.328	1.384	1.318	0.728	0.58	0.663	0.489	0.00044181
J9VN96	1130	S	Myosin I binding protein	CNAG_01261	1.189	1.197	1.196	0.82	0.781	0.817	0.675	0.00161626
J9VN96	1222	S	Myosin I binding protein	CNAG_01261	1.563	1.354	1.339	0.633	0.562	0.548	0.41	0.000180665
J9VN96	1140	S	Myosin I binding protein	CNAG_01261	1.205	1.199	1.18	0.814	0.835	0.767	0.674	0.000104334
J9VN96	837	T	Myosin I binding protein	CNAG_01261	0.817	0.864	0.781	1.24	1.207	1.091	1.437	0.0017448
J9VNA3	71	S	Signal transducer, putative OS=Cryptococcus neoformans var. neoformans serotype D (strain JEC21 / ATCC MYA-565) OX=214684 GN=CNB01780 PE=4 SV=2	CNAG_03680	1.244	1.166	1.304	0.848	0.742	0.696	0.616	0.00185603
J9VNA3	82	S	Signal transducer, putative OS=Cryptococcus neoformans var. neoformans serotype D (strain JEC21 / ATCC MYA-565) OX=214684 GN=CNB01780 PE=4 SV=2	CNAG_03680	1.074	1.119	1.216	0.91	0.782	0.9	0.76	0.0107231
J9VNA4	448	S	CDC1, putative OS=Cryptococcus neoformans var. neoformans serotype D (strain JEC21 / ATCC MYA-565) OX=214684 GN=CNF03690 PE=4 SV=1	CNAG_06647	0.929	0.791	0.839	1.11	1.206	1.125	1.345	0.0051221
J9VNA7	271	S	Unplaced genomic scaffold supercont1.171, whole genome shotgun sequence OS=Cryptococcus gattii EJB2 OX=1296103 GN=I306_04714 PE=4 SV=1	CNAG_02071	1.208	1.431	1.425	0.7	0.552	0.685	0.477	0.00138465
J9VNC6	103	T	Unplaced genomic scaffold supercont1.1, whole genome shotgun sequence OS=Cryptococcus gattii CA1280 OX=1296109 GN=I312_00482 PE=4 SV=1	CNAG_03700	1.17	1.072	1.031	0.941	0.962	0.824	0.833	0.039937
J9VNC6	154	S	Unplaced genomic scaffold supercont1.1, whole genome shotgun sequence OS=Cryptococcus gattii CA1280 OX=1296109 GN=I312_00482 PE=4 SV=1	CNAG_03700	1.099	1.089	1.122	0.927	0.935	0.829	0.813	0.0063219
J9VND4	155	S	Poly(A)-binding protein binding protein	CNAG_02046	0.693	0.601	0.75	1.415	1.3	1.24	1.935	0.00092294
J9VND4	402	S	Poly(A)-binding protein binding protein	CNAG_02046	1.034	1.133	1.172	0.916	0.855	0.892	0.798	0.0060638
J9VND4	46	S	Poly(A)-binding protein binding protein	CNAG_02046	0.857	0.873	0.918	1.15	1.054	1.148	1.266	0.002642
J9VND4	58	S	Poly(A)-binding protein binding protein	CNAG_02046	0.957	0.852	0.85	1.118	1.107	1.116	1.256	0.027944
J9VND4	447	S	Poly(A)-binding protein binding protein	CNAG_02046	1.187	1.119	1.077	0.908	0.824	0.886	0.774	0.0032199
J9VNE1	426	T	Protein MPE1	CNAG_01217	1.283	1.136	1.106	0.822	0.798	0.855	0.702	0.0021225
J9VNE9	338	S	Unplaced genomic scaffold supercont1.2, whole genome shotgun sequence OS=Cryptococcus gattii VGII Ram5 OX=1296110 GN=I313_01054 PE=4 SV=1	CNAG_01207	1.291	1.309	1.143	0.855	0.717	0.685	0.603	0.0031585
J9VNG1	710	S	Cytoplasmic protein	CNAG_06888	1.195	1.231	1.374	0.934	0.787	0.479	0.579	0.046598
J9VNG1	1061	S	Cytoplasmic protein	CNAG_06888	1.027	1.16	1.109	0.934	0.925	0.845	0.82	0.0143777
J9VNG5	19	S	Expressed protein OS=Cryptococcus neoformans var. neoformans serotype D (strain JEC21 / ATCC MYA-565) OX=214684 GN=CNF02900 PE=4 SV=1	CNAG_05684	0.851	0.758	0.819	1.271	1.083	1.217	1.471	0.0027997
J9VNG8	311	T	Ribosome production factor 2	CNAG_01187	0.831	0.968	0.842	1.206	1.116	1.037	1.272	0.021161
J9VNH6	839	S	mRNA-decapping enzyme subunit 2	CNAG_06903	1.096	1.094	1.127	0.914	0.863	0.905	0.809	0.00045828
J9VNH9	592	S	Unplaced genomic scaffold supercont2.8, whole genome shotgun sequence OS=Cryptococcus gattii VGIV IND107 OX=1296105 GN=I308_03422 PE=4 SV=1	CNAG_05699	0.437	0.518	0.591	1.305	1.087	2.061	2.88	0.0079811
J9VNI2	613	S	Conjugation with cellular fusion-related protein, putative OS=Cryptococcus neoformans var. neoformans serotype D (strain JEC21 / ATCC MYA-565) OX=214684 GN=CND03000 PE=4 SV=2	CNAG_01174	1.139	1.077	1.136	0.871	0.856	0.922	0.79	0.00123714
J9VNI2	276	S	Conjugation with cellular fusion-related protein, putative OS=Cryptococcus neoformans var. neoformans serotype D (strain JEC21 / ATCC MYA-565) OX=214684 GN=CND03000 PE=4 SV=2	CNAG_01174	1.117	1.228	1.189	0.903	0.794	0.769	0.698	0.0030437
J9VNI2	167	S	Conjugation with cellular fusion-related protein, putative OS=Cryptococcus neoformans var. neoformans serotype D (strain JEC21 / ATCC MYA-565) OX=214684 GN=CND03000 PE=4 SV=2	CNAG_01174	1.088	1.15	1.055	0.913	0.859	0.936	0.822	0.0054979
J9VNI2	427	S	Conjugation with cellular fusion-related protein, putative OS=Cryptococcus neoformans var. neoformans serotype D (strain JEC21 / ATCC MYA-565) OX=214684 GN=CND03000 PE=4 SV=2	CNAG_01174	0.995	1.14	1.225	0.862	0.849	0.928	0.785	0.023419
J9VNI2	563	S	Conjugation with cellular fusion-related protein, putative OS=Cryptococcus neoformans var. neoformans serotype D (strain JEC21 / ATCC MYA-565) OX=214684 GN=CND03000 PE=4 SV=2	CNAG_01174	1.361	1.178	1.033	0.863	0.784	0.78	0.679	0.0114645
J9VNI2	424	T	Conjugation with cellular fusion-related protein, putative OS=Cryptococcus neoformans var. neoformans serotype D (strain JEC21 / ATCC MYA-565) OX=214684 GN=CND03000 PE=4 SV=2	CNAG_01174	1.013	1.15	1.208	0.886	0.842	0.901	0.78	0.011896
J9VNI2	614	T	Conjugation with cellular fusion-related protein, putative OS=Cryptococcus neoformans var. neoformans serotype D (strain JEC21 / ATCC MYA-565) OX=214684 GN=CND03000 PE=4 SV=2	CNAG_01174	1.123	1.076	1.139	0.882	0.849	0.931	0.797	0.002037
J9VNI2	362	S	Conjugation with cellular fusion-related protein, putative OS=Cryptococcus neoformans var. neoformans serotype D (strain JEC21 / ATCC MYA-565) OX=214684 GN=CND03000 PE=4 SV=2	CNAG_01174	1.018	1.107	1.16	0.877	0.858	0.98	0.826	0.027304
J9VNI2	173	T	Conjugation with cellular fusion-related protein, putative OS=Cryptococcus neoformans var. neoformans serotype D (strain JEC21 / ATCC MYA-565) OX=214684 GN=CND03000 PE=4 SV=2	CNAG_01174	1.034	1.161	1.209	0.829	0.858	0.909	0.763	0.0075413
J9VNI2	550	S	Conjugation with cellular fusion-related protein, putative OS=Cryptococcus neoformans var. neoformans serotype D (strain JEC21 / ATCC MYA-565) OX=214684 GN=CND03000 PE=4 SV=2	CNAG_01174	1.068	1.123	1.266	0.802	0.833	0.908	0.736	0.0080387
J9VNI6	233	S	Aspartyl aminopeptidase	CNAG_01169	1.411	1.152	1.082	0.891	0.789	0.674	0.646	0.0184228
J9VNI6	235	T	Aspartyl aminopeptidase	CNAG_01169	1.281	1.071	1.16	0.921	0.832	0.734	0.708	0.0142978
J9VNJ0	245	S	Glutamine-fructose-6-phosphate transaminase (Isomerizing)	CNAG_01164	1.404	1.285	1.084	0.808	0.76	0.66	0.591	0.0055974
J9VNJ0	326	S	Glutamine-fructose-6-phosphate transaminase (Isomerizing)	CNAG_01164	1.277	1.13	1.155	0.913	0.833	0.692	0.684	0.0128576
J9VNK1	289	S	Peptidyl-prolyl isomerase G (Cyclophilin G)	CNAG_06927	0.815	0.891	0.956	1.042	1.067	1.228	1.254	0.030841
J9VNK1	282	S	Peptidyl-prolyl isomerase G (Cyclophilin G)	CNAG_06927	0.816	0.902	0.969	1.043	1.052	1.218	1.233	0.041745
J9VNK4	1293	T	Unplaced genomic scaffold supercont1.82, whole genome shotgun sequence OS=Cryptococcus gattii EJB2 OX=1296103 GN=I306_02222 PE=4 SV=1	CNAG_01149	0.823	0.725	0.742	1.083	1.068	1.559	1.62	0.022638
J9VNK4	684	S	Unplaced genomic scaffold supercont1.82, whole genome shotgun sequence OS=Cryptococcus gattii EJB2 OX=1296103 GN=I306_02222 PE=4 SV=1	CNAG_01149	1.131	1.15	1.201	0.746	0.792	0.981	0.723	0.0177408
J9VNK4	678	T	Unplaced genomic scaffold supercont1.82, whole genome shotgun sequence OS=Cryptococcus gattii EJB2 OX=1296103 GN=I306_02222 PE=4 SV=1	CNAG_01149	1.119	1.136	1.204	0.758	0.812	0.971	0.735	0.0152808
J9VNK4	686	T	Unplaced genomic scaffold supercont1.82, whole genome shotgun sequence OS=Cryptococcus gattii EJB2 OX=1296103 GN=I306_02222 PE=4 SV=1	CNAG_01149	1.093	1.113	1.174	0.809	0.822	0.99	0.775	0.0194171
J9VNK5	56	S	SNF1-related kinase complex anchoring protein SIP1, putative OS=Cryptococcus neoformans var. neoformans serotype D (strain JEC21 / ATCC MYA-565) OX=214684 GN=CNF04640 PE=4 SV=1	CNAG_06553	0.932	0.82	0.968	1.151	1.009	1.119	1.206	0.043021
J9VNK5	45	T	SNF1-related kinase complex anchoring protein SIP1, putative OS=Cryptococcus neoformans var. neoformans serotype D (strain JEC21 / ATCC MYA-565) OX=214684 GN=CNF04640 PE=4 SV=1	CNAG_06553	1.212	1.055	1.141	0.966	0.758	0.868	0.761	0.026623
J9VNK5	507	S	SNF1-related kinase complex anchoring protein SIP1, putative OS=Cryptococcus neoformans var. neoformans serotype D (strain JEC21 / ATCC MYA-565) OX=214684 GN=CNF04640 PE=4 SV=1	CNAG_06553	1.195	1.13	1.167	0.884	0.857	0.767	0.718	0.00194424
J9VNK5	62	S	SNF1-related kinase complex anchoring protein SIP1, putative OS=Cryptococcus neoformans var. neoformans serotype D (strain JEC21 / ATCC MYA-565) OX=214684 GN=CNF04640 PE=4 SV=1	CNAG_06553	0.814	0.839	0.947	1.11	1.087	1.202	1.307	0.0083196
J9VNM1	373	S	Unplaced genomic scaffold supercont2.1, whole genome shotgun sequence OS=Cryptococcus gattii VGIV IND107 OX=1296105 GN=I308_00421 PE=4 SV=1	CNAG_01130	0.665	0.604	0.753	1.276	1.257	1.444	1.967	0.00093861
J9VNM1	14	S	Unplaced genomic scaffold supercont2.1, whole genome shotgun sequence OS=Cryptococcus gattii VGIV IND107 OX=1296105 GN=I308_00421 PE=4 SV=1	CNAG_01130	1.179	1.42	1.45	0.654	0.638	0.658	0.482	0.0082591
J9VNM1	172	S	Unplaced genomic scaffold supercont2.1, whole genome shotgun sequence OS=Cryptococcus gattii VGIV IND107 OX=1296105 GN=I308_00421 PE=4 SV=1	CNAG_01130	0.799	0.905	0.957	1.109	1.052	1.179	1.255	0.021704
J9VNM5	193	S	Unplaced genomic scaffold supercont1.8, whole genome shotgun sequence OS=Cryptococcus gattii VGII Ram5 OX=1296110 GN=I313_03764 PE=4 SV=1	CNAG_05749	0.872	0.904	0.873	1.101	0.983	1.268	1.265	0.03676
J9VNM6	869	S	Unplaced genomic scaffold supercont1.2, whole genome shotgun sequence OS=Cryptococcus gattii VGII Ram5 OX=1296110 GN=I313_00967 PE=4 SV=1	CNAG_01125	1.061	1.226	1.158	0.844	0.844	0.867	0.742	0.0022974
J9VNM6	326	S	Unplaced genomic scaffold supercont1.2, whole genome shotgun sequence OS=Cryptococcus gattii VGII Ram5 OX=1296110 GN=I313_00967 PE=4 SV=1	CNAG_01125	1.132	1.103	1.148	0.825	0.877	0.914	0.773	0.0012824
J9VNM6	81	S	Unplaced genomic scaffold supercont1.2, whole genome shotgun sequence OS=Cryptococcus gattii VGII Ram5 OX=1296110 GN=I313_00967 PE=4 SV=1	CNAG_01125	1.173	1.108	1.194	0.966	0.801	0.759	0.727	0.0133196
J9VNM6	302	S	Unplaced genomic scaffold supercont1.2, whole genome shotgun sequence OS=Cryptococcus gattii VGII Ram5 OX=1296110 GN=I313_00967 PE=4 SV=1	CNAG_01125	1.103	1.226	1.119	0.837	0.905	0.81	0.74	0.0029788
J9VNM6	284	S	Unplaced genomic scaffold supercont1.2, whole genome shotgun sequence OS=Cryptococcus gattii VGII Ram5 OX=1296110 GN=I313_00967 PE=4 SV=1	CNAG_01125	1.554	1.171	1.069	0.803	0.759	0.644	0.581	0.0150439
J9VNN5	654	S	Unplaced genomic scaffold supercont1.18, whole genome shotgun sequence OS=Cryptococcus gattii VGII Ram5 OX=1296110 GN=I313_06272 PE=4 SV=1	CNAG_06577	1.108	1.247	1.036	0.893	0.81	0.907	0.77	0.0158845
J9VNN5	117	S	Unplaced genomic scaffold supercont1.18, whole genome shotgun sequence OS=Cryptococcus gattii VGII Ram5 OX=1296110 GN=I313_06272 PE=4 SV=1	CNAG_06577	1.321	1.466	1.488	0.594	0.543	0.589	0.404	4.154e-05
J9VNN5	62	S	Unplaced genomic scaffold supercont1.18, whole genome shotgun sequence OS=Cryptococcus gattii VGII Ram5 OX=1296110 GN=I313_06272 PE=4 SV=1	CNAG_06577	1.317	1.119	1.03	0.876	0.861	0.797	0.731	0.0165775
J9VNN6	2031	S	Unplaced genomic scaffold supercont2.1, whole genome shotgun sequence OS=Cryptococcus gattii VGIV IND107 OX=1296105 GN=I308_00435 PE=4 SV=1	CNAG_01115	0.892	0.841	0.88	1.13	1.012	1.246	1.297	0.0149424
J9VNN6	2030	S	Unplaced genomic scaffold supercont2.1, whole genome shotgun sequence OS=Cryptococcus gattii VGIV IND107 OX=1296105 GN=I308_00435 PE=4 SV=1	CNAG_01115	0.892	0.841	0.88	1.13	1.012	1.246	1.297	0.0149424
J9VNP4	523	S	Regulation of carbohydrate metabolism-related protein, putative OS=Cryptococcus neoformans var. neoformans serotype D (strain JEC21 / ATCC MYA-565) OX=214684 GN=CNF02110 PE=4 SV=1	CNAG_05767	1.133	1.191	1.194	0.839	0.747	0.896	0.706	0.0032606
J9VNP4	200	S	Regulation of carbohydrate metabolism-related protein, putative OS=Cryptococcus neoformans var. neoformans serotype D (strain JEC21 / ATCC MYA-565) OX=214684 GN=CNF02110 PE=4 SV=1	CNAG_05767	0.905	0.712	0.948	1.144	1.043	1.249	1.34	0.044535
J9VNP9	22	S	Sterol 24-C-methyltransferase	CNAG_03819	0.742	0.785	0.763	1.246	1.304	1.159	1.62	0.00022165
J9VNP9	23	T	Sterol 24-C-methyltransferase	CNAG_03819	0.919	0.751	0.755	1.178	1.334	1.063	1.474	0.0141754
J9VNQ0	638	S	Unplaced genomic scaffold supercont2.1, whole genome shotgun sequence (Fragment) OS=Cryptococcus gattii VGIV IND107 OX=1296105 GN=I308_00450 PE=4 SV=1	CNAG_01100	0.926	1.275	1.296	0.793	0.807	0.902	0.715	0.049502
J9VNR7	87	S	Signal recognition particle subunit SRP9	CNAG_05798	0.918	0.885	0.759	1.162	0.988	1.288	1.342	0.039361
J9VNS0	721	S	Nonselective cation channel protein	CNAG_03844	1.044	1.122	1.169	0.883	0.879	0.903	0.799	0.0028047
J9VNS6	742	S	Nuclear protein	CNAG_03849	1.007	1.277	1.122	0.944	0.813	0.838	0.762	0.030859
J9VNS6	148	S	Nuclear protein	CNAG_03849	1.08	1.148	1.11	0.922	0.839	0.9	0.797	0.0024242
J9VNT0	155	T	Unplaced genomic scaffold supercont1.82, whole genome shotgun sequence OS=Cryptococcus gattii EJB2 OX=1296103 GN=I306_02135 PE=4 SV=1	CNAG_01060	0.8	0.763	0.923	1.045	1.093	1.376	1.414	0.029077
J9VNT4	881	S	Chitin synthase	CNAG_05818	1.219	1.529	1.509	0.583	0.566	0.593	0.409	0.00028298
J9VNT4	880	S	Chitin synthase	CNAG_05818	1.219	1.529	1.509	0.583	0.566	0.593	0.409	0.00028298
J9VNT4	885	S	Chitin synthase	CNAG_05818	1.219	1.529	1.509	0.583	0.566	0.593	0.409	0.00028298
J9VNT9	153	S	Dynactin 1	CNAG_01051	0.924	0.871	0.906	1.077	1.096	1.126	1.221	0.0007612
J9VNU7	124	S	DNA polymerase	CNAG_06607	0.975	0.796	0.725	1.126	1.113	1.264	1.403	0.0232
J9VNU7	203	S	DNA polymerase	CNAG_06607	0.952	0.884	0.821	1.084	1.046	1.213	1.258	0.020583
J9VNU7	307	S	DNA polymerase	CNAG_06607	0.878	0.895	0.898	1.065	1.061	1.202	1.246	0.0062988
J9VNV6	265	T	Protein YOP1	CNAG_01031	0.96	0.87	0.877	1.145	1.039	1.108	1.216	0.0100029
J9VNV6	232	S	Protein YOP1	CNAG_01031	1.517	1.498	1.462	0.526	0.497	0.5	0.34	4.3003e-07
J9VNV7	123	S	Translation initiation factor 4E	CNAG_05843	1.131	1.171	1.192	0.799	0.794	0.912	0.717	0.0021807
J9VNV7	127	T	Translation initiation factor 4E	CNAG_05843	1.175	1.222	1.244	0.757	0.74	0.862	0.648	0.00098233
J9VNV7	554	S	Translation initiation factor 4E	CNAG_05843	1.148	1.258	1.226	0.804	0.76	0.804	0.652	0.00020349
J9VNV7	218	S	Translation initiation factor 4E	CNAG_05843	1.157	1.239	1.008	0.959	0.886	0.751	0.763	0.044423
J9VNV9	309	T	Ubiquitin-conjugating enzyme family protein	CNAG_05034	0.82	0.821	0.733	1.238	0.976	1.411	1.527	0.022416
J9VNW9	509	S	Vacuolar membrane protein	CNAG_01016	1.039	1.16	1.19	0.957	0.797	0.857	0.77	0.017876
J9VNW9	511	S	Vacuolar membrane protein	CNAG_01016	1.039	1.16	1.19	0.957	0.797	0.857	0.77	0.017876
J9VNW9	507	S	Vacuolar membrane protein	CNAG_01016	1.039	1.16	1.19	0.957	0.797	0.857	0.77	0.017876
J9VNX6	200	S	RNA polymerase-associated protein RTF1	CNAG_06648	0.897	0.797	0.812	1.204	1.089	1.2	1.394	0.0025211
J9VNX6	194	S	RNA polymerase-associated protein RTF1	CNAG_06648	0.933	0.889	0.846	1.022	1.037	1.273	1.249	0.046162
J9VNX6	192	S	RNA polymerase-associated protein RTF1	CNAG_06648	0.892	0.858	0.817	1.05	1.091	1.292	1.337	0.01384
J9VNX6	196	S	RNA polymerase-associated protein RTF1	CNAG_06648	0.93	0.891	0.85	1.029	1.036	1.265	1.247	0.040543
J9VNX6	202	S	RNA polymerase-associated protein RTF1	CNAG_06648	0.87	0.778	0.794	1.231	1.12	1.207	1.457	0.00109862
J9VNX8	276	S	DNA/RNA-binding protein KIN17	CNAG_05055	1.187	1.148	1.095	0.862	0.827	0.882	0.75	0.00066063
J9VNY4	142	S	Rhomboid-like protein	CNAG_06658	1.002	1.135	1.274	0.875	0.836	0.878	0.759	0.0188964
J9VNZ0	3	S	Mitochondrial protein	CNAG_06668	1.451	1.335	1.093	0.749	0.717	0.655	0.547	0.0029842
J9VNZ2	615	T	DNA polymerase	CNAG_07483	0.755	0.874	0.862	1.025	1.163	1.321	1.409	0.0174044
J9VNZ2	611	S	DNA polymerase	CNAG_07483	0.755	0.874	0.862	1.025	1.163	1.321	1.409	0.0174044
J9VNZ4	90	S	Unplaced genomic scaffold supercont1.1, whole genome shotgun sequence OS=Cryptococcus gattii EJB2 OX=1296103 GN=I306_00147 PE=4 SV=1	CNAG_06673	1.486	1.368	1.12	0.805	0.705	0.515	0.51	0.0120218
J9VNZ4	48	S	Unplaced genomic scaffold supercont1.1, whole genome shotgun sequence OS=Cryptococcus gattii EJB2 OX=1296103 GN=I306_00147 PE=4 SV=1	CNAG_06673	1.359	1.286	1.015	0.869	0.779	0.691	0.639	0.0162553
J9VNZ4	92	S	Unplaced genomic scaffold supercont1.1, whole genome shotgun sequence OS=Cryptococcus gattii EJB2 OX=1296103 GN=I306_00147 PE=4 SV=1	CNAG_06673	1.238	1.098	1.07	0.933	0.86	0.801	0.762	0.0123961
J9VNZ5	190	S	Pre-mRNA-splicing factor 18	CNAG_05887	1.192	1.182	1.076	0.942	0.907	0.701	0.739	0.034717
J9VNZ5	187	S	Pre-mRNA-splicing factor 18	CNAG_05887	1.168	1.16	1.074	0.951	0.931	0.716	0.764	0.043643
J9VNZ9	143	S	Enzyme activator	CNAG_06678	0.879	0.896	0.853	1.215	1.028	1.129	1.283	0.0080413
J9VP00	63	S	Protein lysine methyltransferase SET5	CNAG_03890	1.105	1.438	1.235	0.777	0.739	0.706	0.588	0.002937
J9VP00	369	T	Protein lysine methyltransferase SET5	CNAG_03890	1.309	1.064	1.114	0.955	0.701	0.858	0.721	0.039822
J9VP02	382	T	Unplaced genomic scaffold supercont1.82, whole genome shotgun sequence OS=Cryptococcus gattii EJB2 OX=1296103 GN=I306_02057 PE=4 SV=1	CNAG_00981	1.111	1.134	1.132	0.949	0.834	0.839	0.776	0.026839
J9VP02	284	T	Unplaced genomic scaffold supercont1.82, whole genome shotgun sequence OS=Cryptococcus gattii EJB2 OX=1296103 GN=I306_02057 PE=4 SV=1	CNAG_00981	1.164	1.084	1.112	0.901	0.883	0.857	0.786	0.0006969
J9VP16	153	T	Protein phosphatase PP2A regulatory subunit B	CNAG_06696	0.843	0.739	0.763	0.973	1.412	1.27	1.559	0.021122
J9VP17	108	S	Pyruvate carboxylase	CNAG_05907	1.205	1.422	1.404	0.704	0.654	0.611	0.488	0.00043931
J9VP20	60	S	Oxidation resistance protein 1	CNAG_05671	1.209	1.173	0.981	0.869	0.809	0.96	0.784	0.04228
J9VP22	241	S	Expressed protein OS=Cryptococcus neoformans var. neoformans serotype D (strain JEC21 / ATCC MYA-565) OX=214684 GN=CNF00620 PE=4 SV=2	CNAG_05912	0.758	0.904	0.977	1.091	1.1	1.17	1.274	0.034356
J9VP23	138	S	Unplaced genomic scaffold supercont2.11, whole genome shotgun sequence OS=Cryptococcus gattii VGIV IND107 OX=1296105 GN=I308_04218 PE=4 SV=1	CNAG_03915	0.806	0.923	0.961	1.061	1.038	1.211	1.23	0.044261
J9VP24	98	S	ATP-dependent RNA helicase DHX8/PRP22	CNAG_00960	0.761	0.836	0.891	1.148	1.048	1.315	1.411	0.0130395
J9VP30	178	S	HAL protein kinase	CNAG_07667	0.997	1.22	1.113	0.91	0.94	0.821	0.802	0.037198
J9VP30	140	S	HAL protein kinase	CNAG_07667	1.139	1.161	1.177	0.84	0.884	0.8	0.726	0.00045608
J9VP40	1291	S	Peptidase	CNAG_00928	1.166	1.203	1.117	0.918	0.722	0.874	0.721	0.012216
J9VP40	753	S	Peptidase	CNAG_00928	0.836	1.005	0.782	1.087	1.152	1.138	1.287	0.028605
J9VP43	243	S	Elongator complex protein 2	CNAG_03940	1.149	1.48	1.232	0.747	0.683	0.71	0.554	0.00184245
J9VP43	244	T	Elongator complex protein 2	CNAG_03940	1.186	1.453	1.22	0.713	0.682	0.747	0.555	0.00104145
J9VP43	241	S	Elongator complex protein 2	CNAG_03940	1.198	1.39	1.298	0.714	0.691	0.709	0.544	0.000160647
J9VP45	330	S	Membrane protein	CNAG_00923	0.796	0.851	0.776	1.197	1.211	1.168	1.476	0.000184712
J9VP46	330	S	Unplaced genomic scaffold supercont1.12, whole genome shotgun sequence OS=Cryptococcus gattii VGII Ram5 OX=1296110 GN=I313_04840 PE=4 SV=1	CNAG_03945	1.11	1.366	1.393	0.75	0.647	0.734	0.551	0.0023188
J9VP63	624	S	Aflatoxin efflux pump AFLT	CNAG_00904	0.845	0.85	0.978	1.166	1.104	1.057	1.245	0.0165995
J9VP81	501	T	Nucleolar protein 58	CNAG_05976	0.821	0.911	0.927	1.094	1.1	1.146	1.256	0.0048626
J9VP81	509	S	Nucleolar protein 58	CNAG_05976	0.729	0.879	0.913	1.109	1.179	1.192	1.38	0.0110954
J9VP84	794	T	Cytoplasmic protein	CNAG_05745	1.111	1.023	1.141	0.87	0.916	0.938	0.832	0.0098043
J9VP84	776	S	Cytoplasmic protein	CNAG_05745	0.813	0.872	0.822	1.208	1.292	0.993	1.393	0.0163828
J9VP84	772	S	Cytoplasmic protein	CNAG_05745	0.812	0.866	0.817	1.204	1.337	0.963	1.404	0.0287
J9VP84	1022	T	Cytoplasmic protein	CNAG_05745	0.758	0.939	0.8	1.136	1.252	1.114	1.402	0.0098404
J9VP84	867	S	Cytoplasmic protein	CNAG_05745	1.102	1.176	1.101	0.846	0.987	0.788	0.776	0.021043
J9VP99	9	S	Ornithine aminotransferase	CNAG_05134	0.814	0.853	0.902	1.117	1.08	1.235	1.336	0.0044636
J9VP99	2	S	Ornithine aminotransferase	CNAG_05134	1.204	1.195	1.196	0.87	0.785	0.75	0.669	0.0116381
J9VPA2	808	S	ATP-binding cassette transporter	CNAG_00869	1.12	1.189	1.098	0.907	0.875	0.811	0.761	0.0025617
J9VPA4	696	S	Solute carrier family 35 (UDP-sugar transporter), member A1/2/3	CNAG_05139	1.006	1.265	1.606	0.712	0.525	0.886	0.548	0.040483
J9VPA5	94	S	Large subunit ribosomal protein L24	CNAG_04021	1.314	1.136	1.205	0.817	0.722	0.806	0.642	0.00153578
J9VPA9	227	S	Regulation of carbohydrate metabolism-related protein, putative OS=Cryptococcus neoformans var. neoformans serotype D (strain JEC21 / ATCC MYA-565) OX=214684 GN=CNF02100 PE=4 SV=1	CNAG_05768	1.275	1.25	1.321	0.664	0.742	0.748	0.56	0.000156953
J9VPA9	224	S	Regulation of carbohydrate metabolism-related protein, putative OS=Cryptococcus neoformans var. neoformans serotype D (strain JEC21 / ATCC MYA-565) OX=214684 GN=CNF02100 PE=4 SV=1	CNAG_05768	1.218	1.216	1.299	0.718	0.798	0.751	0.607	0.00018245
J9VPB7	239	S	Membrane fraction protein	CNAG_05154	1.072	1.167	1.054	0.9	0.875	0.932	0.822	0.0058368
J9VPC3	233	S	AGC/RSK protein kinase, variant	CNAG_04040	0.869	0.855	0.875	1.068	1.103	1.228	1.308	0.0033644
J9VPC3	120	S	AGC/RSK protein kinase, variant	CNAG_04040	1.152	1.088	1.115	0.857	0.868	0.92	0.788	0.00096357
J9VPC3	102	T	AGC/RSK protein kinase, variant	CNAG_04040	1.241	1.223	0.961	0.889	0.811	0.875	0.752	0.033259
J9VPC3	881	T	AGC/RSK protein kinase, variant	CNAG_04040	1.016	1.191	1.082	0.906	0.883	0.921	0.824	0.0160163
J9VPC3	216	S	AGC/RSK protein kinase, variant	CNAG_04040	1.061	1.163	1.159	0.855	0.805	0.957	0.774	0.0118196
J9VPC3	898	S	AGC/RSK protein kinase, variant	CNAG_04040	1.075	1.182	1.069	0.897	0.814	0.963	0.804	0.020045
J9VPC3	343	S	AGC/RSK protein kinase, variant	CNAG_04040	1.205	1.066	1.117	0.903	0.822	0.887	0.771	0.0048033
J9VPC9	1849	S	Nuclear pore complex protein Nup205	CNAG_02547	0.972	0.868	0.806	1.085	1.071	1.198	1.268	0.021255
J9VPE2	1732	T	Nuclear pore complex protein Nup188	CNAG_05804	0.974	0.775	0.791	1.111	1.041	1.307	1.362	0.035861
J9VPE2	1806	S	Nuclear pore complex protein Nup188	CNAG_05804	0.934	0.845	0.867	1.121	1.026	1.207	1.268	0.0133631
J9VPE2	1804	S	Nuclear pore complex protein Nup188	CNAG_05804	0.984	0.773	0.798	1.22	1.027	1.198	1.348	0.031884
J9VPF3	39	S	Multidrug transporter	CNAG_02527	0.877	0.829	0.979	1.061	1.053	1.202	1.235	0.031222
J9VPF3	58	S	Multidrug transporter	CNAG_02527	0.821	0.881	0.816	1.137	1.159	1.187	1.383	0.00029826
J9VPF5	358	S	Chaperone DnaK	CNAG_05199	1.068	1.099	1.117	0.97	0.927	0.819	0.827	0.021201
J9VPF6	456	S	U3 small nucleolar ribonucleoprotein protein MPP10	CNAG_07494	0.928	0.871	0.864	1.037	1.124	1.175	1.253	0.0064174
J9VPF7	72	T	Unplaced genomic scaffold supercont1.8, whole genome shotgun sequence OS=Cryptococcus gattii VGII Ram5 OX=1296110 GN=I313_03694 PE=4 SV=1	CNAG_05819	1.057	1.166	1.086	0.875	0.909	0.908	0.814	0.0029584
J9VPG6	126	S	Unplaced genomic scaffold supercont2.28, whole genome shotgun sequence OS=Cryptococcus gattii VGIV IND107 OX=1296105 GN=I308_06710 PE=4 SV=1	CNAG_05224	0.8	0.876	0.944	1.073	1.064	1.244	1.29	0.021758
J9VPG9	181	T	Mitogen-activated protein kinase	CNAG_02511	0.777	0.891	0.93	1.132	1.139	1.131	1.309	0.03742
J9VPH1	521	S	Activating transcription factor	CNAG_04090	0.725	0.816	0.885	1.314	1.028	1.231	1.473	0.0146043
J9VPH1	150	T	Activating transcription factor	CNAG_04090	0.83	0.917	0.865	1.091	1.151	1.146	1.297	0.00149616
J9VPI0	166	S	Unplaced genomic scaffold supercont1.11, whole genome shotgun sequence OS=Cryptococcus gattii VGII Ram5 OX=1296110 GN=I313_04635 PE=4 SV=1	CNAG_02501	0.912	0.737	0.822	1.345	1.03	1.154	1.428	0.023063
J9VPI0	100	T	Unplaced genomic scaffold supercont1.11, whole genome shotgun sequence OS=Cryptococcus gattii VGII Ram5 OX=1296110 GN=I313_04635 PE=4 SV=1	CNAG_02501	0.923	0.767	0.714	1.06	1.088	1.448	1.496	0.033997
J9VPI0	146	S	Unplaced genomic scaffold supercont1.11, whole genome shotgun sequence OS=Cryptococcus gattii VGII Ram5 OX=1296110 GN=I313_04635 PE=4 SV=1	CNAG_02501	0.881	0.914	0.888	1.162	0.962	1.194	1.237	0.039115
J9VPJ3	791	S	Methionyl-tRNA formyltransferase	CNAG_02488	0.75	0.915	0.908	1.114	1.241	1.072	1.332	0.021158
J9VPJ6	559	S	Unplaced genomic scaffold supercont1.24, whole genome shotgun sequence OS=Cryptococcus gattii CA1280 OX=1296109 GN=I312_06104 PE=4 SV=1	CNAG_05864	1.062	1.158	1.224	0.882	0.772	0.901	0.742	0.0092779
J9VPK0	181	S	Plasma membrane protein	CNAG_07625	0.949	0.928	0.834	1.185	1.013	1.09	1.213	0.033221
J9VPK5	798	S	Unplaced genomic scaffold supercont1.264, whole genome shotgun sequence OS=Cryptococcus gattii EJB2 OX=1296103 GN=I306_06847 PE=4 SV=1	CNAG_07825	0.858	0.896	0.829	1.075	1.082	1.258	1.322	0.0078027
J9VPL2	27	T	Unplaced genomic scaffold supercont1.4, whole genome shotgun sequence OS=Cryptococcus gattii VGII Ram5 OX=1296110 GN=I313_02263 PE=4 SV=1	CNAG_03156	0.78	0.862	0.997	1.118	1.093	1.15	1.274	0.027504
J9VPL2	406	S	Unplaced genomic scaffold supercont1.4, whole genome shotgun sequence OS=Cryptococcus gattii VGII Ram5 OX=1296110 GN=I313_02263 PE=4 SV=1	CNAG_03156	1.371	1.478	1.395	0.693	0.554	0.51	0.414	0.00070236
J9VPL3	243	S	Unplaced genomic scaffold supercont1.8, whole genome shotgun sequence OS=Cryptococcus gattii CA1280 OX=1296109 GN=I312_03112 PE=4 SV=1	CNAG_05285	1.192	1.056	1.044	0.949	0.924	0.834	0.822	0.027896
J9VPL3	224	S	Unplaced genomic scaffold supercont1.8, whole genome shotgun sequence OS=Cryptococcus gattii CA1280 OX=1296109 GN=I312_03112 PE=4 SV=1	CNAG_05285	1.048	1.256	1.175	0.811	0.745	0.964	0.724	0.024405
J9VPL3	222	S	Unplaced genomic scaffold supercont1.8, whole genome shotgun sequence OS=Cryptococcus gattii CA1280 OX=1296109 GN=I312_03112 PE=4 SV=1	CNAG_05285	1.162	1.138	1.169	0.911	0.834	0.786	0.73	0.00190383
J9VPN4	107	S	Unplaced genomic scaffold supercont1.38, whole genome shotgun sequence OS=Cryptococcus gattii EJB2 OX=1296103 GN=I306_01199 PE=4 SV=1	CNAG_03027	1.241	1.022	1.108	0.862	0.857	0.91	0.78	0.0144568
J9VPP7	406	S	ATP synthase subunit beta	CNAG_05918	0.716	0.842	0.998	1.056	1.153	1.234	1.347	0.04504
J9VPP8	29	S	Unplaced genomic scaffold supercont2.5, whole genome shotgun sequence OS=Cryptococcus gattii VGIV IND107 OX=1296105 GN=I308_02429 PE=4 SV=1	CNAG_03007	1.301	1.327	1.027	0.745	0.874	0.726	0.642	0.0119201
J9VPP9	955	S	GTPase activating protein	CNAG_02458	1.167	1.167	1.032	0.826	1	0.808	0.783	0.034942
J9VPP9	1098	S	GTPase activating protein	CNAG_02458	1.469	1.26	1.371	0.663	0.722	0.516	0.464	0.0021373
J9VPP9	1111	T	GTPase activating protein	CNAG_02458	1.416	1.184	1.269	0.78	0.705	0.646	0.551	0.00137867
J9VPP9	1026	S	GTPase activating protein	CNAG_02458	1.092	1.148	1.139	0.888	0.901	0.831	0.775	0.00096382
J9VPP9	255	S	GTPase activating protein	CNAG_02458	1.219	1.445	1.21	0.744	0.696	0.687	0.549	0.00069658
J9VPP9	243	S	GTPase activating protein	CNAG_02458	1.096	1.308	1.346	0.689	0.747	0.815	0.6	0.003204
J9VPP9	172	S	GTPase activating protein	CNAG_02458	1.045	1.112	1.228	0.874	0.872	0.869	0.773	0.032156
J9VPP9	232	S	GTPase activating protein	CNAG_02458	1.403	1.351	1.584	0.599	0.47	0.594	0.383	0.00048434
J9VPP9	1035	S	GTPase activating protein	CNAG_02458	1.186	1.152	1.295	0.91	0.783	0.674	0.652	0.0096796
J9VPP9	181	S	GTPase activating protein	CNAG_02458	1.078	1.027	1.199	0.909	0.855	0.933	0.816	0.0185224
J9VPP9	978	S	GTPase activating protein	CNAG_02458	1.021	1.473	1.429	0.721	0.688	0.667	0.529	0.0064555
J9VPP9	1094	S	GTPase activating protein	CNAG_02458	1.483	1.22	1.313	0.707	0.731	0.546	0.494	0.0028018
J9VPP9	958	S	GTPase activating protein	CNAG_02458	1.312	1.142	1.2	0.865	0.773	0.707	0.642	0.0033171
J9VPP9	964	S	GTPase activating protein	CNAG_02458	1.162	1.199	1.166	0.834	0.801	0.838	0.701	3.7114e-05
J9VPP9	961	S	GTPase activating protein	CNAG_02458	1.193	1.21	1.198	0.838	0.782	0.779	0.666	7.6075e-05
J9VPP9	258	S	GTPase activating protein	CNAG_02458	1.285	1.37	1.327	0.697	0.641	0.681	0.507	2.2931e-05
J9VPP9	855	T	GTPase activating protein	CNAG_02458	1.164	1.245	1.658	0.701	0.674	0.558	0.475	0.0046966
J9VPQ9	655	S	Protein STU1	CNAG_02997	0.849	0.866	0.89	1.126	1.078	1.191	1.303	0.00116182
J9VPQ9	670	S	Protein STU1	CNAG_02997	0.626	0.642	0.684	1.157	1.17	1.721	2.074	0.0058842
J9VPR5	74	S	Uncharacterized protein	CNAG_05939	0.892	0.874	0.929	1.014	1.135	1.155	1.226	0.0104824
J9VPR5	11	S	Uncharacterized protein	CNAG_05939	0.899	0.863	0.891	1.172	1.139	1.036	1.262	0.0041756
J9VPR8	215	S	Expressed protein OS=Cryptococcus neoformans var. neoformans serotype D (strain JEC21 / ATCC MYA-565) OX=214684 GN=CNE01060 PE=4 SV=2	CNAG_02453	0.823	0.829	0.764	1.095	1.012	1.477	1.483	0.031977
J9VPR8	60	S	Expressed protein OS=Cryptococcus neoformans var. neoformans serotype D (strain JEC21 / ATCC MYA-565) OX=214684 GN=CNE01060 PE=4 SV=2	CNAG_02453	0.864	0.814	0.823	1.295	0.941	1.263	1.399	0.035182
J9VPS8	973	S	Metal resistance protein ycf1	CNAG_02977	0.942	0.816	0.823	1.103	1.03	1.286	1.325	0.025617
J9VPS8	970	S	Metal resistance protein ycf1	CNAG_02977	0.949	0.835	0.856	1.065	1.045	1.25	1.273	0.0256
J9VPS8	962	S	Metal resistance protein ycf1	CNAG_02977	0.401	0.509	0.548	1.031	0.914	2.597	3.115	0.040018
J9VPT1	168	S	Nicotinate (Nicotinamide) nucleotide adenylyltransferase, variant	CNAG_07694	1.007	1.132	1.151	0.894	0.916	0.9	0.824	0.0107803
J9VPT2	605	S	Expressed protein OS=Cryptococcus neoformans var. neoformans serotype D (strain JEC21 / ATCC MYA-565) OX=214684 GN=CNG03320 PE=4 SV=1	CNAG_03241	1.217	1.251	1.033	0.841	0.831	0.827	0.714	0.030819
J9VPT2	601	S	Expressed protein OS=Cryptococcus neoformans var. neoformans serotype D (strain JEC21 / ATCC MYA-565) OX=214684 GN=CNG03320 PE=4 SV=1	CNAG_03241	1.217	1.251	1.033	0.841	0.831	0.827	0.714	0.030819
J9VPT2	404	S	Expressed protein OS=Cryptococcus neoformans var. neoformans serotype D (strain JEC21 / ATCC MYA-565) OX=214684 GN=CNG03320 PE=4 SV=1	CNAG_03241	1.045	1.201	1.216	0.814	0.8	0.924	0.733	0.0095573
J9VPU1	147	S	ADP-ribosylation factor	CNAG_03251	0.906	0.792	0.818	1.142	1.114	1.228	1.385	0.0028406
J9VPU5	65	S	Unplaced genomic scaffold supercont1.10, whole genome shotgun sequence OS=Cryptococcus gattii CA1280 OX=1296109 GN=I312_03822 PE=4 SV=1	CNAG_02423	0.89	0.905	0.865	1.22	1.053	1.066	1.255	0.0100351
J9VPU5	79	S	Unplaced genomic scaffold supercont1.10, whole genome shotgun sequence OS=Cryptococcus gattii CA1280 OX=1296109 GN=I312_03822 PE=4 SV=1	CNAG_02423	0.861	0.855	0.765	1.127	1.17	1.221	1.418	0.0014398
J9VPV2	29	T	Expressed protein OS=Cryptococcus neoformans var. neoformans serotype D (strain JEC21 / ATCC MYA-565) OX=214684 GN=CNE01430 PE=4 SV=1	CNAG_02413	0.889	0.854	0.928	1.116	1.159	1.054	1.246	0.0038421
J9VPV8	208	S	Solute carrier family 36 (Proton-coupled amino acid transporter)	CNAG_06828	1.207	1.116	1.107	0.953	0.873	0.745	0.75	0.0192212
J9VPV8	219	S	Solute carrier family 36 (Proton-coupled amino acid transporter)	CNAG_06828	1.225	1.122	1.179	0.942	0.819	0.714	0.702	0.0127997
J9VPV8	215	S	Solute carrier family 36 (Proton-coupled amino acid transporter)	CNAG_06828	1.213	1.15	1.187	0.907	0.818	0.725	0.69	0.0048951
J9VPW2	208	T	Unplaced genomic scaffold supercont1.10, whole genome shotgun sequence OS=Cryptococcus gattii CA1280 OX=1296109 GN=I312_03800 PE=4 SV=1	CNAG_02402	0.821	0.934	0.941	1.186	1.121	0.997	1.226	0.040061
J9VPW2	236	S	Unplaced genomic scaffold supercont1.10, whole genome shotgun sequence OS=Cryptococcus gattii CA1280 OX=1296109 GN=I312_03800 PE=4 SV=1	CNAG_02402	1.336	1.254	1.218	0.841	0.749	0.602	0.576	0.0052809
J9VPY7	348	S	Non-specific serine/threonine protein kinase	CNAG_07408	0.663	0.64	0.936	1.26	1.088	1.413	1.68	0.020917
J9VPY7	296	S	Non-specific serine/threonine protein kinase	CNAG_07408	1.207	1.261	1.287	0.772	0.686	0.788	0.598	0.00039906
J9VPY8	163	S	Unplaced genomic scaffold supercont1.4, whole genome shotgun sequence OS=Cryptococcus gattii CA1280 OX=1296109 GN=I312_01826 PE=4 SV=1	CNAG_02922	0.856	0.904	0.957	1.049	1.034	1.199	1.208	0.030261
J9VPY8	162	S	Unplaced genomic scaffold supercont1.4, whole genome shotgun sequence OS=Cryptococcus gattii CA1280 OX=1296109 GN=I312_01826 PE=4 SV=1	CNAG_02922	0.83	0.888	0.97	1.075	1.009	1.229	1.233	0.047739
J9VPY9	160	S	Vesicle transport through interaction with t-SNAREs 1	CNAG_03306	1.303	1.487	1.008	0.766	0.752	0.684	0.58	0.0110829
J9VQ00	282	S	Protein serine/threonine phosphatase 4 regulatory subunit 1, putative OS=Cryptococcus neoformans var. neoformans serotype D (strain JEC21 / ATCC MYA-565) OX=214684 GN=CNC05220 PE=4 SV=2	CNAG_02912	1.12	1.111	1.107	0.898	0.859	0.904	0.797	0.000158958
J9VQ00	318	S	Protein serine/threonine phosphatase 4 regulatory subunit 1, putative OS=Cryptococcus neoformans var. neoformans serotype D (strain JEC21 / ATCC MYA-565) OX=214684 GN=CNC05220 PE=4 SV=2	CNAG_02912	1.212	1.103	1.038	0.928	0.842	0.877	0.789	0.0114834
J9VQ00	448	S	Protein serine/threonine phosphatase 4 regulatory subunit 1, putative OS=Cryptococcus neoformans var. neoformans serotype D (strain JEC21 / ATCC MYA-565) OX=214684 GN=CNC05220 PE=4 SV=2	CNAG_02912	1.28	1.082	1.037	0.958	0.801	0.842	0.765	0.033279
J9VQ00	447	S	Protein serine/threonine phosphatase 4 regulatory subunit 1, putative OS=Cryptococcus neoformans var. neoformans serotype D (strain JEC21 / ATCC MYA-565) OX=214684 GN=CNC05220 PE=4 SV=2	CNAG_02912	1.249	1.125	1.022	0.939	0.814	0.85	0.766	0.021083
J9VQ01	664	S	Vacuolar protein sorting-associated protein 9	CNAG_03321	1.214	1.09	1.182	0.903	0.796	0.815	0.721	0.0029174
J9VQ15	247	S	3-hydroxy-3-methylglutaryl coenzyme A synthase	CNAG_02896	0.87	0.912	0.929	1.078	1.106	1.106	1.214	0.0008157
J9VQ16	102	S	Unplaced genomic scaffold supercont1.3, whole genome shotgun sequence OS=Cryptococcus gattii CA1280 OX=1296109 GN=I312_01407 PE=4 SV=1	CNAG_03337	1.105	1.16	1.233	0.92	0.829	0.754	0.716	0.0068178
J9VQ19	1124	S	Unplaced genomic scaffold supercont1.6, whole genome shotgun sequence OS=Cryptococcus gattii VGII Ram5 OX=1296110 GN=I313_02912 PE=4 SV=1	CNAG_07415	0.81	0.901	0.839	1.101	1.06	1.29	1.353	0.0114836
J9VQ19	710	S	Unplaced genomic scaffold supercont1.6, whole genome shotgun sequence OS=Cryptococcus gattii VGII Ram5 OX=1296110 GN=I313_02912 PE=4 SV=1	CNAG_07415	0.726	0.92	0.961	1.043	1.148	1.203	1.302	0.049523
J9VQ34	19	S	Unplaced genomic scaffold supercont1.3, whole genome shotgun sequence OS=Cryptococcus gattii CA1280 OX=1296109 GN=I312_01215 PE=4 SV=1	CNAG_03142	0.828	0.849	0.909	1.336	1.075	1.003	1.32	0.040516
J9VQ36	346	S	Expressed protein OS=Cryptococcus neoformans var. neoformans serotype D (strain JEC21 / ATCC MYA-565) OX=214684 GN=CNG02230 PE=4 SV=1	CNAG_03357	0.578	0.702	0.775	1.324	1.308	1.313	1.92	0.0166641
J9VQ39	339	S	Unplaced genomic scaffold supercont2.2, whole genome shotgun sequence OS=Cryptococcus gattii VGIV IND107 OX=1296105 GN=I308_00859 PE=4 SV=1	CNAG_03362	0.811	0.915	0.941	1.076	1.093	1.165	1.25	0.0121815
J9VQ41	197	S	Coatomer subunit delta	CNAG_01414	1.059	1.077	1.163	0.912	0.868	0.92	0.818	0.0042037
J9VQ41	206	S	Coatomer subunit delta	CNAG_01414	1.073	1.121	1.096	0.912	0.885	0.914	0.824	0.00029641
J9VQ41	218	S	Coatomer subunit delta	CNAG_01414	1.231	1.267	1.245	0.76	0.767	0.731	0.603	3.7667e-06
J9VQ47	772	S	Vacuolar protein-sorting protein BRO1	CNAG_03372	1.303	1.109	1.146	0.954	0.684	0.804	0.686	0.023795
J9VQ48	519	S	Pantothenate kinase	CNAG_02866	1.239	1.226	1.241	0.77	0.741	0.783	0.619	4.4252e-06
J9VQ48	32	S	Pantothenate kinase	CNAG_02866	1.114	1.126	1.403	0.783	0.826	0.748	0.647	0.0058806
J9VQ54	119	S	DASH complex subunit DAM1	CNAG_02291	0.579	0.696	0.787	1.34	1.31	1.288	1.91	0.0183425
J9VQ55	200	S	Endocytosis-related protein, putative OS=Cryptococcus neoformans var. neoformans serotype D (strain JEC21 / ATCC MYA-565)OX=214684 GN=CNG02020 PE=4 SV=2	CNAG_03382	0.849	0.795	0.803	1.355	1.106	1.092	1.452	0.0071962
J9VQ55	94	S	Endocytosis-related protein, putative OS=Cryptococcus neoformans var. neoformans serotype D (strain JEC21 / ATCC MYA-565)OX=214684 GN=CNG02020 PE=4 SV=2	CNAG_03382	0.974	0.852	0.83	1.035	1.082	1.225	1.258	0.031421
J9VQ56	177	S	Potassium transport protein	CNAG_02856	1.051	1.17	1.163	0.906	0.746	0.963	0.773	0.036016
J9VQ61	384	T	Unplaced genomic scaffold supercont1.9, whole genome shotgun sequence OS=Cryptococcus gattii CA1280 OX=1296109 GN=I312_03513 PE=4 SV=1	CNAG_01389	0.734	0.896	0.919	1.239	1.142	1.07	1.354	0.020877
J9VQ61	428	S	Unplaced genomic scaffold supercont1.9, whole genome shotgun sequence OS=Cryptococcus gattii CA1280 OX=1296109 GN=I312_03513 PE=4 SV=1	CNAG_01389	0.504	0.671	0.934	1.235	1.27	1.386	1.845	0.023998
J9VQ61	523	S	Unplaced genomic scaffold supercont1.9, whole genome shotgun sequence OS=Cryptococcus gattii CA1280 OX=1296109 GN=I312_03513 PE=4 SV=1	CNAG_01389	0.623	0.781	0.926	1.11	1.195	1.366	1.576	0.023336
J9VQ61	518	S	Unplaced genomic scaffold supercont1.9, whole genome shotgun sequence OS=Cryptococcus gattii CA1280 OX=1296109 GN=I312_03513 PE=4 SV=1	CNAG_01389	0.668	0.816	0.9	1.105	1.15	1.36	1.516	0.0179387
J9VQ61	61	S	Unplaced genomic scaffold supercont1.9, whole genome shotgun sequence OS=Cryptococcus gattii CA1280 OX=1296109 GN=I312_03513 PE=4 SV=1	CNAG_01389	0.73	0.901	0.932	1.079	1.095	1.263	1.341	0.031579
J9VQ61	47	S	Unplaced genomic scaffold supercont1.9, whole genome shotgun sequence OS=Cryptococcus gattii CA1280 OX=1296109 GN=I312_03513 PE=4 SV=1	CNAG_01389	0.664	0.883	0.889	1.101	1.108	1.355	1.463	0.030964
J9VQ61	49	S	Unplaced genomic scaffold supercont1.9, whole genome shotgun sequence OS=Cryptococcus gattii CA1280 OX=1296109 GN=I312_03513 PE=4 SV=1	CNAG_01389	0.712	0.888	0.911	1.09	1.103	1.295	1.389	0.025962
J9VQ62	282	T	Unplaced genomic scaffold supercont1.11, whole genome shotgun sequence OS=Cryptococcus gattii VGII Ram5 OX=1296110 GN=I313_04422 PE=4 SV=1	CNAG_02281	1.099	1.165	1.054	1.011	0.859	0.811	0.808	0.039722
J9VQ62	295	S	Unplaced genomic scaffold supercont1.11, whole genome shotgun sequence OS=Cryptococcus gattii VGII Ram5 OX=1296110 GN=I313_04422 PE=4 SV=1	CNAG_02281	1.018	1.183	1.098	0.954	0.909	0.838	0.819	0.025639
J9VQ62	281	S	Unplaced genomic scaffold supercont1.11, whole genome shotgun sequence OS=Cryptococcus gattii VGII Ram5 OX=1296110 GN=I313_04422 PE=4 SV=1	CNAG_02281	1.099	1.165	1.054	1.011	0.859	0.811	0.808	0.039722
J9VQ62	278	S	Unplaced genomic scaffold supercont1.11, whole genome shotgun sequence OS=Cryptococcus gattii VGII Ram5 OX=1296110 GN=I313_04422 PE=4 SV=1	CNAG_02281	1.099	1.165	1.054	1.011	0.859	0.811	0.808	0.039722
J9VQ67	14	S	Calcium-binding protein	CNAG_03152	1.199	1.157	1.091	0.865	0.85	0.838	0.741	0.00049802
J9VQ69	264	T	Unplaced genomic scaffold supercont1.38, whole genome shotgun sequence OS=Cryptococcus gattii EJB2 OX=1296103 GN=I306_01013 PE=4 SV=1	CNAG_02843	1.072	1.268	1.033	0.975	0.785	0.867	0.779	0.048279
J9VQ75	342	S	Unplaced genomic scaffold supercont1.9, whole genome shotgun sequence OS=Cryptococcus gattii CA1280 OX=1296109 GN=I312_03526 PE=4 SV=1	CNAG_01375	1.082	1.18	1.103	0.909	0.779	0.948	0.783	0.0193235
J9VQ82	26	T	GTP-binding nuclear protein	CNAG_02257	0.634	0.637	0.73	1.441	1.372	1.186	1.999	0.00075626
J9VQ92	108	S	Expressed protein OS=Cryptococcus neoformans var. neoformans serotype D (strain JEC21 / ATCC MYA-565) OX=214684 GN=CNG04010 PE=4 SV=1	CNAG_03166	0.98	1.132	1.163	0.889	0.947	0.889	0.832	0.033682
J9VQA5	492	S	Hexose transporter	CNAG_03438	0.732	0.824	0.83	1.111	1.078	1.424	1.514	0.0136352
J9VQA6	50	S	THO complex subunit 4	CNAG_03186	0.798	0.847	0.87	1.155	1.179	1.151	1.386	0.00025623
J9VQA9	350	S	APC/C activator protein CDC20 (Cell division control protein 20), putative OS=Cryptococcus gattii serotype B (strain WM276/ ATCC MYA-4071) OX=367775 GN=CGB_G1290C PE=4 SV=1	CNAG_03191	0.781	0.744	0.743	1.365	1.097	1.271	1.646	0.0017388
J9VQB4	573	S	Unplaced genomic scaffold supercont1.3, whole genome shotgun sequence OS=Cryptococcus gattii CA1280 OX=1296109 GN=I312_01520 PE=4 SV=1	CNAG_03447	0.542	0.879	0.754	1.274	1.005	1.546	1.759	0.039781
J9VQB5	521	S	Nucleolar protein 56	CNAG_02209	0.779	0.781	0.879	1.111	1.166	1.284	1.46	0.0029033
J9VQB7	21	S	Ubiquitin carboxyl-terminal hydrolase 4/11/15	CNAG_07717	0.752	0.738	0.739	1.19	1.236	1.345	1.692	0.000139553
J9VQB7	997	S	Ubiquitin carboxyl-terminal hydrolase 4/11/15	CNAG_07717	0.837	0.944	0.789	1.111	1.064	1.255	1.335	0.016177
J9VQB7	1001	S	Ubiquitin carboxyl-terminal hydrolase 4/11/15	CNAG_07717	0.837	0.944	0.789	1.111	1.064	1.255	1.335	0.016177
J9VQC7	147	S	26S protease regulatory subunit 7	CNAG_07719	1.231	1.238	1.276	0.712	0.809	0.734	0.602	0.0002212
J9VQC8	484	S	AGC/NDR protein kinase	CNAG_02194	0.336	0.368	0.459	1.454	1.484	1.899	4.159	0.00034487
J9VQC9	656	S	Expressed protein OS=Cryptococcus neoformans var. neoformans serotype D (strain JEC21 / ATCC MYA-565) OX=214684 GN=CNG01260 PE=4 SV=1	CNAG_03463	1.263	1.069	1.087	0.867	0.812	0.9	0.754	0.0100818
J9VQC9	32	S	Expressed protein OS=Cryptococcus neoformans var. neoformans serotype D (strain JEC21 / ATCC MYA-565) OX=214684 GN=CNG01260 PE=4 SV=1	CNAG_03463	0.85	0.843	0.859	1.131	1.103	1.214	1.351	0.00050342
J9VQC9	565	T	Expressed protein OS=Cryptococcus neoformans var. neoformans serotype D (strain JEC21 / ATCC MYA-565) OX=214684 GN=CNG01260 PE=4 SV=1	CNAG_03463	1.126	1.119	1.042	0.855	0.876	0.982	0.825	0.0174043
J9VQC9	27	S	Expressed protein OS=Cryptococcus neoformans var. neoformans serotype D (strain JEC21 / ATCC MYA-565) OX=214684 GN=CNG01260 PE=4 SV=1	CNAG_03463	0.854	0.841	0.859	1.117	1.102	1.226	1.349	0.00094176
J9VQC9	40	S	Expressed protein OS=Cryptococcus neoformans var. neoformans serotype D (strain JEC21 / ATCC MYA-565) OX=214684 GN=CNG01260 PE=4 SV=1	CNAG_03463	1.281	1.163	1.285	0.819	0.703	0.749	0.609	0.00083855
J9VQC9	555	S	Expressed protein OS=Cryptococcus neoformans var. neoformans serotype D (strain JEC21 / ATCC MYA-565) OX=214684 GN=CNG01260 PE=4 SV=1	CNAG_03463	1.132	1.13	1.058	0.858	0.868	0.954	0.807	0.0059595
J9VQC9	34	S	Expressed protein OS=Cryptococcus neoformans var. neoformans serotype D (strain JEC21 / ATCC MYA-565) OX=214684 GN=CNG01260 PE=4 SV=1	CNAG_03463	0.845	0.814	0.832	1.157	1.119	1.232	1.408	0.00034423
J9VQD5	675	S	Unplaced genomic scaffold supercont1.37, whole genome shotgun sequence OS=Cryptococcus gattii EJB2 OX=1296103 GN=I306_00980 PE=4 SV=1	CNAG_07522	0.749	0.656	0.64	1.255	1.309	1.391	1.934	0.00032047
J9VQD6	184	S	Protein NRD1	CNAG_01308	0.841	0.862	0.986	1.074	1.064	1.173	1.231	0.022961
J9VQD6	453	T	Protein NRD1	CNAG_01308	0.871	0.761	0.853	1.323	1.071	1.121	1.414	0.0109048
J9VQE3	531	S	Hemolysin	CNAG_02179	0.897	0.91	0.826	1.036	1.053	1.277	1.278	0.030356
J9VQE6	31	S	Unplaced genomic scaffold supercont1.188, whole genome shotgun sequence OS=Cryptococcus gattii EJB2 OX=1296103 GN=I306_05178 PE=4 SV=1	CNAG_03237	0.808	0.895	0.912	1.046	1.09	1.249	1.294	0.017264
J9VQE6	285	S	Unplaced genomic scaffold supercont1.188, whole genome shotgun sequence OS=Cryptococcus gattii EJB2 OX=1296103 GN=I306_05178 PE=4 SV=1	CNAG_03237	0.839	0.905	0.965	1.093	1.017	1.182	1.215	0.030476
J9VQF1	25	S	Peroxiredoxin (Alkyl hydroperoxide reductase subunit C)	CNAG_03482	0.789	0.757	0.815	1.333	1.238	1.068	1.541	0.0033357
J9VQF4	308	S	Unplaced genomic scaffold supercont1.2, whole genome shotgun sequence OS=Cryptococcus gattii CA1280 OX=1296109 GN=I312_00832 PE=4 SV=1	CNAG_01293	0.782	0.839	0.954	1.066	1.175	1.183	1.33	0.0129191
J9VQF4	309	S	Unplaced genomic scaffold supercont1.2, whole genome shotgun sequence OS=Cryptococcus gattii CA1280 OX=1296109 GN=I312_00832 PE=4 SV=1	CNAG_01293	0.782	0.839	0.954	1.066	1.175	1.183	1.33	0.0129191
J9VQF4	1977	S	Unplaced genomic scaffold supercont1.2, whole genome shotgun sequence OS=Cryptococcus gattii CA1280 OX=1296109 GN=I312_00832 PE=4 SV=1	CNAG_01293	0.608	0.846	0.891	1.193	1.114	1.348	1.559	0.026259
J9VQF4	1986	S	Unplaced genomic scaffold supercont1.2, whole genome shotgun sequence OS=Cryptococcus gattii CA1280 OX=1296109 GN=I312_00832 PE=4 SV=1	CNAG_01293	0.671	0.859	0.858	1.179	1.138	1.295	1.513	0.0099153
J9VQJ0	120	S	Histone acetyltransferase type B subunit 2	CNAG_03297	1.101	1.138	1.037	0.888	0.949	0.887	0.832	0.0063585
J9VQJ2	253	S	6-phosphogluconolactonase	CNAG_02133	0.897	0.914	0.897	1.077	1.174	1.041	1.216	0.0059201
J9VQJ2	199	S	6-phosphogluconolactonase	CNAG_02133	0.711	0.835	0.916	1.101	1.182	1.255	1.437	0.0116004
J9VQJ8	361	S	Unplaced genomic scaffold supercont1.4, whole genome shotgun sequence OS=Cryptococcus gattii CA1280 OX=1296109 GN=I312_02008 PE=4 SV=1	CNAG_02729	0.683	0.827	0.935	1.132	1.196	1.228	1.454	0.0155211
J9VQK2	559	S	Expressed protein OS=Cryptococcus neoformans var. neoformans serotype D (strain JEC21 / ATCC MYA-565) OX=214684 GN=CNC03520 PE=4 SV=1	CNAG_02724	0.407	0.615	0.634	1.358	1.32	1.665	2.623	0.0036763
J9VQK2	561	S	Expressed protein OS=Cryptococcus neoformans var. neoformans serotype D (strain JEC21 / ATCC MYA-565) OX=214684 GN=CNC03520 PE=4 SV=1	CNAG_02724	0.432	0.535	0.699	1.307	1.406	1.62	2.601	0.0031398
J9VQK4	77	S	Expressed protein OS=Cryptococcus neoformans var. neoformans serotype D (strain JEC21 / ATCC MYA-565) OX=214684 GN=CNE04190 PE=4 SV=1	CNAG_02118	0.583	0.721	0.871	1.171	1.019	1.636	1.759	0.03756
J9VQK7	228	T	Methylenetetrahydrofolate dehydrogenase (NADP)	CNAG_07746	1.042	1.034	1.209	0.959	0.905	0.85	0.826	0.037176
J9VQK8	131	T	Elongation factor 1-beta	CNAG_02714	0.849	0.848	0.835	1.087	1.13	1.251	1.37	0.0177443
J9VQL2	592	S	Vacuolar transporter chaperone 4	CNAG_01263	0.832	0.866	0.81	1.11	1.103	1.28	1.393	0.0032597
J9VQL2	586	S	Vacuolar transporter chaperone 4	CNAG_01263	0.879	0.935	0.826	1.076	1.078	1.206	1.273	0.0097624
J9VQM2	35	S	Unplaced genomic scaffold supercont1.201, whole genome shotgun sequence OS=Cryptococcus gattii EJB2 OX=1296103 GN=I306_05496 PE=4 SV=1	CNAG_03553	0.965	0.852	0.865	1.073	1.033	1.212	1.237	0.026999
J9VQM2	12	S	Unplaced genomic scaffold supercont1.201, whole genome shotgun sequence OS=Cryptococcus gattii EJB2 OX=1296103 GN=I306_05496 PE=4 SV=1	CNAG_03553	0.817	0.804	0.936	1.115	1.037	1.292	1.347	0.021424
J9VQM2	48	T	Unplaced genomic scaffold supercont1.201, whole genome shotgun sequence OS=Cryptococcus gattii EJB2 OX=1296103 GN=I306_05496 PE=4 SV=1	CNAG_03553	0.875	0.827	0.875	1.106	1.031	1.287	1.329	0.0146758
J9VQM2	20	S	Unplaced genomic scaffold supercont1.201, whole genome shotgun sequence OS=Cryptococcus gattii EJB2 OX=1296103 GN=I306_05496 PE=4 SV=1	CNAG_03553	0.821	0.78	0.85	1.278	1.084	1.186	1.448	0.0023773
J9VQM2	30	S	Unplaced genomic scaffold supercont1.201, whole genome shotgun sequence OS=Cryptococcus gattii EJB2 OX=1296103 GN=I306_05496 PE=4 SV=1	CNAG_03553	0.953	0.92	0.815	1.081	1.023	1.208	1.232	0.037519
J9VQM5	273	S	Unplaced genomic scaffold supercont1.13, whole genome shotgun sequence OS=Cryptococcus gattii CA1280 OX=1296109 GN=I312_04673 PE=4 SV=1	CNAG_02097	1.102	1.181	1.105	0.9	0.915	0.797	0.771	0.0059644
J9VQN0	728	S	Protein EFR3	CNAG_02092	0.756	0.692	0.742	1.355	1.257	1.198	1.74	0.0002438
J9VQN0	494	T	Protein EFR3	CNAG_02092	1.183	1.156	1.169	0.88	0.777	0.835	0.71	0.00072372
J9VQN4	124	S	Unplaced genomic scaffold supercont1.201, whole genome shotgun sequence OS=Cryptococcus gattii EJB2 OX=1296103 GN=I306_05300 PE=3 SV=1	CNAG_03353	1.027	1.322	1.155	0.997	0.757	0.742	0.712	0.045941
J9VQP6	225	S	60S ribosomal export protein NMD3	CNAG_02672	0.81	0.833	0.718	1.154	1.148	1.336	1.541	0.0030568
J9VQP6	226	S	60S ribosomal export protein NMD3	CNAG_02672	0.922	0.879	0.878	1.022	1.084	1.215	1.24	0.0162811
J9VQP9	194	S	Hydrolase	CNAG_02078	1.177	1.366	1.562	0.649	0.658	0.588	0.462	0.00099853
J9VQQ3	176	S	Calcium-transporting ATPase	CNAG_01232	1.543	1.184	1.035	0.789	0.71	0.738	0.595	0.0139382
J9VQQ3	173	T	Calcium-transporting ATPase	CNAG_01232	1.602	1.17	1.04	0.776	0.669	0.744	0.574	0.0166952
J9VQQ7	552	S	Unplaced genomic scaffold supercont1.4, whole genome shotgun sequence OS=Cryptococcus gattii VGII Ram5 OX=1296110 GN=I313_02048 PE=4 SV=1	CNAG_03378	0.678	0.588	0.725	1.315	1.393	1.301	2.014	0.00042075
J9VQQ7	464	S	Unplaced genomic scaffold supercont1.4, whole genome shotgun sequence OS=Cryptococcus gattii VGII Ram5 OX=1296110 GN=I313_02048 PE=4 SV=1	CNAG_03378	1.228	1.131	1.094	1.004	0.797	0.747	0.738	0.031778
J9VQQ7	379	S	Unplaced genomic scaffold supercont1.4, whole genome shotgun sequence OS=Cryptococcus gattii VGII Ram5 OX=1296110 GN=I313_02048 PE=4 SV=1	CNAG_03378	1.067	1.046	1.187	0.933	0.818	0.948	0.818	0.029838
J9VQQ8	51	S	Translation machinery-associated protein 20	CNAG_02656	1.194	1.088	1.1	0.933	0.818	0.866	0.774	0.0058993
J9VQS5	405	S	NAD diphosphatase	CNAG_03396	1.165	1.175	1.151	0.865	0.824	0.821	0.719	5.52e-05
J9VQS5	140	T	NAD diphosphatase	CNAG_03396	1.124	1.115	1.107	0.935	0.816	0.903	0.793	0.029604
J9VQU1	335	S	Osomolarity two-component system, response regulator SKN7	CNAG_03409	1.412	1.278	1.187	0.879	0.663	0.581	0.548	0.0096183
J9VQU1	489	S	Osomolarity two-component system, response regulator SKN7	CNAG_03409	0.792	0.713	0.962	1.246	1.153	1.133	1.432	0.0167402
J9VQU3	33	S	Unplaced genomic scaffold supercont2.1, whole genome shotgun sequence OS=Cryptococcus gattii VGIV IND107 OX=1296105 GN=I308_00358 PE=4 SV=1	CNAG_01184	1.041	1.181	1.161	0.897	0.806	0.914	0.774	0.0099238
J9VQU3	28	S	Unplaced genomic scaffold supercont2.1, whole genome shotgun sequence OS=Cryptococcus gattii VGIV IND107 OX=1296105 GN=I308_00358 PE=4 SV=1	CNAG_01184	0.974	1.149	1.178	0.932	0.851	0.916	0.818	0.03932
J9VQV5	448	S	Wiskott-Aldrich syndrome protein	CNAG_02029	1.056	1.078	1.155	0.912	0.86	0.94	0.825	0.0068622
J9VQV5	441	S	Wiskott-Aldrich syndrome protein	CNAG_02029	1.056	1.078	1.155	0.912	0.86	0.94	0.825	0.0068622
J9VQW1	311	S	Unplaced genomic scaffold supercont1.172, whole genome shotgun sequence OS=Cryptococcus gattii EJB2 OX=1296103 GN=I306_04761 PE=4 SV=1	CNAG_02024	0.849	0.826	0.938	1.144	1.13	1.113	1.296	0.0027038
J9VQW7	516	S	Solute carrier family 45, member 1/2/4	CNAG_03434	0.785	0.944	0.959	1.129	1.109	1.074	1.232	0.032118
J9VQW7	550	T	Solute carrier family 45, member 1/2/4	CNAG_03434	1.147	1.09	1.059	1.012	0.892	0.801	0.821	0.047799
J9VQY2	42	S	Tartrate transporter	CNAG_04142	0.716	0.808	0.856	1.248	1.233	1.139	1.521	0.0021579
J9VQY2	39	S	Tartrate transporter	CNAG_04142	0.697	0.793	0.841	1.277	1.25	1.143	1.574	0.0021811
J9VQZ2	859	S	UBA/TS-N domain-containing protein	CNAG_02568	0.77	0.786	0.712	1.06	1.105	1.568	1.646	0.0193981
J9VR02	55	S	Carnitine O-acetyltransferase	CNAG_06551	1.016	1.482	1.284	0.782	0.749	0.686	0.586	0.0108841
J9VR04	283	S	Expressed protein OS=Cryptococcus neoformans var. neoformans serotype D (strain JEC21 / ATCC MYA-565) OX=214684 GN=CNK00440 PE=4 SV=1	CNAG_06884	1.231	1.111	1.013	0.936	0.858	0.85	0.788	0.021201
J9VR04	279	T	Expressed protein OS=Cryptococcus neoformans var. neoformans serotype D (strain JEC21 / ATCC MYA-565) OX=214684 GN=CNK00440 PE=4 SV=1	CNAG_06884	1.184	1.1	0.994	0.972	0.881	0.868	0.83	0.040421
J9VR04	262	S	Expressed protein OS=Cryptococcus neoformans var. neoformans serotype D (strain JEC21 / ATCC MYA-565) OX=214684 GN=CNK00440 PE=4 SV=1	CNAG_06884	1.083	1.14	1.126	0.838	0.86	0.953	0.792	0.005085
J9VR04	383	S	Expressed protein OS=Cryptococcus neoformans var. neoformans serotype D (strain JEC21 / ATCC MYA-565) OX=214684 GN=CNK00440 PE=4 SV=1	CNAG_06884	1.044	1.077	1.164	0.888	0.871	0.956	0.826	0.0114814
J9VR04	264	S	Expressed protein OS=Cryptococcus neoformans var. neoformans serotype D (strain JEC21 / ATCC MYA-565) OX=214684 GN=CNK00440 PE=4 SV=1	CNAG_06884	1.079	1.063	1.133	0.869	0.883	0.973	0.832	0.0100848
J9VR08	324	S	Sodium-hydrogen antiporter	CNAG_06889	0.772	0.844	0.874	1.395	1.046	1.07	1.41	0.027844
J9VR22	548	S	Unplaced genomic scaffold supercont1.2, whole genome shotgun sequence OS=Cryptococcus gattii CA1280 OX=1296109 GN=I312_01043 PE=4 SV=1	CNAG_01087	1.115	1.224	1.12	0.871	0.822	0.849	0.735	0.00089774
J9VR22	28	S	Unplaced genomic scaffold supercont1.2, whole genome shotgun sequence OS=Cryptococcus gattii CA1280 OX=1296109 GN=I312_01043 PE=4 SV=1	CNAG_01087	0.976	0.722	0.82	1.113	1.179	1.19	1.383	0.021041
J9VR22	584	S	Unplaced genomic scaffold supercont1.2, whole genome shotgun sequence OS=Cryptococcus gattii CA1280 OX=1296109 GN=I312_01043 PE=4 SV=1	CNAG_01087	1.128	1.177	1.192	0.822	0.81	0.87	0.715	0.00025927
J9VR26	180	S	Unplaced genomic scaffold supercont1.2, whole genome shotgun sequence OS=Cryptococcus gattii CA1280 OX=1296109 GN=I312_01048 PE=4 SV=1	CNAG_01082	0.839	0.821	0.985	1.157	1.035	1.163	1.268	0.025358
J9VR26	308	S	Unplaced genomic scaffold supercont1.2, whole genome shotgun sequence OS=Cryptococcus gattii CA1280 OX=1296109 GN=I312_01048 PE=4 SV=1	CNAG_01082	0.733	0.813	0.976	1.175	1.114	1.188	1.379	0.0189242
J9VR26	596	S	Unplaced genomic scaffold supercont1.2, whole genome shotgun sequence OS=Cryptococcus gattii CA1280 OX=1296109 GN=I312_01048 PE=4 SV=1	CNAG_01082	1.145	1.109	1.227	0.87	0.826	0.822	0.723	0.00075901
J9VR37	7	S	Phosphoketolase	CNAG_06923	1.018	1.104	1.161	0.908	0.971	0.838	0.828	0.029638
J9VR41	295	S	Unplaced genomic scaffold supercont1.10, whole genome shotgun sequence OS=Cryptococcus gattii VGII Ram5 OX=1296110 GN=I313_04386 PE=4 SV=1	CNAG_06928	0.881	0.863	0.96	1.047	1.047	1.201	1.219	0.024898
J9VR56	418	S	JmjC domain-containing histone demethylation protein 1	CNAG_03533	1.051	1.234	1.132	0.897	0.901	0.784	0.756	0.012601
J9VR56	195	S	JmjC domain-containing histone demethylation protein 1	CNAG_03533	1.11	1.167	1.033	0.942	0.946	0.803	0.813	0.031857
J9VR56	698	S	JmjC domain-containing histone demethylation protein 1	CNAG_03533	1.041	1.208	1.023	0.854	0.922	0.951	0.833	0.043041
J9VR61	253	S	DNA topoisomerase I	CNAG_04190	0.896	0.909	0.792	1.089	0.993	1.322	1.311	0.049181
J9VR63	217	S	Histone deacetylation-related protein, putative OS=Cryptococcus gattii serotype B (strain WM276 / ATCC MYA-4071) OX=367775 GN=CGB_F0540W PE=4 SV=1	CNAG_06591	0.931	0.817	0.941	1.101	1.08	1.129	1.231	0.0113227
J9VR63	737	S	Histone deacetylation-related protein, putative OS=Cryptococcus gattii serotype B (strain WM276 / ATCC MYA-4071) OX=367775 GN=CGB_F0540W PE=4 SV=1	CNAG_06591	0.91	0.832	0.87	1.019	1.037	1.332	1.297	0.048662
J9VR63	950	S	Histone deacetylation-related protein, putative OS=Cryptococcus gattii serotype B (strain WM276 / ATCC MYA-4071) OX=367775 GN=CGB_F0540W PE=4 SV=1	CNAG_06591	0.687	0.847	0.829	1.015	1.093	1.53	1.54	0.042457
J9VR63	951	S	Histone deacetylation-related protein, putative OS=Cryptococcus gattii serotype B (strain WM276 / ATCC MYA-4071) OX=367775 GN=CGB_F0540W PE=4 SV=1	CNAG_06591	0.759	0.859	0.851	1.013	1.08	1.437	1.43	0.038803
J9VR63	1099	S	Histone deacetylation-related protein, putative OS=Cryptococcus gattii serotype B (strain WM276 / ATCC MYA-4071) OX=367775 GN=CGB_F0540W PE=4 SV=1	CNAG_06591	0.831	0.871	0.921	1.01	1.063	1.303	1.287	0.041276
J9VR63	1001	S	Histone deacetylation-related protein, putative OS=Cryptococcus gattii serotype B (strain WM276 / ATCC MYA-4071) OX=367775 GN=CGB_F0540W PE=4 SV=1	CNAG_06591	0.698	0.852	0.88	1.062	1.098	1.411	1.47	0.029599
J9VR63	1067	S	Histone deacetylation-related protein, putative OS=Cryptococcus gattii serotype B (strain WM276 / ATCC MYA-4071) OX=367775 GN=CGB_F0540W PE=4 SV=1	CNAG_06591	0.839	0.904	0.86	1.02	1.04	1.338	1.305	0.045199
J9VR63	1000	S	Histone deacetylation-related protein, putative OS=Cryptococcus gattii serotype B (strain WM276 / ATCC MYA-4071) OX=367775 GN=CGB_F0540W PE=4 SV=1	CNAG_06591	0.698	0.852	0.88	1.062	1.098	1.411	1.47	0.029599
J9VR71	121	S	Unplaced genomic scaffold supercont2.1, whole genome shotgun sequence OS=Cryptococcus gattii VGIV IND107 OX=1296105 GN=I308_00518 PE=4 SV=1	CNAG_01028	0.816	0.896	0.977	1.055	1.059	1.196	1.231	0.034619
J9VR72	301	S	Unplaced genomic scaffold supercont1.12, whole genome shotgun sequence OS=Cryptococcus gattii CA1280 OX=1296109 GN=I312_04509 PE=4 SV=1	CNAG_04954	1.167	1.115	1.019	0.916	0.891	0.891	0.817	0.0080641
J9VR72	233	S	Unplaced genomic scaffold supercont1.12, whole genome shotgun sequence OS=Cryptococcus gattii CA1280 OX=1296109 GN=I312_04509 PE=4 SV=1	CNAG_04954	1.328	1.273	1.265	0.739	0.705	0.69	0.552	1.9825e-05
J9VR72	224	S	Unplaced genomic scaffold supercont1.12, whole genome shotgun sequence OS=Cryptococcus gattii CA1280 OX=1296109 GN=I312_04509 PE=4 SV=1	CNAG_04954	1.238	1.215	1.248	0.823	0.735	0.741	0.621	0.00021706
J9VR72	247	S	Unplaced genomic scaffold supercont1.12, whole genome shotgun sequence OS=Cryptococcus gattii CA1280 OX=1296109 GN=I312_04509 PE=4 SV=1	CNAG_04954	1.212	1.198	1.232	0.785	0.78	0.793	0.647	6.643e-07
J9VR74	392	S	Coatomer subunit alpha	CNAG_03554	1.03	1.245	1.133	0.832	0.89	0.869	0.76	0.0095408
J9VR76	259	S	Voltage-gated potassium channel protein beta-2 subunit	CNAG_04209	0.952	0.854	0.903	1.07	1.007	1.215	1.215	0.038715
J9VR83	666	S	ATP-dependent DNA helicase II subunit 1	CNAG_04220	0.979	0.9	0.842	1.142	1.01	1.128	1.205	0.032955
J9VR92	245	S	Hydroxyethylthiazole kinase	CNAG_04230	1.072	1.283	1.064	0.778	0.802	1	0.755	0.046798
J9VRA0	408	S	Unplaced genomic scaffold supercont2.17, whole genome shotgun sequence OS=Cryptococcus gattii VGIV IND107 OX=1296105 GN=I308_05559 PE=4 SV=1	CNAG_06616	0.833	0.78	0.913	1.083	1.188	1.203	1.375	0.0047811
J9VRA3	130	S	Nascent polypeptide-associated complex subunit alpha	CNAG_04985	1.196	1.154	1.104	0.861	0.821	0.864	0.737	0.00042404
J9VRA3	120	S	Nascent polypeptide-associated complex subunit alpha	CNAG_04985	1.134	1.243	1.014	0.909	0.859	0.84	0.769	0.014901
J9VRA3	133	S	Nascent polypeptide-associated complex subunit alpha	CNAG_04985	1.2	1.148	1.099	0.865	0.819	0.869	0.741	0.00069891
J9VRA3	100	S	Nascent polypeptide-associated complex subunit alpha	CNAG_04985	0.886	0.808	0.854	1.119	1.157	1.176	1.355	0.00056459
J9VRA7	793	T	Unplaced genomic scaffold supercont1.5, whole genome shotgun sequence OS=Cryptococcus gattii VGII Ram5 OX=1296110 GN=I313_02667 PE=4 SV=1	CNAG_04252	0.661	0.923	0.889	1.289	1.113	1.125	1.426	0.034777
J9VRB0	272	S	Expressed protein OS=Cryptococcus neoformans var. neoformans serotype D (strain JEC21 / ATCC MYA-565) OX=214684 GN=CNG00190 PE=4 SV=1	CNAG_03586	0.829	0.826	0.951	1.064	1.149	1.181	1.302	0.0089951
J9VRB2	174	T	Expressed protein OS=Cryptococcus neoformans var. neoformans serotype D (strain JEC21 / ATCC MYA-565) OX=214684 GN=CNI03950 PE=4 SV=1	CNAG_04257	1.009	1.217	1.264	0.815	0.783	0.913	0.719	0.0173572
J9VRB3	51	S	Myosin heavy chain	CNAG_06631	1.142	1.142	1.011	0.925	0.943	0.836	0.821	0.023204
J9VRC4	381	S	ULK/ULK protein kinase	CNAG_05005	1.236	1.071	1.069	0.859	0.955	0.809	0.777	0.020917
J9VRC6	171	T	CAMK/CAMK1 protein kinase	CNAG_04272	0.589	0.7	0.648	1.328	1.472	1.264	2.098	0.00038104
J9VRD3	38	S	Unplaced genomic scaffold supercont2.5, whole genome shotgun sequence OS=Cryptococcus gattii VGIV IND107 OX=1296105 GN=I308_02506 PE=4 SV=1	CNAG_07753	0.787	0.856	0.851	1.163	1.073	1.27	1.406	0.0036841
J9VRD9	725	S	Unplaced genomic scaffold supercont1.1, whole genome shotgun sequence OS=Cryptococcus gattii EJB2 OX=1296103 GN=I306_00131 PE=4 SV=1	CNAG_06661	1.35	1.342	1.607	0.571	0.551	0.579	0.396	0.000115117
J9VRD9	311	S	Unplaced genomic scaffold supercont1.1, whole genome shotgun sequence OS=Cryptococcus gattii EJB2 OX=1296103 GN=I306_00131 PE=4 SV=1	CNAG_06661	1.106	1.18	1.211	0.786	0.82	0.897	0.716	0.0021023
J9VRG6	281	S	NAD kinase	CNAG_04316	1.828	1.435	1.245	0.518	0.494	0.48	0.331	0.00066348
J9VRH0	50	S	Glucosidase	CNAG_00914	1.119	1.226	1.292	0.802	0.773	0.788	0.65	0.00058045
J9VRH1	253	S	Glyceraldehyde-3-phosphate dehydrogenase	CNAG_06699	0.867	0.882	0.835	1.143	1.199	1.075	1.322	0.00142059
J9VRH2	3	S	Cell wall chitin catabolism-related protein, putative OS=Cryptococcus neoformans var. neoformans serotype D (strain JEC21/ ATCC MYA-565) OX=214684 GN=CNI02280 PE=4 SV=1	CNAG_04321	2.173	1.124	1.454	0.474	0.356	0.42	0.263	0.0033576
J9VRH2	19	S	Cell wall chitin catabolism-related protein, putative OS=Cryptococcus neoformans var. neoformans serotype D (strain JEC21/ ATCC MYA-565) OX=214684 GN=CNI02280 PE=4 SV=1	CNAG_04321	1.2	1.054	1.105	0.961	0.883	0.797	0.786	0.021523
J9VRH3	131	S	ADP-ribosylation factor GTPase-activating protein 1	CNAG_05050	1.147	1.237	1.238	0.805	0.812	0.762	0.657	0.000199611
J9VRH3	165	S	ADP-ribosylation factor GTPase-activating protein 1	CNAG_05050	1.316	1.164	1.093	0.856	0.842	0.73	0.68	0.0065609
J9VRH3	167	T	ADP-ribosylation factor GTPase-activating protein 1	CNAG_05050	1.433	1.192	1.082	0.837	0.786	0.671	0.619	0.0105988
J9VRH3	144	S	ADP-ribosylation factor GTPase-activating protein 1	CNAG_05050	1.42	1.206	1.126	0.811	0.82	0.617	0.599	0.0111787
J9VRH3	128	S	ADP-ribosylation factor GTPase-activating protein 1	CNAG_05050	1.165	1.163	1.173	0.819	0.825	0.855	0.714	1.77167e-05
J9VRH3	161	S	ADP-ribosylation factor GTPase-activating protein 1	CNAG_05050	1.483	1.206	1.073	0.832	0.766	0.641	0.595	0.0133831
J9VRH3	169	S	ADP-ribosylation factor GTPase-activating protein 1	CNAG_05050	1.282	1.063	1.104	0.878	0.84	0.832	0.739	0.0073805
J9VRH8	620	S	Unplaced genomic scaffold supercont1.13, whole genome shotgun sequence OS=Cryptococcus gattii VGII Ram5 OX=1296110 GN=I313_05125 PE=4 SV=1	CNAG_05056	0.879	0.89	0.929	1.125	1.094	1.083	1.224	0.00056309
J9VRI4	86	S	Expressed protein OS=Cryptococcus neoformans var. neoformans serotype D (strain JEC21 / ATCC MYA-565) OX=214684 GN=CNF02910 PE=4 SV=1	CNAG_05683	0.815	0.949	0.889	1.104	1.149	1.094	1.262	0.0073621
J9VRI4	55	S	Expressed protein OS=Cryptococcus neoformans var. neoformans serotype D (strain JEC21 / ATCC MYA-565) OX=214684 GN=CNF02910 PE=4 SV=1	CNAG_05683	0.945	0.806	0.834	1.027	1.113	1.276	1.321	0.025443
J9VRI4	79	S	Expressed protein OS=Cryptococcus neoformans var. neoformans serotype D (strain JEC21 / ATCC MYA-565) OX=214684 GN=CNF02910 PE=4 SV=1	CNAG_05683	0.828	0.874	0.846	1.111	1.148	1.194	1.355	0.0003156
J9VRI5	237	S	Single-stranded nucleic acid binding protein	CNAG_04336	1.205	1.086	1.125	0.877	0.847	0.86	0.756	0.00097977
J9VRI5	234	S	Single-stranded nucleic acid binding protein	CNAG_04336	1.162	1.075	1.074	0.906	0.895	0.887	0.812	0.00149643
J9VRK0	149	S	Rho GTPase activator	CNAG_05703	0.798	0.977	0.926	1.082	1.137	1.079	1.221	0.03202
J9VRK0	127	S	Rho GTPase activator	CNAG_05703	1.895	1.535	1.797	0.217	0.268	0.288	0.148	5.7537e-05
J9VRK0	201	S	Rho GTPase activator	CNAG_05703	1.218	1.492	1.143	0.773	0.708	0.665	0.557	0.0031561
J9VRK0	1370	S	Rho GTPase activator	CNAG_05703	0.912	0.888	0.738	1.285	1.198	0.979	1.364	0.042855
J9VRK0	1367	S	Rho GTPase activator	CNAG_05703	0.912	0.888	0.738	1.285	1.198	0.979	1.364	0.042855
J9VRK4	916	T	Unplaced genomic scaffold supercont1.56, whole genome shotgun sequence OS=Cryptococcus gattii EJB2 OX=1296103 GN=I306_01496 PE=4 SV=1	CNAG_04361	0.906	0.777	0.864	1.163	1.125	1.165	1.356	0.0028204
J9VRK4	638	S	Unplaced genomic scaffold supercont1.56, whole genome shotgun sequence OS=Cryptococcus gattii EJB2 OX=1296103 GN=I306_01496 PE=4 SV=1	CNAG_04361	0.852	0.841	0.851	1.225	1.067	1.164	1.358	0.0172217
J9VRK4	637	S	Unplaced genomic scaffold supercont1.56, whole genome shotgun sequence OS=Cryptococcus gattii EJB2 OX=1296103 GN=I306_01496 PE=4 SV=1	CNAG_04361	0.886	0.886	0.863	1.127	1.027	1.21	1.277	0.0074179
J9VRK4	914	S	Unplaced genomic scaffold supercont1.56, whole genome shotgun sequence OS=Cryptococcus gattii EJB2 OX=1296103 GN=I306_01496 PE=4 SV=1	CNAG_04361	0.851	0.765	0.81	1.15	1.143	1.281	1.473	0.00130005
J9VRK4	918	S	Unplaced genomic scaffold supercont1.56, whole genome shotgun sequence OS=Cryptococcus gattii EJB2 OX=1296103 GN=I306_01496 PE=4 SV=1	CNAG_04361	0.919	0.781	0.887	1.137	1.088	1.187	1.319	0.007358
J9VRK4	437	S	Unplaced genomic scaffold supercont1.56, whole genome shotgun sequence OS=Cryptococcus gattii EJB2 OX=1296103 GN=I306_01496 PE=4 SV=1	CNAG_04361	0.843	0.964	0.905	1.091	1.048	1.149	1.212	0.0146847
J9VRK4	710	T	Unplaced genomic scaffold supercont1.56, whole genome shotgun sequence OS=Cryptococcus gattii EJB2 OX=1296103 GN=I306_01496 PE=4 SV=1	CNAG_04361	0.897	0.905	0.852	1.016	1.179	1.151	1.261	0.0099018
J9VRK4	348	S	Unplaced genomic scaffold supercont1.56, whole genome shotgun sequence OS=Cryptococcus gattii EJB2 OX=1296103 GN=I306_01496 PE=4 SV=1	CNAG_04361	0.833	0.901	0.876	1.055	1.06	1.275	1.299	0.0177973
J9VRK4	145	S	Unplaced genomic scaffold supercont1.56, whole genome shotgun sequence OS=Cryptococcus gattii EJB2 OX=1296103 GN=I306_01496 PE=4 SV=1	CNAG_04361	0.874	0.894	0.933	1.067	1.063	1.168	1.221	0.0053605
J9VRK4	584	T	Unplaced genomic scaffold supercont1.56, whole genome shotgun sequence OS=Cryptococcus gattii EJB2 OX=1296103 GN=I306_01496 PE=4 SV=1	CNAG_04361	0.871	0.89	0.774	1.229	1.015	1.222	1.367	0.0152241
J9VRK4	849	T	Unplaced genomic scaffold supercont1.56, whole genome shotgun sequence OS=Cryptococcus gattii EJB2 OX=1296103 GN=I306_01496 PE=4 SV=1	CNAG_04361	0.873	0.763	0.738	1.203	1.14	1.284	1.528	0.0023384
J9VRK4	387	S	Unplaced genomic scaffold supercont1.56, whole genome shotgun sequence OS=Cryptococcus gattii EJB2 OX=1296103 GN=I306_01496 PE=4 SV=1	CNAG_04361	0.803	0.639	0.673	1.215	1.353	1.317	1.837	0.00131673
J9VRK4	700	S	Unplaced genomic scaffold supercont1.56, whole genome shotgun sequence OS=Cryptococcus gattii EJB2 OX=1296103 GN=I306_01496 PE=4 SV=1	CNAG_04361	0.486	0.527	0.531	1.421	1.271	1.765	2.887	0.0004756
J9VRK4	441	S	Unplaced genomic scaffold supercont1.56, whole genome shotgun sequence OS=Cryptococcus gattii EJB2 OX=1296103 GN=I306_01496 PE=4 SV=1	CNAG_04361	0.892	0.95	0.882	1.082	1.044	1.151	1.203	0.0073371
J9VRK4	558	S	Unplaced genomic scaffold supercont1.56, whole genome shotgun sequence OS=Cryptococcus gattii EJB2 OX=1296103 GN=I306_01496 PE=4 SV=1	CNAG_04361	0.902	0.809	0.722	1.27	1.065	1.233	1.467	0.0103357
J9VRK4	442	S	Unplaced genomic scaffold supercont1.56, whole genome shotgun sequence OS=Cryptococcus gattii EJB2 OX=1296103 GN=I306_01496 PE=4 SV=1	CNAG_04361	0.893	0.882	0.861	1.138	1.048	1.177	1.276	0.0025592
J9VRK4	555	S	Unplaced genomic scaffold supercont1.56, whole genome shotgun sequence OS=Cryptococcus gattii EJB2 OX=1296103 GN=I306_01496 PE=4 SV=1	CNAG_04361	0.894	0.804	0.794	1.179	1.113	1.216	1.408	0.00169572
J9VRK4	684	S	Unplaced genomic scaffold supercont1.56, whole genome shotgun sequence OS=Cryptococcus gattii EJB2 OX=1296103 GN=I306_01496 PE=4 SV=1	CNAG_04361	0.792	0.766	0.794	1.088	1.17	1.39	1.551	0.02758
J9VRK4	716	S	Unplaced genomic scaffold supercont1.56, whole genome shotgun sequence OS=Cryptococcus gattii EJB2 OX=1296103 GN=I306_01496 PE=4 SV=1	CNAG_04361	0.85	0.826	0.814	1.122	1.091	1.296	1.409	0.0034246
J9VRK4	691	T	Unplaced genomic scaffold supercont1.56, whole genome shotgun sequence OS=Cryptococcus gattii EJB2 OX=1296103 GN=I306_01496 PE=4 SV=1	CNAG_04361	0.866	0.773	0.82	1.156	1.176	1.209	1.44	0.00049559
J9VRK4	169	S	Unplaced genomic scaffold supercont1.56, whole genome shotgun sequence OS=Cryptococcus gattii EJB2 OX=1296103 GN=I306_01496 PE=4 SV=1	CNAG_04361	0.927	0.91	0.873	1.104	1.03	1.155	1.214	0.0069383
J9VRK4	940	S	Unplaced genomic scaffold supercont1.56, whole genome shotgun sequence OS=Cryptococcus gattii EJB2 OX=1296103 GN=I306_01496 PE=4 SV=1	CNAG_04361	0.908	0.887	0.758	1.166	1.18	1.101	1.35	0.0074962
J9VRK6	400	T	Unplaced genomic scaffold supercont1.8, whole genome shotgun sequence OS=Cryptococcus gattii VGII Ram5 OX=1296110 GN=I313_03800 PE=4 SV=1	CNAG_05714	0.981	1.297	1.126	0.833	0.9	0.863	0.763	0.033937
J9VRL1	38	S	Multidrug resistance protein fnx1	CNAG_05718	1.314	1.494	1.328	0.776	0.532	0.556	0.451	0.0030186
J9VRM3	15	T	ENTH domain-containing protein c	CNAG_05100	0.547	0.6	0.773	1.095	1.136	1.85	2.126	0.020658
J9VRN7	943	T	Unplaced genomic scaffold supercont1.8, whole genome shotgun sequence OS=Cryptococcus gattii CA1280 OX=1296109 GN=I312_03327 PE=4 SV=1	CNAG_04163	0.765	0.718	0.83	1.249	1.104	1.333	1.594	0.002583
J9VRN7	881	S	Unplaced genomic scaffold supercont1.8, whole genome shotgun sequence OS=Cryptococcus gattii CA1280 OX=1296109 GN=I312_03327 PE=4 SV=1	CNAG_04163	0.74	0.817	0.805	1.213	1.143	1.282	1.54	0.00067711
J9VRQ9	237	S	Expressed protein OS=Cryptococcus neoformans var. neoformans serotype D (strain JEC21 / ATCC MYA-565) OX=214684 GN=CNF02020 PE=4 SV=1	CNAG_05776	0.843	0.787	0.845	1.038	1.22	1.266	1.424	0.0058213
J9VRR0	873	S	SCYL protein kinase	CNAG_04191	1.155	1.118	1.065	0.891	0.981	0.79	0.797	0.026502
J9VRR0	687	S	SCYL protein kinase	CNAG_04191	1.034	1.103	1.155	0.937	0.888	0.883	0.823	0.0064049
J9VRR0	689	S	SCYL protein kinase	CNAG_04191	1.104	1.108	1.144	0.958	0.891	0.795	0.788	0.0121437
J9VRR3	100	S	Mortality factor 4-like protein 1	CNAG_05782	1.168	1.128	1.223	0.897	0.927	0.657	0.705	0.032443
J9VRS1	41	S	Expressed protein OS=Cryptococcus neoformans var. neoformans serotype D (strain JEC21 / ATCC MYA-565) OX=214684 GN=CNE00540 PE=4 SV=1	CNAG_02508	0.76	0.915	0.931	1.151	1.106	1.136	1.302	0.0153624
J9VRT4	328	S	Unplaced genomic scaffold supercont1.162, whole genome shotgun sequence OS=Cryptococcus gattii EJB2 OX=1296103 GN=I306_04300 PE=4 SV=1	CNAG_02498	1.05	1.209	1.155	0.939	0.882	0.765	0.757	0.0190167
J9VRT4	430	S	Unplaced genomic scaffold supercont1.162, whole genome shotgun sequence OS=Cryptococcus gattii EJB2 OX=1296103 GN=I306_04300 PE=4 SV=1	CNAG_02498	1.043	1.113	1.209	0.883	0.895	0.858	0.783	0.0055179
J9VRU1	443	S	Expressed protein OS=Cryptococcus neoformans var. neoformans serotype D (strain JEC21 / ATCC MYA-565) OX=214684 GN=CNI03720 PE=4 SV=2	CNAG_04231	0.772	0.876	0.82	1.074	1.142	1.316	1.431	0.0071793
J9VRV4	110	S	Very-long-chain 3-oxoacyl-CoA reductase	CNAG_04488	0.912	0.94	0.863	1.169	1.123	0.992	1.21	0.027201
J9VRV7	474	S	Transmembrane protein	CNAG_04253	1.049	1.346	1.282	0.744	0.781	0.798	0.632	0.0045581
J9VRV8	419	S	Methionine-tRNA ligase, beta subunit	CNAG_05827	0.901	0.911	0.908	1.084	1.094	1.101	1.206	2.3637e-06
J9VRW7	228	S	Unplaced genomic scaffold supercont1.5, whole genome shotgun sequence OS=Cryptococcus gattii VGII Ram5 OX=1296110 GN=I313_02655 PE=4 SV=1	CNAG_04263	0.663	0.783	0.851	1.21	1.128	1.365	1.612	0.0064813
J9VRX0	24	S	Unplaced genomic scaffold supercont1.46, whole genome shotgun sequence OS=Cryptococcus gattii EJB2 OX=1296103 GN=I306_01352 PE=4 SV=1	CNAG_04503	1.094	1.101	1.108	0.932	0.88	0.886	0.817	0.00039646
J9VRX2	128	S	Expressed protein OS=Cryptococcus neoformans var. neoformans serotype D (strain JEC21 / ATCC MYA-565) OX=214684 GN=CNL04600 PE=4 SV=1	CNAG_05165	1.254	1.2	1.127	0.987	0.711	0.722	0.676	0.022376
J9VRX2	131	S	Expressed protein OS=Cryptococcus neoformans var. neoformans serotype D (strain JEC21 / ATCC MYA-565) OX=214684 GN=CNL04600 PE=4 SV=1	CNAG_05165	1.205	1.109	1.15	0.957	0.831	0.747	0.732	0.013839
J9VRX6	32	S	Unplaced genomic scaffold supercont1.13, whole genome shotgun sequence OS=Cryptococcus gattii VGII Ram5 OX=1296110 GN=I313_05011 PE=4 SV=1	CNAG_05170	1.29	1.208	1.079	0.948	0.804	0.671	0.677	0.02438
J9VRX9	2	S	Thioredoxin reductase	CNAG_05847	1.148	1.216	1.189	0.852	0.784	0.811	0.689	0.00022068
J9VRX9	355	T	Thioredoxin reductase	CNAG_05847	1.232	1.067	1.034	0.903	0.834	0.93	0.8	0.024699
J9VRY5	370	Y	Mitogen-activated protein kinase	CNAG_04282	0.575	0.696	0.742	1.183	1.229	1.576	1.981	0.0044848
J9VRY5	757	S	Mitogen-activated protein kinase	CNAG_04282	0.851	0.878	0.901	1.026	1.029	1.315	1.281	0.045181
J9VRY5	608	S	Mitogen-activated protein kinase	CNAG_04282	0.72	0.848	0.755	1.287	1.028	1.362	1.583	0.0100007
J9VRZ4	42	T	Ubiquitin-conjugation factor E4 B	CNAG_05195	1.247	1.392	0.943	0.865	0.817	0.736	0.675	0.037923
J9VRZ6	743	S	Unplaced genomic scaffold supercont2.3, whole genome shotgun sequence OS=Cryptococcus gattii VGIV IND107 OX=1296105 GN=I308_01147 PE=4 SV=1	CNAG_04528	0.623	0.626	0.727	1.182	1.124	1.718	2.036	0.0082846
J9VRZ6	441	S	Unplaced genomic scaffold supercont2.3, whole genome shotgun sequence OS=Cryptococcus gattii VGIV IND107 OX=1296105 GN=I308_01147 PE=4 SV=1	CNAG_04528	0.659	0.719	0.683	1.252	1.108	1.579	1.911	0.0039773
J9VRZ6	166	S	Unplaced genomic scaffold supercont2.3, whole genome shotgun sequence OS=Cryptococcus gattii VGIV IND107 OX=1296105 GN=I308_01147 PE=4 SV=1	CNAG_04528	0.881	0.692	0.728	1.605	1.031	1.062	1.607	0.046155
J9VRZ6	462	S	Unplaced genomic scaffold supercont2.3, whole genome shotgun sequence OS=Cryptococcus gattii VGIV IND107 OX=1296105 GN=I308_01147 PE=4 SV=1	CNAG_04528	0.969	0.889	0.809	1.115	1.022	1.195	1.249	0.031804
J9VS01	488	S	Expressed protein OS=Cryptococcus neoformans var. neoformans serotype D (strain JEC21 / ATCC MYA-565) OX=214684 GN=CNL04140 PE=4 SV=1	CNAG_05215	1.034	1.094	1.199	0.884	0.818	0.97	0.803	0.028397
J9VS01	460	S	Expressed protein OS=Cryptococcus neoformans var. neoformans serotype D (strain JEC21 / ATCC MYA-565) OX=214684 GN=CNL04140 PE=4 SV=1	CNAG_05215	1.101	1.048	1.157	0.987	0.85	0.857	0.815	0.021484
J9VS01	491	S	Expressed protein OS=Cryptococcus neoformans var. neoformans serotype D (strain JEC21 / ATCC MYA-565) OX=214684 GN=CNL04140 PE=4 SV=1	CNAG_05215	1.069	1.144	1.159	0.881	0.757	0.99	0.779	0.035537
J9VS13	26	S	Sentrin/sumo-specific protease	CNAG_05230	0.777	0.735	0.789	1.203	1.17	1.326	1.608	0.00040418
J9VS17	144	S	Protein BMH2	CNAG_05235	0.831	0.866	0.93	1.118	1.126	1.128	1.284	0.0168757
J9VS18	1040	S	SCP160 protein, putative OS=Cryptococcus neoformans var. neoformans serotype D (strain JEC21 / ATCC MYA-565) OX=214684 GN=CNI02220 PE=4 SV=1	CNAG_04327	0.857	0.994	0.864	1.059	1.07	1.157	1.21	0.025875
J9VS19	70	S	TDG/mug DNA glycosylase	CNAG_05891	0.881	0.765	0.756	1.15	1.165	1.283	1.498	0.002517
J9VS19	357	S	TDG/mug DNA glycosylase	CNAG_05891	0.872	0.822	0.834	1.14	1.144	1.187	1.373	0.000136915
J9VS19	355	S	TDG/mug DNA glycosylase	CNAG_05891	0.872	0.822	0.834	1.14	1.144	1.187	1.373	0.000136915
J9VS21	572	S	Signal recognition particle subunit SRP68	CNAG_05240	0.765	0.813	0.8	1.177	1.168	1.277	1.523	0.00024107
J9VS30	495	S	Phosphoacetylglucosamine mutase	CNAG_02445	1.638	1.689	1.475	0.554	0.339	0.306	0.25	0.00163663
J9VS37	130	S	Aspartate kinase	CNAG_04347	1.037	1.234	1.035	0.9	0.951	0.842	0.815	0.040783
J9VS40	314	S	Unplaced genomic scaffold supercont1.6, whole genome shotgun sequence OS=Cryptococcus gattii VGII Ram5 OX=1296110 GN=I313_02877 PE=4 SV=1	CNAG_05911	0.811	0.645	0.816	1.033	1.251	1.444	1.641	0.0166435
J9VS41	35	T	Unplaced genomic scaffold supercont2.28, whole genome shotgun sequence OS=Cryptococcus gattii VGIV IND107 OX=1296105 GN=I308_06750 PE=4 SV=1	CNAG_05262	0.929	0.861	0.887	1.052	1.002	1.269	1.241	0.048518
J9VS41	769	S	Unplaced genomic scaffold supercont2.28, whole genome shotgun sequence OS=Cryptococcus gattii VGIV IND107 OX=1296105 GN=I308_06750 PE=4 SV=1	CNAG_05262	1.413	1.345	1.084	0.855	0.719	0.583	0.561	0.0132373
J9VS42	1102	S	ABC transporter ABCC.6	CNAG_02430	1.084	1.13	1.217	0.878	0.841	0.851	0.749	0.00135658
J9VS43	38	S	Zinc-finger protein	CNAG_04352	0.902	0.801	0.712	1.203	1.021	1.362	1.485	0.021859
J9VS52	17	S	Expressed protein OS=Cryptococcus neoformans var. neoformans serotype D (strain JEC21 / ATCC MYA-565) OX=214684 GN=CNH03580 PE=4 SV=2	CNAG_05272	0.943	0.895	0.847	1.092	1.101	1.121	1.234	0.0027031
J9VS52	15	T	Expressed protein OS=Cryptococcus neoformans var. neoformans serotype D (strain JEC21 / ATCC MYA-565) OX=214684 GN=CNH03580 PE=4 SV=2	CNAG_05272	0.957	0.892	0.865	1.087	1.086	1.112	1.21	0.003424
J9VS53	142	S	ATP-dependent RNA helicase DBP5	CNAG_04362	1.078	1.172	1.445	0.784	0.817	0.704	0.624	0.0088611
J9VS57	614	S	Histone deacetylase	CNAG_05276	1.316	1.261	1.025	1.005	0.724	0.669	0.666	0.046601
J9VS59	327	S	Protein YOP1	CNAG_02409	1.008	1.133	1.164	0.995	0.862	0.838	0.815	0.041304
J9VS59	312	S	Protein YOP1	CNAG_02409	0.879	0.816	0.842	1.341	1.032	1.091	1.365	0.020823
J9VS64	490	S	Nuclear segregation protein Bfr1	CNAG_02404	1.068	1.253	1.125	0.79	0.817	0.947	0.741	0.0145822
J9VS67	108	S	Unplaced genomic scaffold supercont1.89, whole genome shotgun sequence OS=Cryptococcus gattii EJB2 OX=1296103 GN=I306_02633 PE=4 SV=1	CNAG_04903	1.274	1.045	1.073	0.971	0.801	0.837	0.769	0.037041
J9VS70	47	S	Transcription initiation protein SPT3	CNAG_05290	0.717	0.807	0.896	1.189	1.177	1.214	1.479	0.025959
J9VS75	137	S	F-box and WD-40 domain-containing protein CDC4	CNAG_05294	0.522	0.663	0.684	1.341	1.273	1.516	2.21	0.00133698
J9VS75	311	S	F-box and WD-40 domain-containing protein CDC4	CNAG_05294	0.706	0.944	0.672	1.231	1.14	1.307	1.584	0.0142242
J9VS96	28	T	Glycogen debranching enzyme	CNAG_04879	1.122	1.07	1.148	0.907	0.96	0.794	0.797	0.0185236
J9VSA0	99	S	Unplaced genomic scaffold supercont1.10, whole genome shotgun sequence OS=Cryptococcus gattii CA1280 OX=1296109 GN=I312_03762 PE=4 SV=1	CNAG_02360	1.162	1.07	1.087	0.919	0.951	0.811	0.808	0.0169586
J9VSA0	66	T	Unplaced genomic scaffold supercont1.10, whole genome shotgun sequence OS=Cryptococcus gattii CA1280 OX=1296109 GN=I312_03762 PE=4 SV=1	CNAG_02360	1.179	0.976	1.236	0.834	0.864	0.91	0.769	0.027917
J9VSB0	1036	S	Ribonuclease Z	CNAG_05975	0.979	0.702	0.684	1.137	1.381	1.116	1.537	0.030724
J9VSB2	924	S	CMGC/DYRK/DYRK2 protein kinase	CNAG_04433	1.543	1.181	0.991	0.916	0.728	0.64	0.615	0.044297
J9VSB2	798	T	CMGC/DYRK/DYRK2 protein kinase	CNAG_04433	1.077	1.08	1.158	0.936	0.833	0.915	0.81	0.0077978
J9VSB2	713	S	CMGC/DYRK/DYRK2 protein kinase	CNAG_04433	1.215	1.123	1.05	0.813	0.932	0.866	0.771	0.0107769
J9VSB2	299	S	CMGC/DYRK/DYRK2 protein kinase	CNAG_04433	1.092	1.13	1.101	0.938	0.829	0.911	0.806	0.0049557
J9VSB2	234	S	CMGC/DYRK/DYRK2 protein kinase	CNAG_04433	0.967	0.846	0.91	1.063	1.106	1.109	1.204	0.0103633
J9VSB2	304	S	CMGC/DYRK/DYRK2 protein kinase	CNAG_04433	1.092	1.13	1.101	0.938	0.829	0.911	0.806	0.0049557
J9VSC0	507	S	Unplaced genomic scaffold supercont2.10, whole genome shotgun sequence OS=Cryptococcus gattii VGIV IND107 OX=1296105 GN=I308_03957 PE=4 SV=1	CNAG_02335	1.154	1.009	1.184	0.891	0.912	0.851	0.793	0.0127391
J9VSC0	48	S	Unplaced genomic scaffold supercont2.10, whole genome shotgun sequence OS=Cryptococcus gattii VGIV IND107 OX=1296105 GN=I308_03957 PE=4 SV=1	CNAG_02335	1.102	1.076	1.112	0.95	0.918	0.841	0.823	0.0065155
J9VSC4	142	S	Large subunit ribosomal protein L21e	CNAG_02330	1.14	1.071	1.218	0.712	0.995	0.865	0.75	0.046664
J9VSD3	413	S	Inositolphosphorylceramide synthase	CNAG_04453	0.756	0.9	0.792	1.11	1.162	1.28	1.451	0.0050766
J9VSD3	446	S	Inositolphosphorylceramide synthase	CNAG_04453	0.689	0.658	0.744	1.304	1.311	1.295	1.87	0.0032797
J9VSD3	409	S	Inositolphosphorylceramide synthase	CNAG_04453	0.756	0.9	0.792	1.11	1.162	1.28	1.451	0.0050766
J9VSE2	117	S	Expressed protein OS=Cryptococcus neoformans var. neoformans serotype D (strain JEC21 / ATCC MYA-565) OX=214684 GN=CNE02380 PE=4 SV=1	CNAG_02308	1.076	1.118	1.372	0.854	0.75	0.83	0.683	0.0113601
J9VSE2	115	S	Expressed protein OS=Cryptococcus neoformans var. neoformans serotype D (strain JEC21 / ATCC MYA-565) OX=214684 GN=CNE02380 PE=4 SV=1	CNAG_02308	1.063	1.065	1.225	0.89	0.901	0.856	0.789	0.0090249
J9VSE6	97	S	Pre-mRNA-splicing factor ATP-dependent RNA helicase PRP16	CNAG_02303	1.113	1.131	1.108	0.945	0.813	0.889	0.79	0.032703
J9VSE6	94	S	Pre-mRNA-splicing factor ATP-dependent RNA helicase PRP16	CNAG_02303	1.095	1.158	1.162	0.884	0.791	0.91	0.757	0.003942
J9VSF2	263	S	PH domain-containing protein	CNAG_06837	1.334	1.338	1.201	0.75	0.657	0.72	0.549	0.00034214
J9VSF2	355	S	PH domain-containing protein	CNAG_06837	1.111	1.245	1.01	0.89	0.836	0.908	0.783	0.020763
J9VSF2	261	S	PH domain-containing protein	CNAG_06837	1.334	1.338	1.201	0.75	0.657	0.72	0.549	0.00034214
J9VSF2	36	S	PH domain-containing protein	CNAG_06837	0.721	0.77	0.928	1.08	1.099	1.402	1.48	0.025978
J9VSF2	361	S	PH domain-containing protein	CNAG_06837	1.133	1.23	0.994	0.881	0.826	0.937	0.788	0.030359
J9VSF4	239	S	Forkhead transcription factor 3	CNAG_03116	0.821	0.893	0.919	1.133	1.074	1.16	1.279	0.0037811
J9VSF4	262	T	Forkhead transcription factor 3	CNAG_03116	0.908	0.921	0.876	1.169	1.112	1.013	1.218	0.0117969
J9VSF4	112	S	Forkhead transcription factor 3	CNAG_03116	0.844	0.862	0.991	1.11	1.08	1.113	1.225	0.0161193
J9VSF4	113	S	Forkhead transcription factor 3	CNAG_03116	0.844	0.862	0.991	1.11	1.08	1.113	1.225	0.0161193
J9VSF6	391	S	Unplaced genomic scaffold supercont1.46, whole genome shotgun sequence OS=Cryptococcus gattii EJB2 OX=1296103 GN=I306_01379 PE=4 SV=1	CNAG_04478	1.081	1.247	1.064	0.863	0.838	0.906	0.769	0.0091843
J9VSF6	877	T	Unplaced genomic scaffold supercont1.46, whole genome shotgun sequence OS=Cryptococcus gattii EJB2 OX=1296103 GN=I306_01379 PE=4 SV=1	CNAG_04478	0.69	0.812	0.951	1.108	1.076	1.362	1.446	0.035165
J9VSF6	659	S	Unplaced genomic scaffold supercont1.46, whole genome shotgun sequence OS=Cryptococcus gattii EJB2 OX=1296103 GN=I306_01379 PE=4 SV=1	CNAG_04478	1.226	1.131	1.073	0.789	0.83	0.951	0.749	0.0129004
J9VSF6	68	S	Unplaced genomic scaffold supercont1.46, whole genome shotgun sequence OS=Cryptococcus gattii EJB2 OX=1296103 GN=I306_01379 PE=4 SV=1	CNAG_04478	0.833	0.799	0.806	1.182	1.071	1.31	1.461	0.0032029
J9VSF6	891	S	Unplaced genomic scaffold supercont1.46, whole genome shotgun sequence OS=Cryptococcus gattii EJB2 OX=1296103 GN=I306_01379 PE=4 SV=1	CNAG_04478	1.273	1.143	1.135	0.816	0.74	0.892	0.689	0.0046773
J9VSF6	898	S	Unplaced genomic scaffold supercont1.46, whole genome shotgun sequence OS=Cryptococcus gattii EJB2 OX=1296103 GN=I306_01379 PE=4 SV=1	CNAG_04478	0.759	0.926	0.808	1.111	1.043	1.353	1.407	0.025884
J9VSF6	966	S	Unplaced genomic scaffold supercont1.46, whole genome shotgun sequence OS=Cryptococcus gattii EJB2 OX=1296103 GN=I306_01379 PE=4 SV=1	CNAG_04478	1.192	1.143	1.17	0.775	0.79	0.931	0.712	0.0044952
J9VSF6	28	S	Unplaced genomic scaffold supercont1.46, whole genome shotgun sequence OS=Cryptococcus gattii EJB2 OX=1296103 GN=I306_01379 PE=4 SV=1	CNAG_04478	0.693	0.65	0.745	1.202	1.245	1.464	1.873	0.00098357
J9VSF6	115	S	Unplaced genomic scaffold supercont1.46, whole genome shotgun sequence OS=Cryptococcus gattii EJB2 OX=1296103 GN=I306_01379 PE=4 SV=1	CNAG_04478	1.196	1.123	1.078	0.846	0.907	0.851	0.767	0.0021161
J9VSF6	900	S	Unplaced genomic scaffold supercont1.46, whole genome shotgun sequence OS=Cryptococcus gattii EJB2 OX=1296103 GN=I306_01379 PE=4 SV=1	CNAG_04478	0.789	0.866	0.818	1.149	1.048	1.331	1.427	0.0093024
J9VSF6	390	S	Unplaced genomic scaffold supercont1.46, whole genome shotgun sequence OS=Cryptococcus gattii EJB2 OX=1296103 GN=I306_01379 PE=4 SV=1	CNAG_04478	1.146	1.124	1.104	0.847	0.866	0.912	0.778	0.00050095
J9VSF6	114	S	Unplaced genomic scaffold supercont1.46, whole genome shotgun sequence OS=Cryptococcus gattii EJB2 OX=1296103 GN=I306_01379 PE=4 SV=1	CNAG_04478	1.363	1.257	1.042	0.84	0.788	0.71	0.638	0.0088847
J9VSF6	969	S	Unplaced genomic scaffold supercont1.46, whole genome shotgun sequence OS=Cryptococcus gattii EJB2 OX=1296103 GN=I306_01379 PE=4 SV=1	CNAG_04478	1.104	1.095	1.143	0.849	0.847	0.963	0.796	0.0065762
J9VSF6	98	S	Unplaced genomic scaffold supercont1.46, whole genome shotgun sequence OS=Cryptococcus gattii EJB2 OX=1296103 GN=I306_01379 PE=4 SV=1	CNAG_04478	0.857	0.834	0.825	1.144	1.039	1.3	1.384	0.0081984
J9VSF6	903	S	Unplaced genomic scaffold supercont1.46, whole genome shotgun sequence OS=Cryptococcus gattii EJB2 OX=1296103 GN=I306_01379 PE=4 SV=1	CNAG_04478	0.853	0.884	0.896	1.041	1.03	1.296	1.279	0.034484
J9VSG8	308	S	NAD-dependent protein deacetylase	CNAG_07712	1.021	1.152	1.129	0.873	0.93	0.895	0.817	0.0084643
J9VSH3	87	T	Clathrin light chain	CNAG_04499	1.051	1.089	1.158	0.94	0.799	0.962	0.819	0.035682
J9VSH3	143	S	Clathrin light chain	CNAG_04499	1.174	1.043	1.122	0.968	0.924	0.77	0.797	0.041721
J9VSH5	273	S	IKS protein kinase	CNAG_06809	1.167	1.175	1.109	0.855	0.859	0.835	0.739	0.000118191
J9VSI6	414	S	Mitogen-activated protein kinase	CNAG_04514	1.719	1.595	1.656	0.352	0.321	0.356	0.207	1.1523e-06
J9VSI6	193	T	Mitogen-activated protein kinase	CNAG_04514	1.192	1.141	1.105	0.87	0.812	0.881	0.745	0.0009379
J9VSI6	377	S	Mitogen-activated protein kinase	CNAG_04514	1.23	1.379	1.438	0.624	0.609	0.72	0.483	0.00048056
J9VSI6	404	S	Mitogen-activated protein kinase	CNAG_04514	1.765	1.754	1.813	0.269	0.174	0.226	0.125	0.003664
J9VSJ2	38	T	60S ribosomal protein L6	CNAG_02234	1.195	1.191	1.053	0.916	0.849	0.796	0.745	0.0071248
J9VSJ2	40	T	60S ribosomal protein L6	CNAG_02234	1.2	1.113	1.099	0.864	0.916	0.809	0.759	0.0036025
J9VSJ3	634	S	Transcription factor STE12	CNAG_01454	1.084	1.103	1.165	0.9	0.846	0.903	0.79	0.00148486
J9VSK5	139	S	Transcription factor	CNAG_01438	1.109	1.06	1.113	0.966	0.829	0.922	0.828	0.0163832
J9VSL1	46	T	Large subunit ribosomal protein L14e	CNAG_04799	1.031	1.209	1.104	0.857	0.883	0.915	0.794	0.0100966
J9VSL2	137	S	Unplaced genomic scaffold supercont2.13, whole genome shotgun sequence OS=Cryptococcus gattii VGIV IND107 OX=1296105 GN=I308_04639 PE=4 SV=1	CNAG_02211	1.271	1.132	1.196	0.856	0.732	0.813	0.667	0.0020431
J9VSL7	274	S	Endoplasmic reticulum protein	CNAG_01422	0.89	0.927	0.827	1.25	1.109	0.997	1.269	0.032678
J9VSL7	231	S	Endoplasmic reticulum protein	CNAG_01422	0.951	0.882	0.84	1.162	0.99	1.175	1.245	0.030316
J9VSM0	139	S	ENTH domain-containing protein	CNAG_03155	0.869	0.868	0.808	1.25	1.097	1.108	1.358	0.0032574
J9VSM5	387	T	Septin	CNAG_02196	1.195	1.027	1.057	0.886	0.876	0.959	0.83	0.027316
J9VSM6	30	S	Nucleolysin TIA-1/TIAR	CNAG_01413	0.837	0.84	0.871	1.031	1.131	1.29	1.355	0.0106435
J9VSN0	94	S	DNA cross-link repair 1A protein, variant	CNAG_03160	0.771	0.872	0.885	1.066	1.25	1.156	1.373	0.0074987
J9VSN1	1560	T	PH and SEC7 domain-containing protein	CNAG_01408	1.054	1.168	1.27	0.929	0.754	0.825	0.718	0.0148988
J9VSN1	432	S	PH and SEC7 domain-containing protein	CNAG_01408	1.213	1.038	1.049	0.992	0.86	0.848	0.818	0.047481
J9VSN4	26	S	Myosin regulatory light chain	CNAG_02186	0.675	0.808	0.798	1.237	1.192	1.29	1.63	0.00139801
J9VSQ1	1085	T	STE/STE11/BCK1 protein kinase	CNAG_04755	1.119	1.136	1.05	0.951	0.822	0.923	0.816	0.0154234
J9VSQ1	1481	S	STE/STE11/BCK1 protein kinase	CNAG_04755	1.407	1.533	1.558	0.51	0.476	0.515	0.334	1.53515e-05
J9VSQ1	413	S	STE/STE11/BCK1 protein kinase	CNAG_04755	0.801	0.91	0.952	1.202	1.032	1.104	1.253	0.029004
J9VSQ1	93	S	STE/STE11/BCK1 protein kinase	CNAG_04755	1.026	1.131	1.124	0.935	0.937	0.847	0.829	0.0148402
J9VSQ1	416	S	STE/STE11/BCK1 protein kinase	CNAG_04755	0.792	0.842	0.945	1.204	1.092	1.125	1.326	0.008676
J9VSQ1	1187	S	STE/STE11/BCK1 protein kinase	CNAG_04755		0.59	0.63	1.103	1.27	1.407	2.066	0.0046445
J9VSQ1	213	S	STE/STE11/BCK1 protein kinase	CNAG_04755	1.007	1.194	1.159	0.919	0.807	0.915	0.786	0.02388
J9VSQ1	243	S	STE/STE11/BCK1 protein kinase	CNAG_04755	1.013	1.196	1.214	0.914	0.872	0.789	0.752	0.0173806
J9VSQ1	52	S	STE/STE11/BCK1 protein kinase	CNAG_04755	0.697	0.752	0.749	1.18	1.243	1.378	1.729	0.00045931
J9VSQ1	1484	S	STE/STE11/BCK1 protein kinase	CNAG_04755	1.307	1.562	1.63	0.45	0.473	0.578	0.334	0.00042114
J9VSQ2	995	S	BUB protein kinase	CNAG_03184	0.746	0.703	0.82	1.149	1.01	1.572	1.644	0.025577
J9VSQ2	480	T	BUB protein kinase	CNAG_03184	0.765	0.734	0.878	1.161	1.043	1.419	1.524	0.0167428
J9VSQ6	978	S	DIL and ankyrin domain-containing protein	CNAG_03189	0.87	0.814	0.841	1.298	1.014	1.163	1.376	0.0131171
J9VSR6	25	S	DNA primase large subunit	CNAG_04742	0.933	0.902	0.811	1.155	1.159	1.041	1.268	0.0123797
J9VSR6	26	T	DNA primase large subunit	CNAG_04742	0.913	0.838	0.824	1.243	1.139	1.044	1.33	0.0088389
J9VSR9	21	S	Unplaced genomic scaffold supercont1.9, whole genome shotgun sequence OS=Cryptococcus gattii CA1280 OX=1296109 GN=I312_03541 PE=4 SV=1	CNAG_04737	1.415	1.271	1.211	0.734	0.651	0.718	0.54	0.00047706
J9VSR9	310	S	Unplaced genomic scaffold supercont1.9, whole genome shotgun sequence OS=Cryptococcus gattii CA1280 OX=1296109 GN=I312_03541 PE=4 SV=1	CNAG_04737	1.242	1.236	1.02	0.937	0.785	0.78	0.715	0.0193427
J9VSR9	332	S	Unplaced genomic scaffold supercont1.9, whole genome shotgun sequence OS=Cryptococcus gattii CA1280 OX=1296109 GN=I312_03541 PE=4 SV=1	CNAG_04737	1.074	1.096	1.135	0.833	0.837	1.025	0.815	0.041163
J9VSR9	326	S	Unplaced genomic scaffold supercont1.9, whole genome shotgun sequence OS=Cryptococcus gattii CA1280 OX=1296109 GN=I312_03541 PE=4 SV=1	CNAG_04737	1.1	1.083	1.131	0.858	0.838	0.989	0.81	0.0161442
J9VSR9	18	S	Unplaced genomic scaffold supercont1.9, whole genome shotgun sequence OS=Cryptococcus gattii CA1280 OX=1296109 GN=I312_03541 PE=4 SV=1	CNAG_04737	1.39	1.26	1.211	0.733	0.67	0.736	0.554	0.0003218
J9VSR9	16	S	Unplaced genomic scaffold supercont1.9, whole genome shotgun sequence OS=Cryptococcus gattii CA1280 OX=1296109 GN=I312_03541 PE=4 SV=1	CNAG_04737	1.09	1.245	1.062	0.936	0.936	0.731	0.766	0.047996
J9VST3	323	S	Unplaced genomic scaffold supercont1.2, whole genome shotgun sequence OS=Cryptococcus gattii CA1280 OX=1296109 GN=I312_00750 PE=4 SV=1	CNAG_04721	1.027	1.268	1.105	0.893	0.812	0.895	0.765	0.0188997
J9VST6	17	S	KH domain-containing protein	CNAG_04716	1.476	1.365	1.341	0.648	0.584	0.586	0.435	5.5179e-05
J9VST9	407	T	Unplaced genomic scaffold supercont2.1, whole genome shotgun sequence OS=Cryptococcus gattii VGIV IND107 OX=1296105 GN=I308_00186 PE=4 SV=1	CNAG_01353	0.904	0.866	0.916	1.249	0.977	1.088	1.234	0.048336
J9VSU3	42	S	RNA-binding protein 39	CNAG_02130	0.774	0.571	0.749	1.401	0.977	1.528	1.865	0.021399
J9VSV0	34	S	alpha-1,2-Mannosidase	CNAG_03240	0.618	0.93	0.883	1.128	1.263	1.178	1.468	0.039699
J9VSV5	508	S	ATPase	CNAG_01340	0.84	0.778	0.797	1.122	1.11	1.353	1.484	0.0045572
J9VSV5	507	S	ATPase	CNAG_01340	0.911	0.802	0.833	1.086	1.094	1.274	1.357	0.009157
J9VSV9	397	S	Unplaced genomic scaffold supercont1.83, whole genome shotgun sequence OS=Cryptococcus gattii EJB2 OX=1296103 GN=I306_02409 PE=4 SV=1	CNAG_01335	1.147	1.083	1.164	0.922	0.839	0.846	0.768	0.0021011
J9VSV9	399	S	Unplaced genomic scaffold supercont1.83, whole genome shotgun sequence OS=Cryptococcus gattii EJB2 OX=1296103 GN=I306_02409 PE=4 SV=1	CNAG_01335	1.147	1.083	1.164	0.922	0.839	0.846	0.768	0.0021011
J9VSW3	65	S	Unplaced genomic scaffold supercont1.2, whole genome shotgun sequence OS=Cryptococcus gattii VGII Ram5 OX=1296110 GN=I313_01253 PE=4 SV=1	CNAG_04686	1.014	1.214	1.141	0.854	0.825	0.952	0.781	0.022483
J9VSW5	349	S	Expressed protein OS=Cryptococcus neoformans var. neoformans serotype D (strain JEC21 / ATCC MYA-565) OX=214684 GN=CND04460 PE=4 SV=1	CNAG_01330	1.474	1.139	1.438	0.621	0.45	0.879	0.481	0.022223
J9VSW5	357	S	Expressed protein OS=Cryptococcus neoformans var. neoformans serotype D (strain JEC21 / ATCC MYA-565) OX=214684 GN=CND04460 PE=4 SV=1	CNAG_01330	0.779	0.963	0.846	1.113	1.204	1.094	1.318	0.0150968
J9VSW8	391	S	Unplaced genomic scaffold supercont1.83, whole genome shotgun sequence OS=Cryptococcus gattii EJB2 OX=1296103 GN=I306_02492 PE=4 SV=1	CNAG_04681	1.474	1.37	1.181	0.724	0.62	0.63	0.49	0.00096071
J9VSW8	519	S	Unplaced genomic scaffold supercont1.83, whole genome shotgun sequence OS=Cryptococcus gattii EJB2 OX=1296103 GN=I306_02492 PE=4 SV=1	CNAG_04681	1.197	1.246	1.168	0.826	0.735	0.828	0.662	0.00068233
J9VSW8	586	S	Unplaced genomic scaffold supercont1.83, whole genome shotgun sequence OS=Cryptococcus gattii EJB2 OX=1296103 GN=I306_02492 PE=4 SV=1	CNAG_04681	1.312	1.239	1.229	0.739	0.723	0.758	0.587	2.3721e-05
J9VSW8	476	S	Unplaced genomic scaffold supercont1.83, whole genome shotgun sequence OS=Cryptococcus gattii EJB2 OX=1296103 GN=I306_02492 PE=4 SV=1	CNAG_04681	1.319	1.134	1.179	0.967	0.629	0.771	0.652	0.028856
J9VSW8	497	S	Unplaced genomic scaffold supercont1.83, whole genome shotgun sequence OS=Cryptococcus gattii EJB2 OX=1296103 GN=I306_02492 PE=4 SV=1	CNAG_04681	1.111	1.357	1.235	0.721	0.765	0.811	0.62	0.0020828
J9VSW8	522	S	Unplaced genomic scaffold supercont1.83, whole genome shotgun sequence OS=Cryptococcus gattii EJB2 OX=1296103 GN=I306_02492 PE=4 SV=1	CNAG_04681	1.198	1.148	1.147	0.868	0.755	0.884	0.718	0.0029849
J9VSW8	358	S	Unplaced genomic scaffold supercont1.83, whole genome shotgun sequence OS=Cryptococcus gattii EJB2 OX=1296103 GN=I306_02492 PE=4 SV=1	CNAG_04681	1.081	1.18	1.231	0.833	0.844	0.831	0.718	0.0134197
J9VSX5	192	S	Fatty acid synthase subunit alpha, fungi type	CNAG_02100	0.94	1.256	1.311	0.798	0.776	0.919	0.711	0.046203
J9VSX5	193	S	Fatty acid synthase subunit alpha, fungi type	CNAG_02100	0.972	1.209	1.233	0.842	0.826	0.917	0.757	0.029736
J9VSX5	191	S	Fatty acid synthase subunit alpha, fungi type	CNAG_02100	0.893	1.438	1.496	0.704	0.63	0.839	0.568	0.042042
J9VSX5	177	S	Fatty acid synthase subunit alpha, fungi type	CNAG_02100	1.094	1.067	1.407	0.759	0.723	0.95	0.682	0.034976
J9VSZ4	203	S	Protein phosphatase regulator, putative OS=Cryptococcus neoformans var. neoformans serotype D (strain JEC21 / ATCC MYA-565)OX=214684 GN=CNG02820 PE=4 SV=2	CNAG_03295	0.528	0.47	0.636	1.413	1.258	1.694	2.671	0.00135552
J9VSZ4	263	T	Protein phosphatase regulator, putative OS=Cryptococcus neoformans var. neoformans serotype D (strain JEC21 / ATCC MYA-565)OX=214684 GN=CNG02820 PE=4 SV=2	CNAG_03295	0.823	0.959	0.847	1.102	1.118	1.151	1.282	0.0067238
J9VSZ4	655	S	Protein phosphatase regulator, putative OS=Cryptococcus neoformans var. neoformans serotype D (strain JEC21 / ATCC MYA-565)OX=214684 GN=CNG02820 PE=4 SV=2	CNAG_03295	0.742	0.859	0.855	1.099	1.08	1.364	1.443	0.0152014
J9VSZ4	268	S	Protein phosphatase regulator, putative OS=Cryptococcus neoformans var. neoformans serotype D (strain JEC21 / ATCC MYA-565)OX=214684 GN=CNG02820 PE=4 SV=2	CNAG_03295	0.76	0.88	0.833	1.091	1.146	1.29	1.426	0.0056806
J9VSZ4	279	S	Protein phosphatase regulator, putative OS=Cryptococcus neoformans var. neoformans serotype D (strain JEC21 / ATCC MYA-565)OX=214684 GN=CNG02820 PE=4 SV=2	CNAG_03295	0.778	0.921	0.839	1.157	1.148	1.157	1.364	0.023541
J9VSZ4	677	S	Protein phosphatase regulator, putative OS=Cryptococcus neoformans var. neoformans serotype D (strain JEC21 / ATCC MYA-565)OX=214684 GN=CNG02820 PE=4 SV=2	CNAG_03295	0.682	0.751	0.863	1.154	1.067	1.483	1.613	0.0171993
J9VSZ4	584	S	Protein phosphatase regulator, putative OS=Cryptococcus neoformans var. neoformans serotype D (strain JEC21 / ATCC MYA-565)OX=214684 GN=CNG02820 PE=4 SV=2	CNAG_03295	0.61	0.584	0.624	1.219	1.334	1.629	2.3	0.00071651
J9VSZ4	325	S	Protein phosphatase regulator, putative OS=Cryptococcus neoformans var. neoformans serotype D (strain JEC21 / ATCC MYA-565)OX=214684 GN=CNG02820 PE=4 SV=2	CNAG_03295	0.767	0.829	0.8	1.208	1.186	1.209	1.504	6.1224e-05
J9VT09	239	S	Eukaryotic translation initiation factor 6	CNAG_04628	1.174	1.154	0.989	0.908	0.873	0.902	0.809	0.0199817
J9VT10	139	S	Vesicle-mediated transport-related protein, putative OS=Cryptococcus neoformans var. neoformans serotype D (strain JEC21/ ATCC MYA-565) OX=214684 GN=CND04020 PE=4 SV=1	CNAG_01282	1.078	1.241	1.195	0.813	0.769	0.905	0.708	0.0055561
J9VT10	143	S	Vesicle-mediated transport-related protein, putative OS=Cryptococcus neoformans var. neoformans serotype D (strain JEC21/ ATCC MYA-565) OX=214684 GN=CND04020 PE=4 SV=1	CNAG_01282	1.097	1.283	1.225	0.79	0.729	0.875	0.664	0.0043183
J9VT10	103	S	Vesicle-mediated transport-related protein, putative OS=Cryptococcus neoformans var. neoformans serotype D (strain JEC21/ ATCC MYA-565) OX=214684 GN=CND04020 PE=4 SV=1	CNAG_01282	1.079	1.129	1.155	0.983	0.754	0.899	0.784	0.036305
J9VT13	51	S	Endoplasmic reticulum protein	CNAG_04622	0.838	0.679	0.789	1.174	1.176	1.344	1.602	0.0035555
J9VT13	54	T	Endoplasmic reticulum protein	CNAG_04622	0.838	0.679	0.789	1.174	1.176	1.344	1.602	0.0035555
J9VT13	48	T	Endoplasmic reticulum protein	CNAG_04622	0.809	0.647	0.774	1.17	1.177	1.424	1.691	0.0050155
J9VT16	456	S	ChAPs family protein	CNAG_03325	1.129	1.202	1.187	0.847	0.835	0.8	0.706	0.000175356
J9VT28	361	S	RalA-binding protein 1	CNAG_04832	0.778	0.852	0.878	1.109	1.128	1.255	1.392	0.0033808
J9VT28	153	S	RalA-binding protein 1	CNAG_04832	0.803	0.906	0.964	1.036	1.143	1.147	1.244	0.025181
J9VT29	263	T	Replication fork protection complex subunit Csm3/Swi3	CNAG_04603	0.854	0.747	0.935	1.129	1.053	1.283	1.366	0.022956
J9VT29	23	S	Replication fork protection complex subunit Csm3/Swi3	CNAG_04603	0.932	0.899	0.869	1.1	1.093	1.106	1.222	0.00060431
J9VT32	94	S	Mediator of RNA polymerase II transcription subunit 11	CNAG_04827	1.175	1.332	1.268	0.8	0.66	0.764	0.589	0.00149624
J9VT39	53	S	Unplaced genomic scaffold supercont1.9, whole genome shotgun sequence OS=Cryptococcus gattii CA1280 OX=1296109 GN=I312_03619 PE=3 SV=1	CNAG_04817	0.827	0.851	0.859	1.044	1.159	1.259	1.365	0.005105
J9VT51	627	S	Protein transporter SEC31	CNAG_04803	1.183	1.073	1.081	0.87	0.877	0.916	0.798	0.003083
J9VT51	951	S	Protein transporter SEC31	CNAG_04803	1.119	1.076	1.126	0.889	0.871	0.919	0.807	0.00052326
J9VT51	1163	S	Protein transporter SEC31	CNAG_04803	1.353	1.127	1.043	0.903	0.825	0.749	0.703	0.020695
J9VT54	197	S	G2/mitotic-specific cyclin 1/2	CNAG_04575	0.796	0.938	0.86	1.055	1.062	1.289	1.313	0.02898
J9VT54	198	S	G2/mitotic-specific cyclin 1/2	CNAG_04575	0.792	0.935	0.858	1.065	1.056	1.293	1.321	0.027798
J9VT54	208	S	G2/mitotic-specific cyclin 1/2	CNAG_04575	0.803	0.815	0.808	1.113	1.069	1.392	1.473	0.043645
J9VT54	176	S	G2/mitotic-specific cyclin 1/2	CNAG_04575	0.83	0.871	0.887	1.051	1.05	1.312	1.319	0.024022
J9VT54	177	S	G2/mitotic-specific cyclin 1/2	CNAG_04575	0.83	0.871	0.887	1.051	1.05	1.312	1.319	0.024022
J9VT54	175	T	G2/mitotic-specific cyclin 1/2	CNAG_04575	0.83	0.871	0.887	1.051	1.05	1.312	1.319	0.024022
J9VT54	148	S	G2/mitotic-specific cyclin 1/2	CNAG_04575	0.939	0.78	0.859	1.077	1.114	1.231	1.327	0.013159
J9VT60	225	S	Unplaced genomic scaffold supercont1.85, whole genome shotgun sequence OS=Cryptococcus gattii EJB2 OX=1296103 GN=I306_02604 PE=4 SV=1	CNAG_04570	1.169	1.061	1.058	0.94	0.927	0.845	0.825	0.0147002
J9VT60	282	S	Unplaced genomic scaffold supercont1.85, whole genome shotgun sequence OS=Cryptococcus gattii EJB2 OX=1296103 GN=I306_02604 PE=4 SV=1	CNAG_04570	1.059	1.138	1.158	0.881	0.817	0.947	0.788	0.0092001
J9VT60	2	S	Unplaced genomic scaffold supercont1.85, whole genome shotgun sequence OS=Cryptococcus gattii EJB2 OX=1296103 GN=I306_02604 PE=4 SV=1	CNAG_04570	1.114	1.091	1.111	0.881	0.924	0.879	0.809	0.00027536
J9VT63	594	T	Unplaced genomic scaffold supercont1.6, whole genome shotgun sequence OS=Cryptococcus gattii VGII Ram5 OX=1296110 GN=I313_03033 PE=4 SV=1	CNAG_04788	0.578	0.853	0.842	1.345	1.175	1.205	1.639	0.0193758
J9VT63	593	S	Unplaced genomic scaffold supercont1.6, whole genome shotgun sequence OS=Cryptococcus gattii VGII Ram5 OX=1296110 GN=I313_03033 PE=4 SV=1	CNAG_04788	0.784	0.831	0.991	1.159	1.088	1.146	1.302	0.021296
J9VT63	1883	S	Unplaced genomic scaffold supercont1.6, whole genome shotgun sequence OS=Cryptococcus gattii VGII Ram5 OX=1296110 GN=I313_03033 PE=4 SV=1	CNAG_04788	0.663	0.868	0.977	1.157	1.123	1.212	1.392	0.042476
J9VT63	984	S	Unplaced genomic scaffold supercont1.6, whole genome shotgun sequence OS=Cryptococcus gattii VGII Ram5 OX=1296110 GN=I313_03033 PE=4 SV=1	CNAG_04788	0.766	0.873	1.003	1.129	1.072	1.157	1.271	0.038836
J9VT63	1034	S	Unplaced genomic scaffold supercont1.6, whole genome shotgun sequence OS=Cryptococcus gattii VGII Ram5 OX=1296110 GN=I313_03033 PE=4 SV=1	CNAG_04788	0.79	0.887	0.957	1.164	1.069	1.133	1.278	0.0154771
J9VT63	1032	S	Unplaced genomic scaffold supercont1.6, whole genome shotgun sequence OS=Cryptococcus gattii VGII Ram5 OX=1296110 GN=I313_03033 PE=4 SV=1	CNAG_04788	0.79	0.887	0.957	1.164	1.069	1.133	1.278	0.0154771
J9VT66	81	S	Alpha-ketoglutarate catabolism dioxygenase	CNAG_03389	0.644	0.786	0.796	1.344	1.2	1.23	1.695	0.0022834
J9VT67	546	S	3-hydroxy-3-methylglutaryl coenzyme A reductase	CNAG_06534	1.467	1.327	1.144	0.715	0.622	0.725	0.524	0.00179691
J9VT69	346	S	Unplaced genomic scaffold supercont1.2, whole genome shotgun sequence OS=Cryptococcus gattii VGII Ram5 OX=1296110 GN=I313_01098 PE=4 SV=1	CNAG_01256	1.185	1.104	1.02	1.004	0.835	0.852	0.813	0.045638
J9VT78	33	S	Non-histone chromosomal protein 6	CNAG_06544	0.736	0.869	0.799	1.224	1.204	1.168	1.496	0.00125665
J9VT79	180	T	Expressed protein OS=Cryptococcus neoformans var. neoformans serotype D (strain JEC21 / ATCC MYA-565) OX=214684 GN=CND03640 PE=4 SV=1	CNAG_01246	0.766	0.835	0.976	1.134	1.101	1.188	1.328	0.0177815
J9VT79	196	T	Expressed protein OS=Cryptococcus neoformans var. neoformans serotype D (strain JEC21 / ATCC MYA-565) OX=214684 GN=CND03640 PE=4 SV=1	CNAG_01246	0.782	0.812	0.989	1.133	1.084	1.2	1.323	0.022355
J9VTA2	297	S	Calcineurin temperature suppressor Cts1	CNAG_03422	1.022	1.261	1.037	0.952	0.85	0.877	0.807	0.049478
J9VTA4	38	S	Large subunit ribosomal protein L12	CNAG_01480	0.708	0.788	0.92	1.09	1.12	1.374	1.483	0.020064
J9VTB5	607	S	Dual specificity phosphatase 12	CNAG_01203	0.889	0.84	0.979	1.037	1.049	1.206	1.216	0.041784
J9VTB5	336	T	Dual specificity phosphatase 12	CNAG_01203	1.01	1.193	1.154	0.883	0.851	0.909	0.787	0.0120588
J9VTB5	438	S	Dual specificity phosphatase 12	CNAG_01203	0.9	0.912	0.828	1.028	1.056	1.276	1.273	0.033242
J9VTB5	332	S	Dual specificity phosphatase 12	CNAG_01203	1.011	1.188	1.148	0.879	0.852	0.923	0.793	0.0132975
J9VTB5	439	S	Dual specificity phosphatase 12	CNAG_01203	0.767	0.808	0.787	1.139	1.169	1.329	1.54	0.00100422
J9VTB7	29	S	Unplaced genomic scaffold supercont1.4, whole genome shotgun sequence OS=Cryptococcus gattii VGII Ram5 OX=1296110 GN=I313_01990 PE=4 SV=1	CNAG_03437	1.163	1.333	1.423	0.734	0.61	0.738	0.531	0.00184149
J9VTB8	159	S	Expressed protein OS=Cryptococcus neoformans var. neoformans serotype D (strain JEC21 / ATCC MYA-565) OX=214684 GN=CNF04400 PE=4 SV=1	CNAG_06578	1.06	1.241	1.362	0.771	0.76	0.806	0.638	0.0041187
J9VTB8	155	T	Expressed protein OS=Cryptococcus neoformans var. neoformans serotype D (strain JEC21 / ATCC MYA-565) OX=214684 GN=CNF04400 PE=4 SV=1	CNAG_06578	1.06	1.241	1.362	0.771	0.76	0.806	0.638	0.0041187
J9VTB8	146	T	Expressed protein OS=Cryptococcus neoformans var. neoformans serotype D (strain JEC21 / ATCC MYA-565) OX=214684 GN=CNF04400 PE=4 SV=1	CNAG_06578	0.732	0.807	0.864	1.252	1.182	1.162	1.496	0.00159633
J9VTC4	296	S	Unplaced genomic scaffold supercont1.15, whole genome shotgun sequence OS=Cryptococcus gattii CA1280 OX=1296109 GN=I312_05083 PE=4 SV=1	CNAG_06584	0.871	0.853	0.845	1.19	1.059	1.183	1.336	0.00178076
J9VTC5	925	S	GTPase activating protein	CNAG_04720	0.786	0.821	0.792	1.118	1.086	1.397	1.501	0.0077221
J9VTC5	923	S	GTPase activating protein	CNAG_04720	0.79	0.858	0.826	1.153	1.001	1.372	1.425	0.021257
J9VTD2	368	S	Unplaced genomic scaffold supercont1.82, whole genome shotgun sequence OS=Cryptococcus gattii EJB2 OX=1296103 GN=I306_02259 PE=4 SV=1	CNAG_01183	0.88	0.918	0.907	1.086	1.068	1.142	1.218	0.00114146
J9VTD6	3	S	DNA-directed RNA polymerase I and III subunit RPAC1	CNAG_01179	1.662	0.968	1.306	0.766	0.621	0.677	0.524	0.020363
J9VTE3	97	S	Small subunit ribosomal protein S17	CNAG_01170	1.117	1.272	1.223	0.803	0.766	0.819	0.661	0.00067803
J9VTF0	20	S	U3 small nucleolar RNA-associated protein 21	CNAG_07439	0.776	0.812	0.842	1.145	1.113	1.312	1.469	0.0023995
J9VTF3	71	S	Glycerol kinase	CNAG_01155	1.121	1.153	1.081	0.825	0.847	0.973	0.788	0.0116233
J9VTF3	70	S	Glycerol kinase	CNAG_01155	1.121	1.153	1.081	0.825	0.847	0.973	0.788	0.0116233
J9VTF3	107	T	Glycerol kinase	CNAG_01155	0.882	0.733	0.72	1.15	1.178	1.337	1.57	0.0047842
J9VTF3	112	S	Glycerol kinase	CNAG_01155	0.929	0.853	0.892	1.02	1.095	1.211	1.244	0.017642
J9VTF3	103	S	Glycerol kinase	CNAG_01155	0.935	0.89	0.874	1.036	1.076	1.189	1.223	0.011957
J9VTF3	60	S	Glycerol kinase	CNAG_01155	0.968	0.767	0.886	1.174	1.152	1.053	1.289	0.027219
J9VTG2	219	S	Unplaced genomic scaffold supercont1.2, whole genome shotgun sequence OS=Cryptococcus gattii CA1280 OX=1296109 GN=I312_00985 PE=4 SV=1	CNAG_01145	0.791	0.884	0.995	1.174	1.068	1.088	1.247	0.036062
J9VTH1	457	S	Unplaced genomic scaffold supercont1.201, whole genome shotgun sequence OS=Cryptococcus gattii EJB2 OX=1296103 GN=I306_05441 PE=4 SV=1	CNAG_03496	0.962	0.808	0.929	1.066	1.147	1.088	1.223	0.024084
J9VTH3	151	T	Pyruvate decarboxylase	CNAG_04659	1.367	1.337	1.399	0.676	0.624	0.597	0.462	3.8481e-05
J9VTH3	410	S	Pyruvate decarboxylase	CNAG_04659	1.103	1.231	1.411	0.701	0.747	0.807	0.602	0.0035624
J9VTH4	38	S	Blocked early in transport 1	CNAG_01552	1.06	1.077	1.147	0.87	0.925	0.921	0.827	0.0036773
J9VTH5	160	S	Unplaced genomic scaffold supercont1.1, whole genome shotgun sequence OS=Cryptococcus gattii EJB2 OX=1296103 GN=I306_00067 PE=4 SV=1	CNAG_06599	0.658	0.784	0.91	1.062	1.159	1.426	1.551	0.026518
J9VTH6	311	S	Magnesium transporter	CNAG_03502	0.735	0.664	0.662	1.167	1.262	1.51	1.911	0.0015405
J9VTH7	388	S	Guanine nucleotide exchange protein for ADP-robosylation factor	CNAG_01126	0.985	0.915	0.819	1.025	1.093	1.164	1.207	0.043301
J9VTH7	392	S	Guanine nucleotide exchange protein for ADP-robosylation factor	CNAG_01126	0.941	0.904	0.853	1.114	1.008	1.181	1.224	0.020836
J9VTH9	35	T	Calmodulin	CNAG_01557	0.585	0.565	0.643	1.328	1.421	1.458	2.346	5.8488e-05
J9VTI3	46	S	Peptide alpha-N-acetyltransferase	CNAG_04649	0.824	0.832	0.998	1.117	1.049	1.181	1.261	0.029875
J9VTI5	389	S	Expressed protein OS=Cryptococcus neoformans var. neoformans serotype D (strain JEC21 / ATCC MYA-565) OX=214684 GN=CNF04110 PE=4 SV=1	CNAG_06608	0.883	0.853	0.862	1.097	1.091	1.213	1.309	0.00172153
J9VTI8	36	S	Tetraspanin Tsp2	CNAG_04642	1.269	1.6	1.671	0.561	0.439	0.459	0.321	0.00057643
J9VTJ6	134	S	V-type proton ATPase subunit a	CNAG_01106	1.137	1.179	1.07	0.974	0.882	0.757	0.772	0.028422
J9VTK1	278	S	Glutamate dehydrogenase	CNAG_01577	0.977	0.869	0.857	1.106	1.147	1.044	1.22	0.015981
J9VTK7	425	S	Glycogen [starch] synthase	CNAG_04621	0.751	0.808	0.846	1.063	1.149	1.383	1.495	0.0096777
J9VTL0	126	S	U5 small nuclear ribonucleoprotein component	CNAG_01091	0.772	0.647	0.515	1.485	1.317	1.264	2.102	0.004001
J9VTN2	433	S	Sorting nexin MVP1	CNAG_06664	1.312	1.133	1.121	1.035	0.691	0.707	0.682	0.047384
J9VTP2	1047	S	Unplaced genomic scaffold supercont1.1, whole genome shotgun sequence OS=Cryptococcus gattii EJB2 OX=1296103 GN=I306_00148 PE=4 SV=1	CNAG_06674	0.832	0.829	0.847	1.094	1.056	1.341	1.392	0.049018
J9VTP2	971	S	Unplaced genomic scaffold supercont1.1, whole genome shotgun sequence OS=Cryptococcus gattii EJB2 OX=1296103 GN=I306_00148 PE=4 SV=1	CNAG_06674	0.516	0.636	0.792	1.019	1.045	1.991	2.086	0.049836
J9VTP3	626	S	Unplaced genomic scaffold supercont1.84, whole genome shotgun sequence OS=Cryptococcus gattii EJB2 OX=1296103 GN=I306_02585 PE=4 SV=1	CNAG_04587	0.81	0.958	0.857	1.061	1.079	1.236	1.286	0.021859
J9VTP3	726	S	Unplaced genomic scaffold supercont1.84, whole genome shotgun sequence OS=Cryptococcus gattii EJB2 OX=1296103 GN=I306_02585 PE=4 SV=1	CNAG_04587	1.138	1.096	1.081	0.817	0.884	0.984	0.81	0.0189594
J9VTP6	170	T	Expressed protein OS=Cryptococcus neoformans var. neoformans serotype D (strain JEC21 / ATCC MYA-565) OX=214684 GN=CNC01310 PE=4 SV=1	CNAG_07593	0.822	0.819	0.802	1.202	1.24	1.115	1.456	0.0003207
J9VTP6	9	S	Expressed protein OS=Cryptococcus neoformans var. neoformans serotype D (strain JEC21 / ATCC MYA-565) OX=214684 GN=CNC01310 PE=4 SV=1	CNAG_07593	0.889	0.858	0.905	1.12	1.045	1.184	1.263	0.0041355
J9VTR7	70	S	Expressed protein OS=Cryptococcus neoformans var. neoformans serotype D (strain JEC21 / ATCC MYA-565) OX=214684 GN=CNJ00050 PE=4 SV=1	CNAG_04565	1.193	1.113	1.003	0.934	0.866	0.892	0.814	0.020562
J9VTV3	476	S	Homocitrate synthase, mitochondrial	CNAG_00992	1.204	1.189	1.098	0.958	0.821	0.731	0.719	0.0159175
J9VTV3	468	S	Homocitrate synthase, mitochondrial	CNAG_00992	1.117	1.203	1.086	0.975	0.863	0.757	0.762	0.025135
J9VTV3	464	S	Homocitrate synthase, mitochondrial	CNAG_00992	1.176	1.238	1.092	0.953	0.842	0.698	0.711	0.023499
J9VTV9	238	S	Rho guanyl-nucleotide exchange factor	CNAG_04119	1.011	1.172	1.153	0.884	0.851	0.929	0.799	0.0137165
J9VTV9	240	S	Rho guanyl-nucleotide exchange factor	CNAG_04119	0.844	0.896	0.908	1.122	1.114	1.115	1.265	0.0090409
J9VTV9	361	S	Rho guanyl-nucleotide exchange factor	CNAG_04119	0.981	1.258	1.123	0.861	0.858	0.918	0.784	0.033879
J9VTV9	392	S	Rho guanyl-nucleotide exchange factor	CNAG_04119	1.128	1.202	1.12	0.833	0.908	0.809	0.739	0.00183851
J9VTW9	657	S	Major facilitator superfamily transporter	CNAG_01502	1.274	1.186	1.081	0.896	0.784	0.78	0.695	0.0051976
J9VTW9	663	S	Major facilitator superfamily transporter	CNAG_01502	1.232	1.217	1.103	0.88	0.788	0.78	0.689	0.0020238
J9VTW9	606	S	Major facilitator superfamily transporter	CNAG_01502	1.201	1.063	1.102	0.911	0.881	0.842	0.783	0.0046448
J9VTZ1	1136	S	Acetyl-CoA carboxylase/biotin carboxylase	CNAG_05759	0.943	0.856	0.832	1.258	0.967	1.144	1.281	0.047237
J9VTZ3	778	S	Rho GTPase activator	CNAG_01533	1.218	1.577	1.706	0.479	0.505	0.514	0.333	0.00046337
J9VTZ3	777	T	Rho GTPase activator	CNAG_01533	1.235	1.448	1.653	0.608	0.524	0.532	0.384	0.00059632
J9VTZ3	738	S	Rho GTPase activator	CNAG_01533	1.097	1.077	1.177	0.922	0.854	0.873	0.791	0.0026643
J9VTZ3	775	S	Rho GTPase activator	CNAG_01533	1.233	1.463	1.659	0.593	0.522	0.53	0.378	0.00052075
J9VU01	175	S	Cytoplasmic protein	CNAG_05769	0.837	0.838	0.891	1.066	1.139	1.229	1.338	0.0032358
J9VU02	110	S	Expressed protein OS=Cryptococcus neoformans var. neoformans serotype D (strain JEC21 / ATCC MYA-565) OX=214684 GN=CNI02860 PE=4 SV=1	CNAG_04146	0.788	0.942	0.935	1.063	1.111	1.161	1.251	0.023423
J9VU06	46	S	Unplaced genomic scaffold supercont2.8, whole genome shotgun sequence OS=Cryptococcus gattii VGIV IND107 OX=1296105 GN=I308_03345 PE=4 SV=1	CNAG_05774	0.83	0.878	0.832	1.203	1.196	1.061	1.362	0.0023611
J9VU20	746	T	Oxysterol-binding protein	CNAG_04151	1.033	1.123	1.164	0.902	0.853	0.925	0.807	0.0075008
J9VU27	758	S	Expressed protein OS=Cryptococcus neoformans var. neoformans serotype D (strain JEC21 / ATCC MYA-565) OX=214684 GN=CND00290 PE=4 SV=1	CNAG_00890	0.768	0.876	0.803	1.371	1.176	1.006	1.452	0.0197022
J9VU27	698	S	Expressed protein OS=Cryptococcus neoformans var. neoformans serotype D (strain JEC21 / ATCC MYA-565) OX=214684 GN=CND00290 PE=4 SV=1	CNAG_00890	0.781	0.883	0.97	1.121	1.059	1.186	1.278	0.02476
J9VU27	768	S	Expressed protein OS=Cryptococcus neoformans var. neoformans serotype D (strain JEC21 / ATCC MYA-565) OX=214684 GN=CND00290 PE=4 SV=1	CNAG_00890	0.923	0.791	0.827	1.201	1.101	1.157	1.361	0.0040647
J9VU37	113	S	Unplaced genomic scaffold supercont1.8, whole genome shotgun sequence OS=Cryptococcus gattii VGII Ram5 OX=1296110 GN=I313_03703 PE=4 SV=1	CNAG_05810	0.883	0.905	0.846	1.064	1.05	1.251	1.278	0.0153753
J9VU45	494	S	Multisite-specific tRNA:(Cytosine-C5)-methyltransferase	CNAG_00874	0.738	0.742	0.726	1.268	1.315	1.211	1.72	2.2835e-05
J9VU49	88	S	Lysine--tRNA ligase	CNAG_04179	0.656	0.896	0.861	1.23	1.199	1.158	1.487	0.0151755
J9VU51	27	S	Unplaced genomic scaffold supercont1.28, whole genome shotgun sequence OS=Cryptococcus gattii EJB2 OX=1296103 GN=I306_00801 PE=4 SV=1	CNAG_07601	0.859	0.889	0.907	1.044	1.15	1.151	1.26	0.0030844
J9VU63	101	S	Protein transporter SEC13	CNAG_04194	0.812	0.897	0.884	1.169	1.093	1.145	1.314	0.00175915
J9VU65	266	S	Unplaced genomic scaffold supercont1.11, whole genome shotgun sequence OS=Cryptococcus gattii EJB2 OX=1296103 GN=I306_00348 PE=4 SV=1	CNAG_05835	1.18	1.126	1.085	0.875	0.852	0.881	0.769	0.00057677
J9VU65	435	T	Unplaced genomic scaffold supercont1.11, whole genome shotgun sequence OS=Cryptococcus gattii EJB2 OX=1296103 GN=I306_00348 PE=4 SV=1	CNAG_05835	1.213	1.139	1.052	0.98	0.882	0.734	0.763	0.042363
J9VU65	290	S	Unplaced genomic scaffold supercont1.11, whole genome shotgun sequence OS=Cryptococcus gattii EJB2 OX=1296103 GN=I306_00348 PE=4 SV=1	CNAG_05835	1.21	1.139	1.094	0.949	0.884	0.724	0.743	0.024484
J9VU77	342	S	Unplaced genomic scaffold supercont1.1, whole genome shotgun sequence OS=Cryptococcus gattii VGII Ram5 OX=1296110 GN=I313_00414 PE=4 SV=1	CNAG_01795	1.142	1.067	1.073	0.965	0.881	0.872	0.828	0.0082437
J9VU81	632	S	Signal transducer	CNAG_04213	1.121	1.105	1.09	0.934	0.843	0.906	0.809	0.0024978
J9VU81	420	S	Signal transducer	CNAG_04213	1.071	1.11	1.167	0.834	0.812	1.006	0.792	0.029956
J9VU81	422	T	Signal transducer	CNAG_04213	1.104	1.052	1.193	0.831	0.806	1.014	0.792	0.042277
J9VU81	423	S	Signal transducer	CNAG_04213	1.1	1.213	1.26	0.792	0.743	0.893	0.68	0.0045247
J9VU84	345	S	Expressed protein OS=Cryptococcus neoformans var. neoformans serotype D (strain JEC21 / ATCC MYA-565) OX=214684 GN=CNF01170 PE=4 SV=1	CNAG_05855	0.693	0.805	0.959	1.328	1.184	1.031	1.442	0.03606
J9VUA8	1085	S	Unplaced genomic scaffold supercont1.161, whole genome shotgun sequence OS=Cryptococcus gattii EJB2 OX=1296103 GN=I306_04276 PE=4 SV=1	CNAG_02523	1.307	1.129	1.164	0.777	0.814	0.808	0.666	0.00099755
J9VUA9	370	S	Expressed protein OS=Cryptococcus neoformans var. neoformans serotype D (strain JEC21 / ATCC MYA-565) OX=214684 GN=CNI03850 PE=4 SV=2	CNAG_04244	0.74	0.612	0.89	1.149	1.228	1.38	1.676	0.0121399
J9VUB7	544	S	Expressed protein OS=Cryptococcus neoformans var. neoformans serotype D (strain JEC21 / ATCC MYA-565) OX=214684 GN=CNI03940 PE=4 SV=2	CNAG_04256	1.213	1.255	1.349	0.716	0.732	0.736	0.572	6.3666e-05
J9VUB7	455	S	Expressed protein OS=Cryptococcus neoformans var. neoformans serotype D (strain JEC21 / ATCC MYA-565) OX=214684 GN=CNI03940 PE=4 SV=2	CNAG_04256	1.111	1.235	1.22	0.826	0.813	0.796	0.683	0.00041534
J9VUB8	272	S	Cytokine inducing-glycoprotein	CNAG_01653	0.479	0.559	0.595	1.661	1.574	1.132	2.674	0.0020186
J9VUB8	273	S	Cytokine inducing-glycoprotein	CNAG_01653	0.479	0.559	0.595	1.661	1.574	1.132	2.674	0.0020186
J9VUB8	270	S	Cytokine inducing-glycoprotein	CNAG_01653	0.479	0.559	0.595	1.661	1.574	1.132	2.674	0.0020186
J9VUC1	558	S	Unplaced genomic scaffold supercont1.11, whole genome shotgun sequence OS=Cryptococcus gattii EJB2 OX=1296103 GN=I306_00408 PE=4 SV=1	CNAG_05889	1.165	1.083	1.063	0.891	0.91	0.89	0.813	0.0020198
J9VUC1	555	S	Unplaced genomic scaffold supercont1.11, whole genome shotgun sequence OS=Cryptococcus gattii EJB2 OX=1296103 GN=I306_00408 PE=4 SV=1	CNAG_05889	1.105	1.132	1.112	0.895	0.868	0.887	0.791	3.7874e-05
J9VUC4	217	S	CCR4-NOT transcription complex subunit 2	CNAG_01852	1.142	1.041	1.173	0.82	0.834	0.99	0.788	0.026522
J9VUC4	216	S	CCR4-NOT transcription complex subunit 2	CNAG_01852	1.118	1.058	1.188	0.905	0.878	0.853	0.784	0.0029417
J9VUC6	321	T	YEATS domain-containing protein 4	CNAG_04266	1.1	1.088	1.133	0.863	0.827	0.989	0.807	0.0170181
J9VUC6	313	T	YEATS domain-containing protein 4	CNAG_04266	1.09	1.118	1.068	0.975	0.927	0.822	0.832	0.023345
J9VUC9	16	T	CMGC/CDK/CDC2 protein kinase	CNAG_01664	0.788	0.934	0.924	1.086	1.076	1.193	1.268	0.020238
J9VUD2	2	S	ATP-dependent RNA helicase DBP3	CNAG_02502	1.359	1.146	1.04	0.945	0.802	0.708	0.693	0.032378
J9VUD2	101	S	ATP-dependent RNA helicase DBP3	CNAG_02502	0.785	0.941	0.861	1.141	1.21	1.062	1.319	0.0124844
J9VUD6	138	S	Small subunit ribosomal protein S14	CNAG_05904	0.774	0.878	0.812	1.137	1.161	1.239	1.435	0.00128337
J9VUE2	212	T	Unplaced genomic scaffold supercont1.10, whole genome shotgun sequence OS=Cryptococcus gattii CA1280 OX=1296109 GN=I312_03891 PE=4 SV=1	CNAG_02493	1.064	1.265	1.169	0.874	0.806	0.822	0.715	0.0039157
J9VUE2	215	S	Unplaced genomic scaffold supercont1.10, whole genome shotgun sequence OS=Cryptococcus gattii CA1280 OX=1296109 GN=I312_03891 PE=4 SV=1	CNAG_02493	1.056	1.169	1.182	0.893	0.835	0.865	0.761	0.0026206
J9VUE4	581	S	TBC1 domain family member 5	CNAG_01876	1.112	1.104	1.11	0.934	0.86	0.88	0.804	0.0124982
J9VUE4	584	S	TBC1 domain family member 5	CNAG_01876	1.112	1.104	1.11	0.934	0.86	0.88	0.804	0.0124982
J9VUE4	587	T	TBC1 domain family member 5	CNAG_01876	1.112	1.104	1.11	0.934	0.86	0.88	0.804	0.0124982
J9VUE4	735	S	TBC1 domain family member 5	CNAG_01876	1.12	1.19	1.256	0.823	0.775	0.836	0.683	0.00069986
J9VUF1	39	S	DNA polymerase sigma subunit	CNAG_01885	0.85	0.94	0.759	1.113	1.057	1.281	1.354	0.022817
J9VUF1	746	S	DNA polymerase sigma subunit	CNAG_01885	1.034	1.179	1.167	0.859	0.901	0.861	0.775	0.0049005
J9VUF2	38	S	Septin ring protein	CNAG_05925	1.106	1.176	1.142	0.833	0.873	0.87	0.752	0.00025868
J9VUF9	218	S	Alcohol dehydrogenase (NADP )	CNAG_01896	1.141	1.292	1.239	0.82	0.755	0.754	0.634	0.00058029
J9VUG0	40	T	Uridylate kinase	CNAG_05935	1.185	1.08	1.162	0.92	0.906	0.748	0.751	0.0160404
J9VUH1	249	S	Vesicle fusion-related protein, putative OS=Cryptococcus neoformans var. neoformans serotype D (strain JEC21 / ATCC MYA-565)OX=214684 GN=CNK02540 PE=4 SV=1	CNAG_01911	0.825	0.747	0.817	1.244	1.04	1.327	1.512	0.0067607
J9VUH5	206	S	DNA mismatch repair protein MSH6	CNAG_01916	0.825	0.817	0.709	1.143	1.163	1.343	1.552	0.0034237
J9VUI4	577	T	Monosaccharide transporter	CNAG_01683	0.912	0.861	0.953	1.186	1.05	1.039	1.201	0.02414
J9VUI4	505	T	Monosaccharide transporter	CNAG_01683	0.499	0.52	0.538	1.473	1.594	1.377	2.854	2.2573e-05
J9VUI4	580	S	Monosaccharide transporter	CNAG_01683	0.881	0.832	0.937	1.229	1.074	1.047	1.264	0.0181822
J9VUI4	574	S	Monosaccharide transporter	CNAG_01683	0.854	0.837	0.941	1.206	1.078	1.084	1.28	0.0086602
J9VUI6	74	S	Unplaced genomic scaffold supercont1.27, whole genome shotgun sequence OS=Cryptococcus gattii CA1280 OX=1296109 GN=I312_06326 PE=4 SV=1	CNAG_05963	0.867	0.892	0.935	1.018	1.038	1.25	1.227	0.043722
J9VUI6	70	S	Unplaced genomic scaffold supercont1.27, whole genome shotgun sequence OS=Cryptococcus gattii CA1280 OX=1296109 GN=I312_06326 PE=4 SV=1	CNAG_05963	0.873	0.891	0.931	1.041	1.034	1.23	1.226	0.028302
J9VUI6	458	S	Unplaced genomic scaffold supercont1.27, whole genome shotgun sequence OS=Cryptococcus gattii CA1280 OX=1296109 GN=I312_06326 PE=4 SV=1	CNAG_05963	0.664	0.515	0.682	1.242	1.205	1.693	2.225	0.0048387
J9VUI6	72	T	Unplaced genomic scaffold supercont1.27, whole genome shotgun sequence OS=Cryptococcus gattii CA1280 OX=1296109 GN=I312_06326 PE=4 SV=1	CNAG_05963	0.885	0.889	0.925	1.08	1.027	1.193	1.223	0.0125191
J9VUJ2	394	S	Unplaced genomic scaffold supercont1.1, whole genome shotgun sequence OS=Cryptococcus gattii VGII Ram5 OX=1296110 GN=I313_00503 PE=4 SV=1	CNAG_01694	0.796	0.947	0.955	1.047	1.074	1.182	1.224	0.043062
J9VUJ2	564	S	Unplaced genomic scaffold supercont1.1, whole genome shotgun sequence OS=Cryptococcus gattii VGII Ram5 OX=1296110 GN=I313_00503 PE=4 SV=1	CNAG_01694	0.878	0.885	0.923	0.982	1.128	1.203	1.233	0.028884
J9VUK0	722	S	Glutamate-tRNA ligase	CNAG_05978	1.269	1.634	0.885	0.792	0.715	0.705	0.584	0.048864
J9VUK7	716	S	Ribosome biogenesis protein BMS1	CNAG_01715	0.675	0.756	0.774	1.018	1.06	1.718	1.722	0.041002
J9VUM5	363	T	Cytoplasmic protein	CNAG_03100	0.653	0.832	0.933	1.198	1.157	1.228	1.482	0.0193007
J9VUM7	412	S	cAMP-independent regulatory protein	CNAG_01983	0.843	0.875	0.943	1.162	1.076	1.101	1.255	0.0047435
J9VUM7	415	S	cAMP-independent regulatory protein	CNAG_01983	0.877	0.817	0.93	1.143	1.081	1.151	1.286	0.0039776
J9VUQ0	642	S	Expressed protein OS=Cryptococcus neoformans var. neoformans serotype D (strain JEC21 / ATCC MYA-565) OX=214684 GN=CNE01380 PE=4 SV=2	CNAG_02419	0.876	0.848	0.882	1.143	1.059	1.193	1.303	0.0020377
J9VUQ8	212	S	E3 ubiquitin-protein ligase HUWE1	CNAG_07769	0.638	0.702	0.746	1.193	1.194	1.528	1.877	0.0026761
J9VUQ8	1285	T	E3 ubiquitin-protein ligase HUWE1	CNAG_07769	0.872	0.762	0.876	1.117	1.031	1.343	1.391	0.022885
J9VUS1	25	S	Expressed protein OS=Cryptococcus neoformans var. neoformans serotype D (strain JEC21 / ATCC MYA-565) OX=214684 GN=CNC02870 PE=4 SV=1	CNAG_01796	1.357	1.156	1.234	0.809	0.694	0.751	0.602	0.00138129
J9VUT1	53	T	12 kDa heat shock protein (Glucose and lipid-regulated protein), putative OS=Cryptococcus neoformans var. neoformans serotype D (strain JEC21 / ATCC MYA-565) OX=214684 GN=CNG04220 PE=4 SV=1	CNAG_03143	0.922	0.856	0.813	1.115	1.184	1.109	1.315	0.0028406
J9VUT3	10	S	Multidrug transporter	CNAG_05994	1.231	1.143	1.12	0.964	0.74	0.802	0.717	0.0154593
J9VUV4	366	T	Vacuolar protein sorting-associated protein 35	CNAG_01837	1.107	1.097	1.07	0.883	0.86	0.983	0.833	0.0118173
J9VUW2	599	S	Unplaced genomic scaffold supercont1.35, whole genome shotgun sequence OS=Cryptococcus gattii EJB2 OX=1296103 GN=I306_00884 PE=4 SV=1	CNAG_01848	0.899	0.899	0.922	0.994	1.133	1.152	1.206	0.0175561
J9VUY4	752	S	Patatin-like phospholipase domain-containing protein	CNAG_02312	1.068	1.15	1.178	0.875	0.853	0.875	0.766	0.00098381
J9VUY4	748	S	Patatin-like phospholipase domain-containing protein	CNAG_02312	1.068	1.15	1.178	0.875	0.853	0.875	0.766	0.00098381
J9VV00	240	S	Unplaced genomic scaffold supercont1.4, whole genome shotgun sequence OS=Cryptococcus gattii VGII Ram5 OX=1296110 GN=I313_02245 PE=4 SV=1	CNAG_03172	0.722	0.879	0.861	1.401	1.014	1.123	1.437	0.035102
J9VV00	249	T	Unplaced genomic scaffold supercont1.4, whole genome shotgun sequence OS=Cryptococcus gattii VGII Ram5 OX=1296110 GN=I313_02245 PE=4 SV=1	CNAG_03172	0.721	0.989	0.768	1.302	1.21	1.01	1.421	0.044064
J9VV00	254	S	Unplaced genomic scaffold supercont1.4, whole genome shotgun sequence OS=Cryptococcus gattii VGII Ram5 OX=1296110 GN=I313_02245 PE=4 SV=1	CNAG_03172	1.24	1.168	1.07	0.908	0.903	0.712	0.725	0.023141
J9VV05	19	T	Unplaced genomic scaffold supercont1.3, whole genome shotgun sequence OS=Cryptococcus gattii CA1280 OX=1296109 GN=I312_01252 PE=4 SV=1	CNAG_03177	1.095	1.144	1.118	0.959	0.849	0.836	0.788	0.0060045
J9VV05	171	S	Unplaced genomic scaffold supercont1.3, whole genome shotgun sequence OS=Cryptococcus gattii CA1280 OX=1296109 GN=I312_01252 PE=4 SV=1	CNAG_03177	1.029	1.28	1.115	0.859	0.868	0.848	0.752	0.04832
J9VV06	387	S	Bromodomain-containing factor 1	CNAG_01897	0.86	0.866	0.844	1.144	1.058	1.229	1.335	0.0028367
J9VV06	356	S	Bromodomain-containing factor 1	CNAG_01897	0.993	0.872	0.856	1.167	1.067	1.045	1.205	0.031338
J9VV11	758	S	General transcriptional repressor	CNAG_01902	1.128	1.093	1.09	0.97	0.852	0.867	0.812	0.007601
J9VV11	925	S	General transcriptional repressor	CNAG_01902	1.496	1.164	1.051	0.832	0.864	0.592	0.617	0.038119
J9VV11	950	S	General transcriptional repressor	CNAG_01902	1.313	1.018	1.141	0.816	0.851	0.861	0.728	0.0143619
J9VV15	131	S	Unplaced genomic scaffold supercont1.17, whole genome shotgun sequence OS=Cryptococcus gattii CA1280 OX=1296109 GN=I312_05436 PE=4 SV=1	CNAG_04544	1.14	1.441	1.15	0.752	0.859	0.657	0.608	0.0102766
J9VV15	125	S	Unplaced genomic scaffold supercont1.17, whole genome shotgun sequence OS=Cryptococcus gattii CA1280 OX=1296109 GN=I312_05436 PE=4 SV=1	CNAG_04544	1.129	1.421	1.125	0.794	0.85	0.682	0.633	0.0107581
J9VV19	194	S	Unplaced genomic scaffold supercont2.14, whole genome shotgun sequence OS=Cryptococcus gattii VGIV IND107 OX=1296105 GN=I308_04876 PE=4 SV=1	CNAG_06097	1.151	1.211	1.071	0.827	0.809	0.931	0.748	0.0066401
J9VV19	196	S	Unplaced genomic scaffold supercont2.14, whole genome shotgun sequence OS=Cryptococcus gattii VGIV IND107 OX=1296105 GN=I308_04876 PE=4 SV=1	CNAG_06097	1.122	1.158	1.018	1.001	0.812	0.888	0.819	0.048524
J9VV31	834	T	Multidomain RhoGEF	CNAG_07718	1.167	1.076	1.059	0.903	0.847	0.947	0.817	0.0101361
J9VV35	17	S	Unplaced genomic scaffold supercont2.14, whole genome shotgun sequence OS=Cryptococcus gattii VGIV IND107 OX=1296105 GN=I308_04891 PE=4 SV=1	CNAG_06113	1.121	1.186	1.112	0.888	0.868	0.824	0.755	0.00071924
J9VV35	116	S	Unplaced genomic scaffold supercont2.14, whole genome shotgun sequence OS=Cryptococcus gattii VGIV IND107 OX=1296105 GN=I308_04891 PE=4 SV=1	CNAG_06113	1.062	1.07	1.197	0.92	0.953	0.798	0.802	0.029239
J9VV35	111	S	Unplaced genomic scaffold supercont2.14, whole genome shotgun sequence OS=Cryptococcus gattii VGIV IND107 OX=1296105 GN=I308_04891 PE=4 SV=1	CNAG_06113	0.842	0.876	0.926	1.161	1.088	1.106	1.269	0.00212
J9VV35	184	T	Unplaced genomic scaffold supercont2.14, whole genome shotgun sequence OS=Cryptococcus gattii VGIV IND107 OX=1296105 GN=I308_04891 PE=4 SV=1	CNAG_06113	1.208	1.118	1.101	0.902	0.906	0.765	0.751	0.0099422
J9VV48	361	S	Non-specific serine/threonine protein kinase	CNAG_01938	1.176	1.072	1.16	0.857	0.883	0.852	0.761	0.00090321
J9VV48	784	S	Non-specific serine/threonine protein kinase	CNAG_01938	1.154	1.008	1.125	0.947	0.908	0.858	0.825	0.0192609
J9VV53	15	S	Unplaced genomic scaffold supercont2.20, whole genome shotgun sequence OS=Cryptococcus gattii VGIV IND107 OX=1296105 GN=I308_06043 PE=3 SV=1	CNAG_01943	0.766	0.853	0.957	1.084	1.056	1.285	1.33	0.032758
J9VV65	342	S	Rho GTPase activator	CNAG_03248	0.999	1.253	1.06	0.858	0.929	0.9	0.811	0.045898
J9VV65	441	T	Rho GTPase activator	CNAG_03248	1.281	1.211	1.485	0.95	0.606	0.468	0.509	0.029441
J9VV65	340	S	Rho GTPase activator	CNAG_03248	0.999	1.253	1.06	0.858	0.929	0.9	0.811	0.045898
J9VV88	6	T	Origin recognition complex subunit 1	CNAG_02195	0.902	0.87	0.896	1.063	1.115	1.155	1.249	0.00110353
J9VV89	227	S	Transaldolase	CNAG_01984	0.826	0.907	0.979	1.069	1.046	1.173	1.212	0.032676
J9VV89	269	T	Transaldolase	CNAG_01984	0.878	0.908	0.925	1.096	1.059	1.133	1.213	0.00146342
J9VV89	256	S	Transaldolase	CNAG_01984	1.164	1.08	1.055	0.926	0.958	0.818	0.819	0.02354
J9VV89	66	S	Transaldolase	CNAG_01984	0.809	0.894	0.818	1.23	1.145	1.104	1.38	0.00198194
J9VV93	2	S	Methionine aminopeptidase 2	CNAG_03289	1.143	1.09	1.045	0.953	0.907	0.862	0.83	0.0087228
J9VV97	833	S	Unplaced genomic scaffold supercont1.89, whole genome shotgun sequence OS=Cryptococcus gattii EJB2 OX=1296103 GN=I306_02658 PE=4 SV=1	CNAG_04875	1.184	1.268	1.052	0.842	0.694	0.96	0.712	0.033896
J9VV97	829	S	Unplaced genomic scaffold supercont1.89, whole genome shotgun sequence OS=Cryptococcus gattii EJB2 OX=1296103 GN=I306_02658 PE=4 SV=1	CNAG_04875	1.163	1.233	1.045	0.912	0.74	0.907	0.744	0.02384
J9VVA0	154	S	Phosphate transporter	CNAG_02180	1.195	1.187	1.212	0.895	0.766	0.744	0.669	0.019684
J9VVA0	214	S	Phosphate transporter	CNAG_02180	1.084	1.094	1.119	0.851	0.926	0.927	0.82	0.0026384
J9VVA0	183	S	Phosphate transporter	CNAG_02180	1.105	1.097	1.203	0.944	0.851	0.8	0.762	0.0085161
J9VVB4	60	S	Cytoplasmic protein	CNAG_02165	1.154	1.074	1.046	0.972	0.942	0.812	0.833	0.041841
J9VVC4	419	S	Cytoplasmic protein	CNAG_03333	0.697	0.745	0.828	1.147	1.12	1.462	1.643	0.0076245
J9VVC4	487	S	Cytoplasmic protein	CNAG_03333	0.359	0.306	0.491	1.352	1.382	2.109	4.189	0.0020417
J9VVC5	247	S	Guanyl nucleotide exchange factor Sql2	CNAG_06160	1.1	1.244	1.387	0.771	0.733	0.764	0.608	0.00199692
J9VVD7	25	S	Oxysterol-binding protein	CNAG_02139	1.205	1.176	1.147	0.969	0.759	0.744	0.701	0.0135441
J9VVD8	859	S	26S proteasome regulatory subunit RPN2	CNAG_06175	0.525	0.572	0.479	1.351	1.334	1.738	2.806	0.00051581
J9VVE2	653	S	Chromatin remodeling-related protein, putative OS=Cryptococcus neoformans var. neoformans serotype D (strain JEC21 / ATCC MYA-565) OX=214684 GN=CNE04020 PE=4 SV=1	CNAG_02134	1.228	1.208	0.978	0.898	0.787	0.901	0.757	0.032896
J9VVE7	263	S	Unplaced genomic scaffold supercont1.13, whole genome shotgun sequence OS=Cryptococcus gattii CA1280 OX=1296109 GN=I312_04642 PE=4 SV=1	CNAG_02129	1.209	1.163	1.094	0.84	0.917	0.777	0.731	0.0049363
J9VVE7	250	S	Unplaced genomic scaffold supercont1.13, whole genome shotgun sequence OS=Cryptococcus gattii CA1280 OX=1296109 GN=I312_04642 PE=4 SV=1	CNAG_02129	1.166	1.203	1.043	0.992	0.85	0.745	0.758	0.039263
J9VVG0	563	S	Unplaced genomic scaffold supercont1.170, whole genome shotgun sequence OS=Cryptococcus gattii EJB2 OX=1296103 GN=I306_04669 PE=4 SV=1	CNAG_02114	1.089	1.216	1.161	0.816	0.784	0.933	0.731	0.0068777
J9VVG0	295	T	Unplaced genomic scaffold supercont1.170, whole genome shotgun sequence OS=Cryptococcus gattii EJB2 OX=1296103 GN=I306_04669 PE=4 SV=1	CNAG_02114	1.074	1.087	1.127	0.9	0.881	0.931	0.825	0.00087912
J9VVG0	569	S	Unplaced genomic scaffold supercont1.170, whole genome shotgun sequence OS=Cryptococcus gattii EJB2 OX=1296103 GN=I306_04669 PE=4 SV=1	CNAG_02114	1.04	1.159	1.116	0.876	0.863	0.946	0.81	0.0078174
J9VVG0	566	S	Unplaced genomic scaffold supercont1.170, whole genome shotgun sequence OS=Cryptococcus gattii EJB2 OX=1296103 GN=I306_04669 PE=4 SV=1	CNAG_02114	1.13	1.468	1.196	0.744	0.687	0.775	0.581	0.0034988
J9VVI6	83	S	Compass component spp1	CNAG_03406	0.883	0.893	0.904	1.057	1.06	1.203	1.239	0.038982
J9VVI6	178	S	Compass component spp1	CNAG_03406	0.877	0.877	0.84	1.059	1.066	1.28	1.313	0.0135991
J9VVI6	54	S	Compass component spp1	CNAG_03406	0.888	0.88	0.9	1.059	1.074	1.2	1.249	0.0052762
J9VVJ0	201	S	Cytoplasmic protein	CNAG_03410	1.287	1.179	1.253	0.779	0.686	0.816	0.613	0.00106396
J9VVJ1	32	S	Siderochrome-iron transporter	CNAG_02083	0.579	0.738	0.708	1.359	1.515	1.102	1.963	0.0049622
J9VVJ1	31	S	Siderochrome-iron transporter	CNAG_02083	0.573	0.721	0.672	1.376	1.546	1.112	2.052	0.003761
J9VVJ5	24	T	Unplaced genomic scaffold supercont2.2, whole genome shotgun sequence OS=Cryptococcus gattii VGIV IND107 OX=1296105 GN=I308_00912 PE=4 SV=1	CNAG_03415	1.034	1.332	1.311	0.948	0.654	0.72	0.631	0.027984
J9VVJ6	89	T	Cytoplasmic protein	CNAG_02079	0.817	0.829	0.796	1.142	1.054	1.362	1.457	0.040181
J9VVK5	677	T	Unplaced genomic scaffold supercont1.201, whole genome shotgun sequence OS=Cryptococcus gattii EJB2 OX=1296103 GN=I306_05373 PE=4 SV=1	CNAG_03425	1.049	1.282	1.082	0.93	0.838	0.819	0.758	0.020258
J9VVK5	867	S	Unplaced genomic scaffold supercont1.201, whole genome shotgun sequence OS=Cryptococcus gattii EJB2 OX=1296103 GN=I306_05373 PE=4 SV=1	CNAG_03425	1.153	1.138	1.122	0.914	0.877	0.796	0.758	0.0026047
J9VVM1	50	S	Unplaced genomic scaffold supercont1.3, whole genome shotgun sequence OS=Cryptococcus gattii CA1280 OX=1296109 GN=I312_01513 PE=4 SV=1	CNAG_03439	0.684	0.705	0.663	1.403	1.293	1.251	1.923	7.5063e-05
J9VVM8	103	T	Protein transporter SEC24	CNAG_06093	1.029	1.127	1.128	0.949	0.908	0.858	0.827	0.010756
J9VVM8	99	S	Protein transporter SEC24	CNAG_06093	1.065	1.17	1.148	0.926	0.891	0.801	0.774	0.0077628
J9VVN3	1071	T	WD-repeat protein 48	CNAG_06282	1.161	1.085	1.096	0.976	0.856	0.826	0.795	0.0136177
J9VVN3	884	S	WD-repeat protein 48	CNAG_06282	1.092	1.253	1.165	0.824	0.878	0.787	0.709	0.0025154
J9VVN3	259	S	WD-repeat protein 48	CNAG_06282	1.194	1.178	1.252	0.809	0.76	0.807	0.656	0.000102807
J9VVN3	137	S	WD-repeat protein 48	CNAG_06282	1.42	1.297	1.306	0.699	0.604	0.674	0.491	0.000176944
J9VVN4	45	S	Glucosamine-6-phosphate isomerase	CNAG_06098	0.89	0.885	0.936	1.081	1.124	1.084	1.213	0.00089547
J9VVN4	26	S	Glucosamine-6-phosphate isomerase	CNAG_06098	0.82	0.762	0.945	1.03	1.221	1.222	1.374	0.0199165
J9VVN9	330	S	RNA binding protein	CNAG_06103	1.16	1.047	1.079	0.952	0.875	0.887	0.826	0.0088838
J9VVN9	93	S	RNA binding protein	CNAG_06103	0.532	0.594	0.654	1.428	1.231	1.562	2.371	0.00070409
J9VVN9	55	S	RNA binding protein	CNAG_06103	1.102	1.205	1.218	0.842	0.816	0.817	0.702	0.00045581
J9VVN9	57	S	RNA binding protein	CNAG_06103	1.158	1.295	1.314	0.77	0.729	0.734	0.593	0.00027825
J9VVN9	226	S	RNA binding protein	CNAG_06103	1.076	1.142	1.096	0.933	0.922	0.832	0.811	0.0064449
J9VVN9	447	T	RNA binding protein	CNAG_06103	1.115	1.117	1.054	0.92	0.84	0.954	0.826	0.0105173
J9VVN9	296	S	RNA binding protein	CNAG_06103	1.477	1.192	1.165	0.898	0.593	0.675	0.565	0.0157181
J9VVN9	101	S	RNA binding protein	CNAG_06103	0.597	0.563	0.742	1.474	1.096	1.529	2.155	0.004764
J9VVN9	224	S	RNA binding protein	CNAG_06103	1.077	1.131	1.166	0.888	0.861	0.876	0.778	0.00053968
J9VVP4	227	S	Unplaced genomic scaffold supercont1.9, whole genome shotgun sequence OS=Cryptococcus gattii CA1280 OX=1296109 GN=I312_03560 PE=4 SV=1	CNAG_04756	1.12	1.323	1.218	0.764	0.666	0.909	0.639	0.0112638
J9VVP4	223	S	Unplaced genomic scaffold supercont1.9, whole genome shotgun sequence OS=Cryptococcus gattii CA1280 OX=1296109 GN=I312_03560 PE=4 SV=1	CNAG_04756	1.12	1.323	1.218	0.764	0.666	0.909	0.639	0.0112638
J9VVP9	171	S	Unplaced genomic scaffold supercont1.9, whole genome shotgun sequence OS=Cryptococcus gattii CA1280 OX=1296109 GN=I312_03556 PE=4 SV=1	CNAG_04751	0.816	0.739	0.793	1.321	1.157	1.174	1.555	0.00100293
J9VVQ7	853	S	Unplaced genomic scaffold supercont1.14, whole genome shotgun sequence OS=Cryptococcus gattii CA1280 OX=1296109 GN=I312_04893 PE=4 SV=1	CNAG_06118	0.847	0.988	0.831	1.153	1.016	1.165	1.251	0.032941
J9VVR0	193	S	Unplaced genomic scaffold supercont1.3, whole genome shotgun sequence OS=Cryptococcus gattii CA1280 OX=1296109 GN=I312_01548 PE=4 SV=1	CNAG_03479	1.302	1.286	1.265	0.906	0.679	0.562	0.557	0.049122
J9VVR0	1078	S	Unplaced genomic scaffold supercont1.3, whole genome shotgun sequence OS=Cryptococcus gattii CA1280 OX=1296109 GN=I312_01548 PE=4 SV=1	CNAG_03479	1.104	1.147	1.179	0.962	0.811	0.797	0.749	0.0097627
J9VVR0	1043	S	Unplaced genomic scaffold supercont1.3, whole genome shotgun sequence OS=Cryptococcus gattii CA1280 OX=1296109 GN=I312_01548 PE=4 SV=1	CNAG_03479	0.968	1.185	1.273	0.868	0.818	0.889	0.752	0.030977
J9VVR0	1060	S	Unplaced genomic scaffold supercont1.3, whole genome shotgun sequence OS=Cryptococcus gattii CA1280 OX=1296109 GN=I312_01548 PE=4 SV=1	CNAG_03479	1.097	1.064	1.117	0.895	0.885	0.941	0.83	0.00139504
J9VVR0	935	T	Unplaced genomic scaffold supercont1.3, whole genome shotgun sequence OS=Cryptococcus gattii CA1280 OX=1296109 GN=I312_01548 PE=4 SV=1	CNAG_03479	0.823	0.709	0.855	1.269	1.228	1.116	1.514	0.0037843
J9VVR0	847	S	Unplaced genomic scaffold supercont1.3, whole genome shotgun sequence OS=Cryptococcus gattii CA1280 OX=1296109 GN=I312_01548 PE=4 SV=1	CNAG_03479	1.229	1.254	1.227	0.796	0.758	0.736	0.617	3.771e-05
J9VVR0	203	S	Unplaced genomic scaffold supercont1.3, whole genome shotgun sequence OS=Cryptococcus gattii CA1280 OX=1296109 GN=I312_01548 PE=4 SV=1	CNAG_03479	1.16	1.062	1.236	0.886	0.834	0.822	0.735	0.0034987
J9VVR0	199	S	Unplaced genomic scaffold supercont1.3, whole genome shotgun sequence OS=Cryptococcus gattii CA1280 OX=1296109 GN=I312_01548 PE=4 SV=1	CNAG_03479	0.904	0.79	0.773	1.274	1.229	1.03	1.432	0.0120552
J9VVR0	209	S	Unplaced genomic scaffold supercont1.3, whole genome shotgun sequence OS=Cryptococcus gattii CA1280 OX=1296109 GN=I312_01548 PE=4 SV=1	CNAG_03479	0.795	0.805	0.737	1.203	1.265	1.194	1.567	0.000164057
J9VVR4	309	T	SWR1-complex protein 4	CNAG_02020	0.689	0.715	0.718	1.3	1.351	1.226	1.827	4.1034e-05
J9VVR4	305	S	SWR1-complex protein 4	CNAG_02020	0.886	0.906	0.89	1.139	1.115	1.064	1.237	0.00056084
J9VVR4	301	S	SWR1-complex protein 4	CNAG_02020	0.874	0.896	0.876	1.139	1.137	1.078	1.268	0.00027795
J9VVU8	612	S	Zinc finger protein	CNAG_04697	1.458	1.506	1.199	0.669	0.566	0.602	0.441	0.00070016
J9VVV0	130	S	Unplaced genomic scaffold supercont2.16, whole genome shotgun sequence OS=Cryptococcus gattii VGIV IND107 OX=1296105 GN=I308_05370 PE=4 SV=1	CNAG_06354	0.998	1.349	1.306	0.722	0.788	0.837	0.642	0.014162
J9VVV2	680	S	Nucleoporin family protein	CNAG_06550	1.179	0.982	1.111	0.962	0.868	0.897	0.833	0.043377
J9VVV4	25	S	Stearoyl-CoA desaturase (Delta-9 desaturase)	CNAG_04687	1.106	1.186	1.121	0.879	0.871	0.837	0.758	0.00044496
J9VVW2	205	S	Esterase	CNAG_06560	0.872	0.899	0.925	1.098	1.073	1.132	1.225	0.00091634
J9VVW2	598	T	Esterase	CNAG_06560	0.808	0.822	0.997	1.041	1.097	1.236	1.284	0.040358
J9VVW2	622	T	Esterase	CNAG_06560	0.739	0.766	0.821	1.129	0.99	1.554	1.579	0.032945
J9VVW5	221	S	Expressed protein OS=Cryptococcus neoformans var. neoformans serotype D (strain JEC21 / ATCC MYA-565) OX=214684 GN=CNG00580 PE=4 SV=1	CNAG_03539	0.847	0.902	0.907	1.132	1.139	1.073	1.259	0.00135895
J9VVW5	336	S	Expressed protein OS=Cryptococcus neoformans var. neoformans serotype D (strain JEC21 / ATCC MYA-565) OX=214684 GN=CNG00580 PE=4 SV=1	CNAG_03539	0.716	0.78	0.853	1.22	1.183	1.247	1.554	0.00110198
J9VVW5	324	S	Expressed protein OS=Cryptococcus neoformans var. neoformans serotype D (strain JEC21 / ATCC MYA-565) OX=214684 GN=CNG00580 PE=4 SV=1	CNAG_03539	0.76	0.807	0.868	1.209	1.129	1.226	1.464	0.00115991
J9VVW5	18	S	Expressed protein OS=Cryptococcus neoformans var. neoformans serotype D (strain JEC21 / ATCC MYA-565) OX=214684 GN=CNG00580 PE=4 SV=1	CNAG_03539	0.785	0.895	0.885	1.118	1.088	1.228	1.339	0.0063249
J9VVW5	219	S	Expressed protein OS=Cryptococcus neoformans var. neoformans serotype D (strain JEC21 / ATCC MYA-565) OX=214684 GN=CNG00580 PE=4 SV=1	CNAG_03539	0.847	0.902	0.907	1.132	1.139	1.073	1.259	0.00135895
J9VVW5	164	S	Expressed protein OS=Cryptococcus neoformans var. neoformans serotype D (strain JEC21 / ATCC MYA-565) OX=214684 GN=CNG00580 PE=4 SV=1	CNAG_03539	0.639	0.866	0.861	1.201	1.172	1.261	1.536	0.0129428
J9VVW5	16	S	Expressed protein OS=Cryptococcus neoformans var. neoformans serotype D (strain JEC21 / ATCC MYA-565) OX=214684 GN=CNG00580 PE=4 SV=1	CNAG_03539	0.785	0.895	0.885	1.118	1.088	1.228	1.339	0.0063249
J9VVW5	325	S	Expressed protein OS=Cryptococcus neoformans var. neoformans serotype D (strain JEC21 / ATCC MYA-565) OX=214684 GN=CNG00580 PE=4 SV=1	CNAG_03539	0.76	0.807	0.868	1.209	1.129	1.226	1.464	0.00115991
J9VVW9	15	T	26S protease regulatory subunit 8	CNAG_04666	1.223	1.317	1.292	0.735	0.722	0.712	0.566	1.94363e-05
J9VVX7	228	S	Unplaced genomic scaffold supercont1.18, whole genome shotgun sequence OS=Cryptococcus gattii VGII Ram5 OX=1296110 GN=I313_06275 PE=4 SV=1	CNAG_06573	0.914	0.909	0.885	1.151	1.016	1.124	1.215	0.0080445
J9VVY2	29	T	Expressed protein OS=Cryptococcus neoformans var. neoformans serotype D (strain JEC21 / ATCC MYA-565) OX=214684 GN=CNM01580 PE=4 SV=2	CNAG_06156	1.242	1.149	0.993	0.935	0.861	0.821	0.773	0.028443
J9VVY2	17	S	Expressed protein OS=Cryptococcus neoformans var. neoformans serotype D (strain JEC21 / ATCC MYA-565) OX=214684 GN=CNM01580 PE=4 SV=2	CNAG_06156	1.165	1.143	1	0.941	0.87	0.879	0.813	0.0191017
J9VVY5	136	S	Unplaced genomic scaffold supercont1.2, whole genome shotgun sequence OS=Cryptococcus gattii VGII Ram5 OX=1296110 GN=I313_01293 PE=4 SV=1	CNAG_04646	1.172	1.182	1.073	0.87	0.851	0.853	0.751	0.00084247
J9VVY9	165	S	Unplaced genomic scaffold supercont1.2, whole genome shotgun sequence OS=Cryptococcus gattii CA1280 OX=1296109 GN=I312_00669 PE=4 SV=1	CNAG_04639	0.999	0.826	0.803	1.14	1.074	1.158	1.283	0.024757
J9VVY9	593	S	Unplaced genomic scaffold supercont1.2, whole genome shotgun sequence OS=Cryptococcus gattii CA1280 OX=1296109 GN=I312_00669 PE=4 SV=1	CNAG_04639	0.813	0.885	0.875	1.037	1.155	1.234	1.332	0.007656
J9VVY9	633	S	Unplaced genomic scaffold supercont1.2, whole genome shotgun sequence OS=Cryptococcus gattii CA1280 OX=1296109 GN=I312_00669 PE=4 SV=1	CNAG_04639	0.895	0.906	0.756	1.068	1.116	1.26	1.347	0.0174965
J9VVY9	490	T	Unplaced genomic scaffold supercont1.2, whole genome shotgun sequence OS=Cryptococcus gattii CA1280 OX=1296109 GN=I312_00669 PE=4 SV=1	CNAG_04639	0.911	0.921	0.85	1.055	1.08	1.183	1.237	0.0078606
J9VVY9	23	T	Unplaced genomic scaffold supercont1.2, whole genome shotgun sequence OS=Cryptococcus gattii CA1280 OX=1296109 GN=I312_00669 PE=4 SV=1	CNAG_04639	0.956	0.873	0.878	1.061	1.021	1.211	1.216	0.030922
J9VVY9	577	T	Unplaced genomic scaffold supercont1.2, whole genome shotgun sequence OS=Cryptococcus gattii CA1280 OX=1296109 GN=I312_00669 PE=4 SV=1	CNAG_04639	0.993	1.286	1.159	0.81	0.856	0.896	0.745	0.022941
J9VVY9	949	S	Unplaced genomic scaffold supercont1.2, whole genome shotgun sequence OS=Cryptococcus gattii CA1280 OX=1296109 GN=I312_00669 PE=4 SV=1	CNAG_04639	0.838	0.8	0.814	1.108	1.092	1.348	1.447	0.0062151
J9VVY9	624	S	Unplaced genomic scaffold supercont1.2, whole genome shotgun sequence OS=Cryptococcus gattii CA1280 OX=1296109 GN=I312_00669 PE=4 SV=1	CNAG_04639	0.892	0.966	0.854	1.043	1.025	1.22	1.212	0.044722
J9VVZ1	1354	S	ATP-dependent DNA helicase MPH1	CNAG_06166	0.932	0.92	0.871	1.026	1.055	1.197	1.204	0.023843
J9VVZ1	1353	S	ATP-dependent DNA helicase MPH1	CNAG_06166	0.932	0.92	0.871	1.026	1.055	1.197	1.204	0.023843
J9VVZ7	595	S	Mob1 family protein	CNAG_04629	0.745	0.968	0.892	1.148	1.047	1.199	1.303	0.036635
J9VW13	894	T	Argonaute	CNAG_04609	1.027	1.233	1.106	0.813	0.876	0.945	0.783	0.023558
J9VW13	893	S	Argonaute	CNAG_04609	1.039	1.136	1.111	0.972	0.881	0.861	0.826	0.0138568
J9VW13	19	S	Argonaute	CNAG_04609	1.162	1.195	1.281	0.801	0.833	0.728	0.649	0.00093861
J9VW18	193	T	Tryptophan-tRNA ligase	CNAG_04604	1.153	1.208	1.285	0.81	0.756	0.787	0.645	0.00030013
J9VW18	180	S	Tryptophan-tRNA ligase	CNAG_04604	1.172	1.13	1.272	0.849	0.737	0.839	0.679	0.0024597
J9VW18	140	S	Tryptophan-tRNA ligase	CNAG_04604	1.158	1.159	1.123	0.834	0.858	0.868	0.744	4.3855e-05
J9VW18	195	T	Tryptophan-tRNA ligase	CNAG_04604	1.163	1.201	1.301	0.816	0.731	0.789	0.637	0.00064041
J9VW19	344	S	Expressed protein OS=Cryptococcus neoformans var. neoformans serotype D (strain JEC21 / ATCC MYA-565) OX=214684 GN=CNM02000 PE=4 SV=1	CNAG_06201	1.181	1.123	1.103	0.978	0.794	0.821	0.761	0.0150432
J9VW32	270	S	Mucin-desulfating sulfatase	CNAG_04104	1.352	1.179	1.191	0.826	0.785	0.666	0.612	0.0032635
J9VW32	15	S	Mucin-desulfating sulfatase	CNAG_04104	1.068	1.314	1.097	0.889	0.84	0.793	0.725	0.0120219
J9VW35	89	S	Vesicle-fusing ATPase	CNAG_06600	1.11	1.09	1.152	0.979	0.912	0.757	0.79	0.037024
J9VW42	181	S	Unplaced genomic scaffold supercont1.14, whole genome shotgun sequence OS=Cryptococcus gattii CA1280 OX=1296109 GN=I312_04778 PE=4 SV=1	CNAG_06230	1.167	1.167	1.113	0.883	0.779	0.891	0.741	0.002821
J9VW42	185	S	Unplaced genomic scaffold supercont1.14, whole genome shotgun sequence OS=Cryptococcus gattii CA1280 OX=1296109 GN=I312_04778 PE=4 SV=1	CNAG_06230	1.121	1.269	1.133	0.861	0.817	0.799	0.703	0.00151516
J9VW42	183	S	Unplaced genomic scaffold supercont1.14, whole genome shotgun sequence OS=Cryptococcus gattii CA1280 OX=1296109 GN=I312_04778 PE=4 SV=1	CNAG_06230	1.164	1.093	1.057	0.896	0.8	0.989	0.81	0.034096
J9VW42	209	S	Unplaced genomic scaffold supercont1.14, whole genome shotgun sequence OS=Cryptococcus gattii CA1280 OX=1296109 GN=I312_04778 PE=4 SV=1	CNAG_06230	1.119	1.222	1.199	0.876	0.691	0.892	0.695	0.0128427
J9VW43	634	S	Unplaced genomic scaffold supercont1.62, whole genome shotgun sequence OS=Cryptococcus gattii EJB2 OX=1296103 GN=I306_01748 PE=4 SV=1	CNAG_04113	0.723	0.836	0.854	1.102	1.113	1.372	1.487	0.0112614
J9VW54	852	S	Unplaced genomic scaffold supercont1.178, whole genome shotgun sequence OS=Cryptococcus gattii EJB2 OX=1296103 GN=I306_04977 PE=4 SV=1	CNAG_06475	0.917	0.936	0.834	1.159	1.066	1.089	1.233	0.0084352
J9VW58	159	S	UBX domain-containing protein 1	CNAG_06625	1.171	1.092	1.144	0.993	0.761	0.84	0.761	0.025716
J9VW60	382	S	Expressed protein OS=Cryptococcus neoformans var. neoformans serotype D (strain JEC21 / ATCC MYA-565) OX=214684 GN=CNN02100 PE=4 SV=2	CNAG_06486	1.177	1.189	1.042	0.845	0.899	0.849	0.761	0.0043799
J9VW66	342	T	CCR4-NOT transcription complex subunit 3	CNAG_06635	0.692	0.768	0.815	1.027	1.087	1.611	1.637	0.033663
J9VW66	338	S	CCR4-NOT transcription complex subunit 3	CNAG_06635	0.75	0.79	0.809	1.015	1.082	1.554	1.554	0.034599
J9VW78	289	S	Nitric oxide dioxygenase	CNAG_01464	0.784	0.873	0.857	1.146	1.174	1.166	1.387	0.00064173
J9VW78	390	S	Nitric oxide dioxygenase	CNAG_01464	1.159	1.474	1.168	0.779	0.719	0.701	0.579	0.0031159
J9VW94	246	S	Late endosome to vacuole transport-related protein, putative OS=Cryptococcus neoformans var. neoformans serotype D (strain JEC21 / ATCC MYA-565) OX=214684 GN=CNF03440 PE=4 SV=2	CNAG_06675	1.193	1.044	1.05	0.913	0.911	0.889	0.825	0.0128176
J9VW94	417	S	Late endosome to vacuole transport-related protein, putative OS=Cryptococcus neoformans var. neoformans serotype D (strain JEC21 / ATCC MYA-565) OX=214684 GN=CNF03440 PE=4 SV=2	CNAG_06675	1.146	1.199	1.121	0.907	0.74	0.887	0.731	0.0093018
J9VWA2	1181	S	Unplaced genomic scaffold supercont1.2, whole genome shotgun sequence OS=Cryptococcus gattii EJB2 OX=1296103 GN=I306_00162 PE=4 SV=1	CNAG_06683	0.849	0.802	0.842	1.267	1.062	1.177	1.406	0.003339
J9VWA7	662	S	Mitofusin	CNAG_06688	0.869	0.879	0.88	1.07	1.098	1.204	1.283	0.020463
J9VWA7	103	S	Mitofusin	CNAG_06688	0.659	0.689	0.776	1.218	1.359	1.299	1.825	0.00049543
J9VWA9	1022	S	Unplaced genomic scaffold supercont2.3, whole genome shotgun sequence OS=Cryptococcus gattii VGIV IND107 OX=1296105 GN=I308_01094 PE=4 SV=1	CNAG_05343	0.749	0.815	0.838	1.055	1.108	1.435	1.498	0.0173809
J9VWA9	1349	S	Unplaced genomic scaffold supercont2.3, whole genome shotgun sequence OS=Cryptococcus gattii VGIV IND107 OX=1296105 GN=I308_01094 PE=4 SV=1	CNAG_05343	0.799	0.845	0.962	1.127	1.023	1.243	1.302	0.028459
J9VWD2	426	S	Sphingosine-1-phosphate phosphatase	CNAG_05692	1.043	1.049	1.215	0.847	0.883	0.963	0.814	0.031056
J9VWD4	770	S	GTPase activator	CNAG_06325	0.894	0.816	0.687	1.397	1.024	1.183	1.504	0.026621
J9VWE9	52	S	Cytoplasmic protein	CNAG_05707	1.177	1.136	1.049	0.992	0.866	0.779	0.784	0.033842
J9VWE9	116	S	Cytoplasmic protein	CNAG_05707	1.051	1.36	1.08	0.898	0.818	0.793	0.719	0.022478
J9VWE9	56	S	Cytoplasmic protein	CNAG_05707	1.177	1.136	1.049	0.992	0.866	0.779	0.784	0.033842
J9VWE9	111	S	Cytoplasmic protein	CNAG_05707	1.097	1.273	1.09	0.934	0.801	0.806	0.734	0.0123838
J9VWF2	164	S	Expressed protein OS=Cryptococcus neoformans var. neoformans serotype D (strain JEC21 / ATCC MYA-565) OX=214684 GN=CNH00480 PE=4 SV=2	CNAG_05380	1.096	1.205	1.117	0.864	0.844	0.874	0.755	0.00080391
J9VWG7	770	S	CMGC/DYRK/YAK protein kinase	CNAG_04197	0.86	0.796	0.878	1.191	1.186	1.09	1.368	0.00164313
J9VWG7	808	S	CMGC/DYRK/YAK protein kinase	CNAG_04197	1.123	1.187	1.229	0.872	0.766	0.824	0.696	0.0013613
J9VWG7	897	S	CMGC/DYRK/YAK protein kinase	CNAG_04197	0.922	0.785	0.904	1.197	1.206	0.986	1.298	0.035657
J9VWG7	343	S	CMGC/DYRK/YAK protein kinase	CNAG_04197	1.283	1.104	1.103	0.905	0.805	0.799	0.719	0.0069417
J9VWH2	119	S	Cytosolic Fe-S cluster assembly factor NAR1	CNAG_04202	1.316	1.459	1.273	0.631	0.709	0.611	0.482	0.00027999
J9VWI0	662	S	Nuclear RNA export factor 1/2	CNAG_04211	1.082	1.106	1.165	0.871	0.872	0.904	0.789	0.00071525
J9VWI7	296	T	Vacuolar protein sorting-associated protein VTA1, variant 1	CNAG_05747	1.035	1.16	1.095	0.93	0.86	0.92	0.824	0.0092
J9VWJ4	206	S	Unplaced genomic scaffold supercont1.8, whole genome shotgun sequence OS=Cryptococcus gattii CA1280 OX=1296109 GN=I312_03257 PE=4 SV=1	CNAG_04227	0.854	0.901	0.953	1.128	1.047	1.117	1.216	0.0076371
J9VWJ5	241	S	Unplaced genomic scaffold supercont1.178, whole genome shotgun sequence OS=Cryptococcus gattii EJB2 OX=1296103 GN=I306_04887 PE=4 SV=1	CNAG_06390	1.271	1.092	1.108	0.891	0.821	0.816	0.728	0.0049017
J9VWK6	941	S	Plasma membrane ATPase	CNAG_06400	0.455	0.485	0.453	1.459	1.497	1.652	3.308	1.53675e-05
J9VWK6	948	S	Plasma membrane ATPase	CNAG_06400	0.517	0.541	0.594	1.349	1.374	1.624	2.631	0.000178373
J9VWK6	945	S	Plasma membrane ATPase	CNAG_06400	0.44	0.452	0.446	1.493	1.523	1.646	3.484	1.1048e-06
J9VWK6	979	S	Plasma membrane ATPase	CNAG_06400	0.902	0.83	0.853	1.099	1.059	1.257	1.321	0.0086364
J9VWL2	491	S	Unplaced genomic scaffold supercont1.22, whole genome shotgun sequence OS=Cryptococcus gattii CA1280 OX=1296109 GN=I312_05935 PE=4 SV=1	CNAG_06405	0.865	0.799	0.947	1.041	1.039	1.308	1.298	0.047417
J9VWL7	27	S	IQ domain-containing calmodulin-binding protein	CNAG_01602	1.437	1.467	1.45	0.559	0.541	0.546	0.378	5.7212e-08
J9VWM1	484	S	CAMK/CAMK1/CAMK1-CMK protein kinase	CNAG_05439	0.809	0.876	0.817	1.172	1.233	1.093	1.398	0.00147518
J9VWM9	398	T	Unplaced genomic scaffold supercont1.11, whole genome shotgun sequence OS=Cryptococcus gattii EJB2 OX=1296103 GN=I306_00305 PE=4 SV=1	CNAG_05791	1.289	1.158	1.146	0.85	0.812	0.744	0.67	0.00177997
J9VWM9	812	S	Unplaced genomic scaffold supercont1.11, whole genome shotgun sequence OS=Cryptococcus gattii EJB2 OX=1296103 GN=I306_00305 PE=4 SV=1	CNAG_05791	1.077	1.073	1.161	0.882	0.878	0.929	0.812	0.0027164
J9VWM9	579	S	Unplaced genomic scaffold supercont1.11, whole genome shotgun sequence OS=Cryptococcus gattii EJB2 OX=1296103 GN=I306_00305 PE=4 SV=1	CNAG_05791	1.089	1.135	1.199	0.862	0.859	0.856	0.753	0.0096003
J9VWM9	583	T	Unplaced genomic scaffold supercont1.11, whole genome shotgun sequence OS=Cryptococcus gattii EJB2 OX=1296103 GN=I306_00305 PE=4 SV=1	CNAG_05791	1.152	1.25	1.299	0.771	0.75	0.778	0.621	0.00021707
J9VWM9	783	S	Unplaced genomic scaffold supercont1.11, whole genome shotgun sequence OS=Cryptococcus gattii EJB2 OX=1296103 GN=I306_00305 PE=4 SV=1	CNAG_05791	1.205	1.161	1.142	0.929	0.783	0.78	0.71	0.0044768
J9VWM9	581	S	Unplaced genomic scaffold supercont1.11, whole genome shotgun sequence OS=Cryptococcus gattii EJB2 OX=1296103 GN=I306_00305 PE=4 SV=1	CNAG_05791	1.113	1.108	1.262	0.844	0.83	0.844	0.723	0.0173176
J9VWM9	478	S	Unplaced genomic scaffold supercont1.11, whole genome shotgun sequence OS=Cryptococcus gattii EJB2 OX=1296103 GN=I306_00305 PE=4 SV=1	CNAG_05791	1.17	1.208	1.276	0.786	0.744	0.816	0.642	0.00027758
J9VWN2	412	S	Unplaced genomic scaffold supercont1.23, whole genome shotgun sequence OS=Cryptococcus gattii EJB2 OX=1296103 GN=I306_00658 PE=4 SV=1	CNAG_01616	1.242	1.099	1.078	0.9	0.82	0.861	0.755	0.0057001
J9VWN2	310	S	Unplaced genomic scaffold supercont1.23, whole genome shotgun sequence OS=Cryptococcus gattii EJB2 OX=1296103 GN=I306_00658 PE=4 SV=1	CNAG_01616	1.112	1.288	1.055	0.868	0.851	0.826	0.737	0.0079215
J9VWN2	36	S	Unplaced genomic scaffold supercont1.23, whole genome shotgun sequence OS=Cryptococcus gattii EJB2 OX=1296103 GN=I306_00658 PE=4 SV=1	CNAG_01616	0.774	0.99	0.881	1.147	1.073	1.136	1.269	0.030601
J9VWN2	415	S	Unplaced genomic scaffold supercont1.23, whole genome shotgun sequence OS=Cryptococcus gattii EJB2 OX=1296103 GN=I306_00658 PE=4 SV=1	CNAG_01616	1.185	1.066	1.047	0.945	0.863	0.894	0.819	0.0132399
J9VWN5	687	S	Unplaced genomic scaffold supercont1.8, whole genome shotgun sequence OS=Cryptococcus gattii CA1280 OX=1296109 GN=I312_03207 PE=4 SV=1	CNAG_04279	1.147	1.107	1.112	0.874	0.886	0.874	0.783	3.7229e-05
J9VWN6	228	S	Unplaced genomic scaffold supercont1.8, whole genome shotgun sequence OS=Cryptococcus gattii VGII Ram5 OX=1296110 GN=I313_03712 PE=4 SV=1	CNAG_05801	0.661	0.776	0.742	1.246	1.169	1.407	1.754	0.00149517
J9VWN9	191	T	Regulatory subunit for Cdc7 protein kinase	CNAG_06434	0.8	0.803	0.924	1.213	1.075	1.185	1.374	0.0060776
J9VWN9	473	S	Regulatory subunit for Cdc7 protein kinase	CNAG_06434	0.748	0.863	0.839	1.101	1.094	1.355	1.449	0.0113182
J9VWP6	30	S	mRNA cap guanine-N7 methyltransferase	CNAG_01631	0.866	0.948	0.879	1.128	1.07	1.11	1.228	0.0030031
J9VWQ3	12	T	E3 ubiquitin protein ligase	CNAG_04303	0.837	0.912	0.825	1.075	1.004	1.347	1.331	0.041463
J9VWR8	229	S	Unplaced genomic scaffold supercont1.16, whole genome shotgun sequence OS=Cryptococcus gattii CA1280 OX=1296109 GN=I312_05169 PE=4 SV=1	CNAG_05841	0.648	0.673	0.799	1.296	1.203	1.382	1.831	0.00132132
J9VWR8	220	S	Unplaced genomic scaffold supercont1.16, whole genome shotgun sequence OS=Cryptococcus gattii CA1280 OX=1296109 GN=I312_05169 PE=4 SV=1	CNAG_05841	0.872	0.866	0.827	1.09	1.143	1.203	1.34	0.00090049
J9VWS7	91	T	Unplaced genomic scaffold supercont1.10, whole genome shotgun sequence OS=Cryptococcus gattii VGII Ram5 OX=1296110 GN=I313_04325 PE=4 SV=1	CNAG_07595	0.843	0.683	0.788	1.302	1.115	1.271	1.594	0.003998
J9VWS7	700	S	Unplaced genomic scaffold supercont1.10, whole genome shotgun sequence OS=Cryptococcus gattii VGII Ram5 OX=1296110 GN=I313_04325 PE=4 SV=1	CNAG_07595	1.1	1.07	1.226	0.857	0.787	0.959	0.766	0.0193996
J9VWT9	521	T	Unplaced genomic scaffold supercont1.5, whole genome shotgun sequence OS=Cryptococcus gattii VGII Ram5 OX=1296110 GN=I313_02565 PE=4 SV=1	CNAG_04353	1.33	1.151	1.012	0.893	0.767	0.848	0.718	0.022636
J9VWU2	745	S	Nucleolar complex protein 2	CNAG_07878	0.802	0.885	0.873	1.247	1.018	1.175	1.344	0.0123593
J9VWU5	56	S	Proteasome subunit alpha type	CNAG_05475	1.023	1.128	1.154	0.886	0.883	0.926	0.815	0.0071191
J9VWU8	557	Y	Phosphotransferase	CNAG_05480	0.762	0.857	0.859	1.113	1.23	1.178	1.421	0.0019957
J9VWX8	760	S	Specific RNA polymerase II transcription factor	CNAG_04398	1.264	1.132	1.09	0.954	0.772	0.788	0.721	0.0150772
J9VWX8	94	S	Specific RNA polymerase II transcription factor	CNAG_04398	1.081	1.092	1.167	0.829	0.861	0.971	0.797	0.0127387
J9VWY1	52	S	Unplaced genomic scaffold supercont1.17, whole genome shotgun sequence OS=Cryptococcus gattii CA1280 OX=1296109 GN=I312_05472 PE=4 SV=1	CNAG_07033	1.134	1.36	1.104	0.861	0.791	0.75	0.668	0.0064191
J9VWY8	50	T	Choline kinase	CNAG_04408	1.193	1.064	1.141	0.989	0.797	0.816	0.766	0.023621
J9VWZ2	245	T	tRNA-specific adenosine deaminase 2	CNAG_05920	1.001	1.44	1.079	0.89	0.836	0.755	0.705	0.048278
J9VX02	320	S	Integral membrane protein	CNAG_01702	1.214	1.326	1.507	0.655	0.605	0.692	0.482	0.00059976
J9VX03	61	S	Unplaced genomic scaffold supercont2.3, whole genome shotgun sequence OS=Cryptococcus gattii VGIV IND107 OX=1296105 GN=I308_01119 PE=4 SV=1	CNAG_05367	0.878	0.917	0.846	1.152	1.106	1.1	1.271	0.0009391
J9VX07	10	S	V-type proton ATPase subunit B	CNAG_04439	1.164	1.179	1.126	0.875	0.922	0.733	0.729	0.0106165
J9VX14	520	S	Unplaced genomic scaffold supercont1.240, whole genome shotgun sequence OS=Cryptococcus gattii EJB2 OX=1296103 GN=I306_06433 PE=4 SV=1	CNAG_05565	0.872	0.851	0.726	1.248	0.969	1.335	1.45	0.03192
J9VX14	419	S	Unplaced genomic scaffold supercont1.240, whole genome shotgun sequence OS=Cryptococcus gattii EJB2 OX=1296103 GN=I306_06433 PE=4 SV=1	CNAG_05565	0.823	0.935	0.882	1.224	1.025	1.112	1.273	0.0190593
J9VX27	774	S	Nucleoside phosphatase	CNAG_07692	0.893	0.783	0.848	1.086	0.989	1.401	1.377	0.048799
J9VX28	19	S	Unplaced genomic scaffold supercont1.5, whole genome shotgun sequence OS=Cryptococcus gattii VGII Ram5 OX=1296110 GN=I313_02459 PE=4 SV=1	CNAG_04459	1.696	1.189	1.158	0.834	0.585	0.538	0.484	0.0161407
J9VX30	143	S	Pre-mRNA-splicing factor ATP-dependent RNA helicase DHX16	CNAG_01734	0.892	0.854	0.821	1.038	1.042	1.354	1.338	0.035825
J9VX38	295	T	Phosphatase	CNAG_01744	0.838	0.812	0.934	1.047	1.061	1.307	1.322	0.029881
J9VX38	307	T	Phosphatase	CNAG_01744	0.848	0.835	0.939	1.026	1.068	1.284	1.288	0.03314
J9VX38	376	S	Phosphatase	CNAG_01744	0.884	0.835	0.948	1.068	1.037	1.227	1.249	0.025317
J9VX38	303	T	Phosphatase	CNAG_01744	0.838	0.844	0.968	1.026	1.063	1.262	1.265	0.042596
J9VX38	311	S	Phosphatase	CNAG_01744	0.854	0.837	0.941	1.017	1.061	1.29	1.28	0.041216
J9VX56	75	S	Unplaced genomic scaffold supercont1.9, whole genome shotgun sequence OS=Cryptococcus gattii VGII Ram5 OX=1296110 GN=I313_03899 PE=4 SV=1	CNAG_05415	1.064	1.026	1.272	0.852	0.825	0.961	0.785	0.041383
J9VX58	139	T	Unplaced genomic scaffold supercont2.18, whole genome shotgun sequence OS=Cryptococcus gattii VGIV IND107 OX=1296105 GN=I308_05701 PE=4 SV=1	CNAG_05612	0.833	0.929	0.923	1.103	1.083	1.129	1.235	0.0047561
J9VX63	578	S	RNA polymerase II transcription factor	CNAG_05420	0.898	0.827	0.845	1.232	1.131	1.066	1.334	0.0041398
J9VX63	582	S	RNA polymerase II transcription factor	CNAG_05420	0.896	0.824	0.85	1.228	1.138	1.064	1.335	0.0039359
J9VX67	643	T	Specific transcriptional repressor	CNAG_05622	0.881	0.984	0.722	1.188	1.184	1.041	1.319	0.047844
J9VX71	104	S	Expressed protein OS=Cryptococcus neoformans var. neoformans serotype D (strain JEC21 / ATCC MYA-565) OX=214684 GN=CNC02780 PE=4 SV=1	CNAG_01779	0.897	0.824	0.963	1.13	1.042	1.144	1.235	0.0167351
J9VX80	95	S	Vacuolar protein-sorting-associated protein 4	CNAG_04510	1.109	1.127	1.112	0.881	0.877	0.893	0.792	2.955e-06
J9VX82	274	S	Unplaced genomic scaffold supercont1.70, whole genome shotgun sequence OS=Cryptococcus gattii CA1280 OX=1296109 GN=I312_06809 PE=4 SV=1	CNAG_05636	1.055	1.528	1.237	0.771	0.675	0.733	0.57	0.0084411
J9VX82	276	T	Unplaced genomic scaffold supercont1.70, whole genome shotgun sequence OS=Cryptococcus gattii CA1280 OX=1296109 GN=I312_06809 PE=4 SV=1	CNAG_05636	1.035	1.508	1.251	0.763	0.684	0.759	0.581	0.0096584
J9VX82	261	S	Unplaced genomic scaffold supercont1.70, whole genome shotgun sequence OS=Cryptococcus gattii CA1280 OX=1296109 GN=I312_06809 PE=4 SV=1	CNAG_05636	1.144	1.313	1.288	0.704	0.693	0.858	0.602	0.0032605
J9VX82	267	S	Unplaced genomic scaffold supercont1.70, whole genome shotgun sequence OS=Cryptococcus gattii CA1280 OX=1296109 GN=I312_06809 PE=4 SV=1	CNAG_05636	0.999	1.238	1.143	0.936	0.83	0.853	0.775	0.025159
J9VX82	270	S	Unplaced genomic scaffold supercont1.70, whole genome shotgun sequence OS=Cryptococcus gattii CA1280 OX=1296109 GN=I312_06809 PE=4 SV=1	CNAG_05636	1.267	1.267	1.085	0.904	0.758	0.719	0.658	0.0082028
J9VX82	277	S	Unplaced genomic scaffold supercont1.70, whole genome shotgun sequence OS=Cryptococcus gattii CA1280 OX=1296109 GN=I312_06809 PE=4 SV=1	CNAG_05636	0.98	1.408	1.189	0.839	0.763	0.821	0.677	0.025
J9VX91	465	S	Unplaced genomic scaffold supercont1.9, whole genome shotgun sequence OS=Cryptococcus gattii VGII Ram5 OX=1296110 GN=I313_04115 PE=4 SV=1	CNAG_05646	0.75	0.87	1.002	1.074	1.111	1.192	1.288	0.043762
J9VX96	588	S	Unplaced genomic scaffold supercont1.35, whole genome shotgun sequence OS=Cryptococcus gattii EJB2 OX=1296103 GN=I306_00853 PE=4 SV=1	CNAG_01815	1.041	1.174	1.122	0.887	0.877	0.899	0.798	0.0032986
J9VX96	362	T	Unplaced genomic scaffold supercont1.35, whole genome shotgun sequence OS=Cryptococcus gattii EJB2 OX=1296103 GN=I306_00853 PE=4 SV=1	CNAG_01815	1.226	1.254	1.129	0.788	0.754	0.848	0.662	0.00091882
J9VXB2	18	S	Geranylgeranyl diphosphate synthase, type III	CNAG_07780	1.08	1.106	1.096	0.92	0.878	0.921	0.828	0.00039811
J9VXC0	453	S	Unplaced genomic scaffold supercont1.188, whole genome shotgun sequence OS=Cryptococcus gattii EJB2 OX=1296103 GN=I306_05072 PE=4 SV=1	CNAG_03135	1.594	1.392	1.484	0.585	0.389	0.556	0.342	0.00126309
J9VXC0	446	S	Unplaced genomic scaffold supercont1.188, whole genome shotgun sequence OS=Cryptococcus gattii EJB2 OX=1296103 GN=I306_05072 PE=4 SV=1	CNAG_03135	1.425	1.412	1.34	0.696	0.565	0.562	0.436	0.00033734
J9VXC0	435	S	Unplaced genomic scaffold supercont1.188, whole genome shotgun sequence OS=Cryptococcus gattii EJB2 OX=1296103 GN=I306_05072 PE=4 SV=1	CNAG_03135	1.3	1.296	1.289	0.743	0.678	0.694	0.544	0.0020428
J9VXD3	545	T	Unplaced genomic scaffold supercont1.139, whole genome shotgun sequence OS=Cryptococcus gattii EJB2 OX=1296103 GN=I306_03767 PE=4 SV=1	CNAG_01865	1.462	1.526	1.414	0.63	0.52	0.448	0.363	0.00053898
J9VXD7	509	S	Unplaced genomic scaffold supercont1.35, whole genome shotgun sequence OS=Cryptococcus gattii CA1280 OX=1296109 GN=I312_06570 PE=4 SV=1	CNAG_05463	1.349	1.338	1.101	0.608		0.604	0.48	0.0034034
J9VXE0	1477	S	WD-repeat protein	CNAG_01875	1.067	1.13	1.112	0.975	0.88	0.835	0.813	0.0126789
J9VXE1	80	T	AP endonuclease 1	CNAG_05468	0.839	0.761	0.924	1.121	1.123	1.232	1.377	0.0073597
J9VXE8	138	S	Large subunit ribosomal protein L3	CNAG_01884	0.684	0.716	0.718	1.566	1.252	1.063	1.832	0.034655
J9VXE8	208	S	Large subunit ribosomal protein L3	CNAG_01884	0.895	0.914	0.89	1.029	1.072	1.2	1.223	0.012958
J9VXE8	364	S	Large subunit ribosomal protein L3	CNAG_01884	0.871	0.821	0.957	1.123	1.135	1.092	1.265	0.0068198
J9VXE8	65	S	Large subunit ribosomal protein L3	CNAG_01884	0.816	0.863	0.842	1.116	1.048	1.316	1.38	0.0103787
J9VXG4	422	S	Serine/threonine protein kinase	CNAG_01905	0.814	0.817	0.916	1.067	1.154	1.232	1.356	0.0058795
J9VXG4	50	S	Serine/threonine protein kinase	CNAG_01905	0.7	0.821	0.945	1.055	1.079	1.4	1.433	0.045999
J9VXG4	57	S	Serine/threonine protein kinase	CNAG_01905	0.791	0.85	0.944	1.02	1.086	1.309	1.321	0.038701
J9VXG4	59	S	Serine/threonine protein kinase	CNAG_01905	0.791	0.85	0.944	1.02	1.086	1.309	1.321	0.038701
J9VXI6	986	S	Endopeptidase	CNAG_01930	1.113	1.163	1.169	0.857	0.825	0.873	0.742	0.000197709
J9VXI6	928	S	Endopeptidase	CNAG_01930	1.145	1.111	1.292	0.797	0.825	0.83	0.691	0.00154077
J9VXJ4	317	S	DNA damage-binding protein 1	CNAG_03173	1.237	1.228	1.048	0.953	0.815	0.72	0.708	0.023237
J9VXJ5	621	S	Glucan synthesis regulatory protein	CNAG_01941	1.09	1.066	1.195	0.87	0.863	0.917	0.791	0.0041976
J9VXJ5	778	S	Glucan synthesis regulatory protein	CNAG_01941	0.808	0.915	0.893	1.09	1.121	1.173	1.294	0.0040792
J9VXJ5	460	S	Glucan synthesis regulatory protein	CNAG_01941	0.694	0.807	1.003	1.041	1.19	1.265	1.396	0.047977
J9VXJ5	796	S	Glucan synthesis regulatory protein	CNAG_01941	1.097	1.379	1.048	0.874	0.859	0.743	0.703	0.024756
J9VXJ5	570	S	Glucan synthesis regulatory protein	CNAG_01941	1.036	1.171	1.079	0.976	0.809	0.929	0.826	0.044417
J9VXJ5	392	S	Glucan synthesis regulatory protein	CNAG_01941	0.983	1.353	1.292	0.853	0.753	0.765	0.654	0.0176033
J9VXJ5	612	S	Glucan synthesis regulatory protein	CNAG_01941	0.703	0.706	0.794	1.099	1.083	1.614	1.723	0.0180555
J9VXJ5	479	S	Glucan synthesis regulatory protein	CNAG_01941	0.637	0.84	0.819	1.109	1.263	1.332	1.613	0.0096202
J9VXJ5	781	S	Glucan synthesis regulatory protein	CNAG_01941	0.821	0.946	0.883	1.091	1.127	1.132	1.264	0.0051639
J9VXJ9	1572	S	Glutamate synthase (NADPH/NADH), variant	CNAG_04862	0.836	0.938	0.914	1.012	1.199	1.1	1.232	0.026082
J9VXK1	924	S	Spindle pole body component	CNAG_05551	0.904	0.907	0.794	1.051	1.047	1.296	1.303	0.034537
J9VXK1	923	S	Spindle pole body component	CNAG_05551	0.904	0.907	0.794	1.051	1.047	1.296	1.303	0.034537
J9VXK2	66	S	Nuclear protein	CNAG_03183	0.902	0.869	0.827	1.151	1.087	1.163	1.309	0.00119554
J9VXK2	176	S	Nuclear protein	CNAG_03183	1.111	1.037	1.13	0.904	0.838	0.981	0.831	0.023637
J9VXK7	48	S	Histone-lysine N-methyltransferase	CNAG_03188	0.875	0.833	0.855	1.049	1.219	1.169	1.341	0.0034189
J9VXK7	43	S	Histone-lysine N-methyltransferase	CNAG_03188	0.918	0.833	0.893	1.026	1.176	1.154	1.269	0.0099801
J9VXL1	777	S	Transitional endoplasmic reticulum ATPase	CNAG_04851	0.549	0.887	0.804	1.061	1.191	1.509	1.679	0.042262
J9VXL5	170	S	MSP domain-containing protein	CNAG_01961	1.081	1.103	1.184	0.916	0.874	0.843	0.782	0.002556
J9VXM5	1405	S	Chitin synthase 3	CNAG_05581	1.073	1.315	1.145	0.781	0.791	0.895	0.698	0.0084826
J9VXM5	1404	S	Chitin synthase 3	CNAG_05581	1.073	1.315	1.145	0.781	0.791	0.895	0.698	0.0084826
J9VXM5	1401	S	Chitin synthase 3	CNAG_05581	1.048	1.177	1.16	0.84	0.836	0.938	0.772	0.0078564
J9VXM8	24	S	Unplaced genomic scaffold supercont1.4, whole genome shotgun sequence OS=Cryptococcus gattii VGII Ram5 OX=1296110 GN=I313_02199 PE=4 SV=1	CNAG_03215	1.197	1.254	1.104	0.895	0.796	0.753	0.687	0.0039786
J9VXN3	192	S	Two-component-like hybrid sensor histidine kinase 2 OS=Cryptococcus neoformans var. grubii OX=178876 GN=Tco2 PE=4 SV=1	CNAG_05590	0.782	0.903	0.881	1.113	1.089	1.232	1.338	0.0075368
J9VXN3	176	S	Two-component-like hybrid sensor histidine kinase 2 OS=Cryptococcus neoformans var. grubii OX=178876 GN=Tco2 PE=4 SV=1	CNAG_05590	0.692	0.782	0.814	1.15	1.132	1.429	1.622	0.0058592
J9VXN3	180	S	Two-component-like hybrid sensor histidine kinase 2 OS=Cryptococcus neoformans var. grubii OX=178876 GN=Tco2 PE=4 SV=1	CNAG_05590	0.913	0.807	0.871	1.185	1.028	1.196	1.316	0.010842
J9VXP5	296	S	Unplaced genomic scaffold supercont1.188, whole genome shotgun sequence OS=Cryptococcus gattii EJB2 OX=1296103 GN=I306_05179 PE=4 SV=1	CNAG_03239	0.507	0.745	0.824	1.178	1.311	1.434	1.89	0.0145389
J9VXP7	123	S	Chromosome organization and biogenesis-related protein, putative OS=Cryptococcus neoformans var. neoformans serotype D (strain JEC21 / ATCC MYA-565) OX=214684 GN=CNH02510 PE=4 SV=2	CNAG_05609	0.814	0.792	0.888	1.029	1.048	1.428	1.405	0.04192
J9VXP7	217	S	Chromosome organization and biogenesis-related protein, putative OS=Cryptococcus neoformans var. neoformans serotype D (strain JEC21 / ATCC MYA-565) OX=214684 GN=CNH02510 PE=4 SV=2	CNAG_05609	0.865	0.898	0.938	1.058	1.019	1.222	1.221	0.030378
J9VXP7	224	S	Chromosome organization and biogenesis-related protein, putative OS=Cryptococcus neoformans var. neoformans serotype D (strain JEC21 / ATCC MYA-565) OX=214684 GN=CNH02510 PE=4 SV=2	CNAG_05609	0.861	0.887	0.93	1.063	1.026	1.232	1.24	0.024424
J9VXP9	701	S	Nuclear protein	CNAG_04836	0.928	0.827	0.963	1.107	1.044	1.132	1.208	0.021304
J9VXQ1	1673	S	Cellular morphogenesis-related protein, putative OS=Cryptococcus neoformans var. neoformans serotype D (strain JEC21 / ATCC MYA-565) OX=214684 GN=CNH02540 PE=4 SV=2	CNAG_05613	0.859	0.888	0.856	1.104	1.071	1.222	1.305	0.003117
J9VXQ1	1691	S	Cellular morphogenesis-related protein, putative OS=Cryptococcus neoformans var. neoformans serotype D (strain JEC21 / ATCC MYA-565) OX=214684 GN=CNH02540 PE=4 SV=2	CNAG_05613	1.186	1.249	1.15	0.96	0.764	0.691	0.674	0.0157024
J9VXQ2	99	S	Inositol-polyphosphate 5-phosphatase	CNAG_02001	0.823	0.861	0.882	1.096	1.082	1.256	1.338	0.0050428
J9VXQ2	1264	S	Inositol-polyphosphate 5-phosphatase	CNAG_02001	0.905	0.79	0.706	1.193	1.028	1.378	1.499	0.022145
J9VXR8	265	S	Unplaced genomic scaffold supercont1.241, whole genome shotgun sequence OS=Cryptococcus gattii EJB2 OX=1296103 GN=I306_06499 PE=4 SV=1	CNAG_05632	1.382	1.397	1.333	0.711	0.63	0.548	0.459	0.00051716
J9VXS2	77	S	Unplaced genomic scaffold supercont1.70, whole genome shotgun sequence OS=Cryptococcus gattii CA1280 OX=1296109 GN=I312_06808 PE=4 SV=1	CNAG_05637	0.723	0.842	0.838	1.053	1.208	1.336	1.497	0.0092586
J9VXS2	79	T	Unplaced genomic scaffold supercont1.70, whole genome shotgun sequence OS=Cryptococcus gattii CA1280 OX=1296109 GN=I312_06808 PE=4 SV=1	CNAG_05637	0.756	0.832	0.902	1.002	1.118	1.39	1.41	0.036556
J9VXS5	130	S	Unplaced genomic scaffold supercont1.3, whole genome shotgun sequence OS=Cryptococcus gattii CA1280 OX=1296109 GN=I312_01355 PE=4 SV=1	CNAG_03285	1.147	1.2	1.16	0.832	0.8	0.861	0.711	0.000175745
J9VXS7	130	T	PAN2-PAN3 deadenylation complex subunit PAN3	CNAG_04821	1.079	1.152	1.115	0.799	0.907	0.948	0.793	0.0128181
J9VXT0	123	S	Expressed protein OS=Cryptococcus neoformans var. neoformans serotype D (strain JEC21 / ATCC MYA-565) OX=214684 GN=CNJ02410 PE=4 SV=1	CNAG_04816	0.772	0.839	0.863	1.211	1.18	1.135	1.425	0.00075969
J9VXT0	143	S	Expressed protein OS=Cryptococcus neoformans var. neoformans serotype D (strain JEC21 / ATCC MYA-565) OX=214684 GN=CNJ02410 PE=4 SV=1	CNAG_04816	0.907	0.825	0.953	1.137	1.003	1.174	1.234	0.030498
J9VXT4	154	T	Ran-binding protein 3	CNAG_07846	1.221	1.24	1.136	0.847	0.789	0.767	0.668	0.00054146
J9VXT4	151	S	Ran-binding protein 3	CNAG_07846	1.034	1.143	1.097	0.927	0.91	0.887	0.832	0.0044841
J9VXU6	22	S	Sugar transporter	CNAG_05662	0.625	0.753	0.72	1.317	1.344	1.241	1.86	0.0005194
J9VXU6	24	S	Sugar transporter	CNAG_05662	0.786	0.784	0.716	1.194	1.266	1.253	1.624	0.000163519
J9VXU6	23	S	Sugar transporter	CNAG_05662	0.589	0.723	0.734	1.378	1.403	1.173	1.933	0.00191559
J9VXU6	17	S	Sugar transporter	CNAG_05662	0.588	0.718	0.764	1.376	1.383	1.172	1.899	0.0025553
J9VXU8	140	S	Pre-mRNA-splicing factor CWC21	CNAG_03309	0.791	0.722	0.737	1.273	1.286	1.191	1.667	0.000156731
J9VXV1	488	S	Phosphatidylserine decarboxylase proenzyme 2	CNAG_04792	1.006	0.805	0.748	1.14	1.05	1.251	1.345	0.042202
J9VXV8	532	S	Phospholipid binding protein	CNAG_03319	0.805	0.946	0.901	1.097	1.088	1.163	1.262	0.0108232
J9VXV8	1020	S	Phospholipid binding protein	CNAG_03319	1.017	1.148	1.137	0.842	0.87	0.986	0.817	0.030516
J9VXV8	61	S	Phospholipid binding protein	CNAG_03319	1.312	1.296	1.306	0.778	0.649	0.659	0.533	0.0083419
J9VXV8	69	S	Phospholipid binding protein	CNAG_03319	1.218	1.337	1.251	0.707	0.704	0.784	0.577	0.00025555
J9VXV8	901	S	Phospholipid binding protein	CNAG_03319	0.813	0.705	0.898	1.034	1.127	1.423	1.483	0.030143
J9VXV8	652	S	Phospholipid binding protein	CNAG_03319	1.216	1.169	1.431	0.739	0.705	0.74	0.572	0.00097594
J9VXV8	530	S	Phospholipid binding protein	CNAG_03319	0.85	0.888	0.916	1.065	1.066	1.214	1.26	0.0090976
J9VXY3	41	S	Gluconolactonase	CNAG_04753	1.158	1.297	1.367	0.839	0.57	0.769	0.57	0.01068
J9VXZ6	452	S	Unplaced genomic scaffold supercont1.201, whole genome shotgun sequence OS=Cryptococcus gattii EJB2 OX=1296103 GN=I306_05306 PE=4 SV=1	CNAG_03360	1.071	1.171	1.074	0.935	0.919	0.83	0.809	0.0110014
J9VY24	409	T	Nuclear protein	CNAG_03388	0.855	0.992	0.844	1.018	1.098	1.194	1.23	0.040157
J9VY42	31	S	Histone deacetylase complex subunit	CNAG_04679	0.619	0.811	0.616	1.347	1.351	1.256	1.933	0.0020807
J9VY42	29	S	Histone deacetylase complex subunit	CNAG_04679	0.619	0.811	0.616	1.347	1.351	1.256	1.933	0.0020807
J9VY49	171	S	Ubiquitin-conjugating enzyme E2 M	CNAG_04668	0.789	0.791	0.938	1.033	1.192	1.256	1.382	0.016695
J9VY58	382	S	Expressed protein OS=Cryptococcus neoformans var. neoformans serotype D (strain JEC21 / ATCC MYA-565) OX=214684 GN=CNJ00940 PE=4 SV=2	CNAG_04658	1.175	1.168	1.132	0.848	0.818	0.86	0.727	7.585e-05
J9VY61	22	S	GDP-mannose transporter 2	CNAG_03426	0.841	0.917	0.867	1.099	1.133	1.142	1.285	0.00083965
J9VY78	143	S	Expressed protein OS=Cryptococcus neoformans var. neoformans serotype D (strain JEC21 / ATCC MYA-565) OX=214684 GN=CNG01420 PE=4 SV=1	CNAG_03445	1.122	1.081	1.127	0.821	0.964	0.885	0.802	0.0098765
J9VY82	987	S	ATP-binding cassette transporter	CNAG_03450	1.183	1.311	1.347	0.698	0.735	0.726	0.562	0.000176483
J9VY92	22	S	Unplaced genomic scaffold supercont1.2, whole genome shotgun sequence OS=Cryptococcus gattii VGII Ram5 OX=1296110 GN=I313_01328 PE=4 SV=1	CNAG_04606	1.085	1.118	1.684	0.743	0.678	0.692	0.544	0.0151153
J9VY92	40	S	Unplaced genomic scaffold supercont1.2, whole genome shotgun sequence OS=Cryptococcus gattii VGII Ram5 OX=1296110 GN=I313_01328 PE=4 SV=1	CNAG_04606	1.139	1.223	1.172	0.933	0.781	0.752	0.698	0.0063994
J9VY92	311	S	Unplaced genomic scaffold supercont1.2, whole genome shotgun sequence OS=Cryptococcus gattii VGII Ram5 OX=1296110 GN=I313_01328 PE=4 SV=1	CNAG_04606	1.104	1.095	1.139	0.972	0.85	0.84	0.797	0.0091241
J9VYB3	135	S	Unplaced genomic scaffold supercont1.4, whole genome shotgun sequence OS=Cryptococcus gattii VGII Ram5 OX=1296110 GN=I313_01938 PE=4 SV=1	CNAG_03495	0.825	0.892	0.798	1.276	1.215	0.995	1.386	0.017805
J9VYB6	1392	S	Osmosensor	CNAG_03500	0.718	0.817	0.86	1.256	1.05	1.299	1.505	0.0087223
J9VYB6	296	T	Osmosensor	CNAG_03500	0.82	0.852	0.933	1.242	1.058	1.095	1.303	0.0130634
J9VYD5	1208	S	CMGC/RCK protein kinase	CNAG_06193	1.295	1.032	1.093	0.763	0.921	0.895	0.754	0.035304
J9VYD5	1212	S	CMGC/RCK protein kinase	CNAG_06193	1.198	1.108	1.142	1.014	0.782	0.756	0.74	0.031725
J9VYD5	1136	S	CMGC/RCK protein kinase	CNAG_06193	1.13	1.098	1.088	0.872	0.934	0.878	0.809	0.00100351
J9VYE0	1540	S	Nuclear DNA helicase II	CNAG_06199	1.105	1.119	1.137	0.966	0.819	0.854	0.785	0.0082619
J9VYE0	1541	S	Nuclear DNA helicase II	CNAG_06199	1.176	1.226	1.251	0.691	0.777	0.879	0.642	0.003398
J9VYE7	131	S	Solute carrier family 35, member F5	CNAG_01467	0.821	0.883	0.952	1.191	1.107	1.045	1.259	0.0156418
J9VYF4	142	S	Atypical/PI4K protein kinase	CNAG_07744	1.273	1.315	1.742	0.602	0.525	0.544	0.386	0.0009376
J9VYF4	710	S	Atypical/PI4K protein kinase	CNAG_07744	1.178	1.112	1.057	1.006	0.828	0.819	0.793	0.03296
J9VYF4	138	S	Atypical/PI4K protein kinase	CNAG_07744	1.007	1.185	1.105	0.873	0.883	0.947	0.82	0.021218
J9VYG0	561	S	E3 SUMO-protein ligase PIAS1	CNAG_06223	0.851	0.913	0.958	1.053	1.08	1.145	1.204	0.01172
J9VYI2	236	S	Clustered mitochondria protein homolog	CNAG_06248	0.745	0.671	0.649	1.104	1.155	1.677	1.906	0.0105991
J9VYL3	2	S	Myo-inositol-1-phosphate synthase	CNAG_01539	1.382	1.328	1.259	0.745	0.657	0.628	0.511	0.00031612
J9VYL9	469	S	Histidyl-tRNA synthetase	CNAG_01544	0.831	0.854	0.898	1.182	1.139	1.097	1.323	0.00086099
J9VYP0	95	S	Cytoplasmic protein, variant	CNAG_06311	1.09	1.357	1.245	0.784	0.784	0.74	0.625	0.002195
J9VYP0	91	S	Cytoplasmic protein, variant	CNAG_06311	1.109	1.247	1.233	0.839	0.745	0.827	0.672	0.00167598
J9VYP0	417	S	Cytoplasmic protein, variant	CNAG_06311	1.113	1.153	1.037	0.904	0.849	0.944	0.817	0.0098403
J9VYP0	87	S	Cytoplasmic protein, variant	CNAG_06311	1.202	1.142	1.102	0.885	0.826	0.843	0.741	0.00076465
J9VYP0	444	S	Cytoplasmic protein, variant	CNAG_06311	1.331	1.312	1.46	0.629	0.59	0.678	0.462	0.000121339
J9VYP6	251	S	CMGC/CDK/CRK7 protein kinase	CNAG_04118	1.272	1.101	1.062	0.87	0.849	0.845	0.746	0.0065999
J9VYP6	253	S	CMGC/CDK/CRK7 protein kinase	CNAG_04118	1.182	1.141	1.003	0.933	0.883	0.858	0.804	0.0177043
J9VYP8	182	S	Unplaced genomic scaffold supercont1.10, whole genome shotgun sequence OS=Cryptococcus gattii VGII Ram5 OX=1296110 GN=I313_04241 PE=4 SV=1	CNAG_01574	0.944	0.819	0.955	1.126	1.037	1.12	1.208	0.027359
J9VYQ4	967	S	Vacuolar membrane-associated protein IML1	CNAG_01579	1.126	1.09	1.058	0.907	0.848	0.971	0.833	0.0128032
J9VYQ4	974	S	Vacuolar membrane-associated protein IML1	CNAG_01579	1.126	1.09	1.058	0.907	0.848	0.971	0.833	0.0128032
J9VYR6	240	S	Unplaced genomic scaffold supercont2.6, whole genome shotgun sequence OS=Cryptococcus gattii VGIV IND107 OX=1296105 GN=I308_02635 PE=4 SV=1	CNAG_01595	0.804	0.857	0.841	1.047	1.119	1.333	1.398	0.0113571
J9VYR6	146	S	Unplaced genomic scaffold supercont2.6, whole genome shotgun sequence OS=Cryptococcus gattii VGIV IND107 OX=1296105 GN=I308_02635 PE=4 SV=1	CNAG_01595	0.809	0.825	0.729	1.12	1.201	1.316	1.539	0.0020575
J9VYR6	151	S	Unplaced genomic scaffold supercont2.6, whole genome shotgun sequence OS=Cryptococcus gattii VGIV IND107 OX=1296105 GN=I308_02635 PE=4 SV=1	CNAG_01595	0.865	0.888	0.95	1.036	1.052	1.21	1.22	0.025425
J9VYR8	40	S	ABC transporter PMR5	CNAG_06348	1.084	1.156	1.086	0.952	0.837	0.886	0.804	0.0069417
J9VYS6	194	S	Cystathionine gamma-synthase	CNAG_01609	0.88	0.905	0.85	1.119	1.147	1.099	1.277	0.0003646
J9VYT0	27	S	U4/U6.U5 tri-snRNP-associated protein 2	CNAG_01614	0.898	0.87	0.928	1.046	1.131	1.127	1.226	0.0030004
J9VYU9	286	S	Large subunit GTPase 1	CNAG_01634	0.634	0.884	0.85	1.06	1.164	1.41	1.535	0.03248
J9VYU9	355	T	Large subunit GTPase 1	CNAG_01634	0.623	0.428	0.578	1.602	1.498	1.271	2.683	0.0017411
J9VYV2	842	S	Expressed protein OS=Cryptococcus neoformans var. neoformans serotype D (strain JEC21 / ATCC MYA-565) OX=214684 GN=CNI02870 PE=4 SV=1	CNAG_04150	1.028	1.112	1.228	0.882	0.96	0.79	0.781	0.031781
J9VYV9	131	T	Expressed protein OS=Cryptococcus neoformans var. neoformans serotype D (strain JEC21 / ATCC MYA-565) OX=214684 GN=CNC01570 PE=4 SV=1	CNAG_01644	0.831	0.871	0.808	1.207	1.147	1.137	1.391	0.00032441
[truncated: 346 more rows]
