# Supplementary material for: A unique cell wall synthetic response evoked by glucosamine determines pathogenicity-associated fungal cellular differentiation
Source: PLoS Genet. 2021 Oct 8;17(10):e1009817. doi: 10.1371/journal.pgen.1009817 (PMC8500725; doi:10.1371/journal.pgen.1009817)
Supplement: S5 Table — (XLSX) [file pgen.1009817.s012.xlsx]

## Sheet: sheet1
S5 Table: Phosphopetides from cell wall-related proteins identified in wild-type and mpk1Δ by phosphoproteomics
Protein name	Protein description	Gene ID	Modified sequence (* indicate phosphosites)	mpk1Δ/wild-type Ratio	mpk1Δ/wild-type P value
Chs1	chitin synthase genes	CNAG_03099	TLANAP*SPVRRHQ	0.783	0.0162761
Chs2	chitin synthase genes	CNAG_03326	NTPRVP*SPGGYHQ	1.065	0.143639
Chs2	chitin synthase genes	CNAG_03326	GYHQQP*SPTTRAV	0.852	0.135321
Chs3	chitin synthase genes	CNAG_05581	HLQQNV*SFQDTKP	0.946	0.54626
Chs3	chitin synthase genes	CNAG_05581	WRTGTA*SRDSQYF	1.042	0.63324
Chs3	chitin synthase genes	CNAG_05581	SKNQLV*SPISSGG	0.772	0.0078564
Chs3	chitin synthase genes	CNAG_05581	QLVSPI*SSGGHTG	0.698	0.0084826
Chs3	chitin synthase genes	CNAG_05581	LVSPIS*SGGHTGS	0.698	0.0084826
Chs3	chitin synthase genes	CNAG_05581	NLRRGK*SLLARET	0.885	0.44562
Chs3	chitin synthase genes	CNAG_05581	GPPAHT*TPPGSPL	0.872	0.060402
Chs3	chitin synthase genes	CNAG_05581	HTTPPG*SPLLRNS	0.862	0.054125
Chs3	chitin synthase genes	CNAG_05581	LLRNSR*SSTSLPF	1.069	0.153895
Chs3	chitin synthase genes	CNAG_05581	NSRSST*SLPFRDD	1.031	0.054982
Chs3	chitin synthase genes	CNAG_05581	RDDSRH*SISDRSV	0.92	0.57788
Chs3	chitin synthase genes	CNAG_05581	GVRRKK*SMVRPER	0.949	0.7142
Chs4	chitin synthase genes	CNAG_00546	YRPHPH*SIRSPSF	0.384	0.00037995
Chs4	chitin synthase genes	CNAG_00546	DYWRDS*SPLGMGN	0.397	1.78762e-05
Chs4	chitin synthase genes	CNAG_00546	KRLHQV*SSDPSMR	0.542	0.00067928
Chs4	chitin synthase genes	CNAG_00546	RLHQVS*SDPSMRG	0.598	0.0003178
Chs4	chitin synthase genes	CNAG_00546	SHLDQR*SAPDTQE	0.604	0.0071416
Chs5	chitin synthase genes	CNAG_05818	SRDLLA*SSIHKSE	0.409	0.00028298
Chs5	chitin synthase genes	CNAG_05818	RDLLAS*SIHKSEK	0.409	0.00028298
Chs5	chitin synthase genes	CNAG_05818	ASSIHK*SEKDPLD	0.409	0.00028298
Chs6	chitin synthase genes	CNAG_06487	PPPRFY*SPSHSPS	0.986	0.90088
Chs6	chitin synthase genes	CNAG_06487	LYAPIQ*SPPAPSY	0.981	0.8004
Chs8	chitin synthase genes	CNAG_07499	NARMHA*SPPQHIR	0.778	0.0044439
Chs8	chitin synthase genes	CNAG_07499	GYNAYG*SPTRQNQ	0.863	0.013483
Chs8	chitin synthase genes	CNAG_07499	HPLQPI*SPSGPQG	0.767	0.0135383
Fks1	β-1,3-glucan synthase	CNAG_06508	YLPSRA*STPTFEG	0.795	0.031262
Fks1	β-1,3-glucan synthase	CNAG_06508	LPSRAS*TPTFEGS	0.856	0.033918
Fks1	β-1,3-glucan synthase	CNAG_06508	TPTFEG*SNAGHRP	0.94	0.37464
Kre6	β-1,6-glucan synthase	CNAG_00914	GMSQRL*SESSFTS	0.905	0.5097
Kre6	β-1,6-glucan synthase	CNAG_00914	HRVGAN*SPTGGSY	0.65	0.00058045
Skn1	β-1,6-glucan synthase	CNAG_00897	GMSHRG*SHNDASV	0.758	0.00386
Ags1	α-1,3-glucan synthase	CNAG_03120	KNANRQ*SAESFYD	1.023	0.90954
Ags1	α-1,3-glucan synthase	CNAG_03120	NRQSAE*SFYDEDP	1.148	0.2067
Ags1	α-1,3-glucan synthase	CNAG_03120	DEDPNA*SPLYYGD	0.969	0.72948
Ags1	α-1,3-glucan synthase	CNAG_03120	YFDHRM*SQDSTNF	1.025	0.84104
Ags1	α-1,3-glucan synthase	CNAG_03120	HRMSQD*STNFAPS	1.025	0.84104
Ags1	α-1,3-glucan synthase	CNAG_03120	RPFTAH*SRVSSFD	1.136	0.48628
Ags1	α-1,3-glucan synthase	CNAG_03120	TAHSRV*SSFDSIS	1.075	0.23024
Ags1	α-1,3-glucan synthase	CNAG_03120	AHSRVS*SFDSISS	0.913	0.57816
Ags1	α-1,3-glucan synthase	CNAG_03120	RVSSFD*SISSIVD	0.937	0.55572
Ags1	α-1,3-glucan synthase	CNAG_03120	SFDSIS*SIVDEKG	0.938	0.57322
Ags1	α-1,3-glucan synthase	CNAG_03120	DKIASM*SIRSRDS	1.187	0.25608
Ags1	α-1,3-glucan synthase	CNAG_03120	ASMSIR*SRDSYVQ	1.175	0.26622
Ags1	α-1,3-glucan synthase	CNAG_03120	SIRSRD*SYVQSRA	1.115	0.4052
Ags1	α-1,3-glucan synthase	CNAG_03120	VQSRAP*SMIDGFR	1.327	0.053244
Rom2	CWI pathway genes	CNAG_04119	SPNPEL*SPPQPPA	0.962	0.4273
Rom2	CWI pathway genes	CNAG_04119	HKPISQ*SPSLAET	0.799	0.0137165
Rom2	CWI pathway genes	CNAG_04119	PISQSP*SLAETSK	1.265	0.0090409
Rom2	CWI pathway genes	CNAG_04119	SKERSA*TPDYIGK	0.883	0.175799
Rom2	CWI pathway genes	CNAG_04119	HGHGTL*SDIGRAS	0.99	0.8186
Rom2	CWI pathway genes	CNAG_04119	SDIGRA*SMHKRMA	0.989	0.81738
Rom2	CWI pathway genes	CNAG_04119	MHKRMA*SDSSVLS	0.946	0.22672
Rom2	CWI pathway genes	CNAG_04119	RMASDS*SVLSSDN	0.925	0.137842
Rom2	CWI pathway genes	CNAG_04119	SDSSVL*SSDNATK	0.907	0.095118
Rom2	CWI pathway genes	CNAG_04119	DSSVLS*SDNATKA	0.936	0.30798
Rom2	CWI pathway genes	CNAG_04119	AGLLSR*SPAASPT	1.264	0.063143
Rom2	CWI pathway genes	CNAG_04119	SRSPAA*SPTYDTM	1.264	0.063143
Rom2	CWI pathway genes	CNAG_04119	SFHPRA*STDSTVS	0.784	0.033879
Rom2	CWI pathway genes	CNAG_04119	PRASTD*STVSLPL	0.87	0.053535
Rom2	CWI pathway genes	CNAG_04119	STDSTV*SLPLALH	0.927	0.153956
Rom2	CWI pathway genes	CNAG_04119	YENRST*SFSGSSR	0.739	0.00183851
Rom2	CWI pathway genes	CNAG_04119	EIIRPL*SNPAARL	0.937	0.23154
Rom2	CWI pathway genes	CNAG_04119	NPAARL*SNPQAQT	1.203	0.074738
Rom2	CWI pathway genes	CNAG_04119	RLMRNG*SGASSTG	0.932	0.55396
Rom2	CWI pathway genes	CNAG_04119	RNGSGA*SSTGMGF	0.932	0.55396
Rom2	CWI pathway genes	CNAG_04119	GLNRKL*SRESLVD	1.032	0.54394
Rom2	CWI pathway genes	CNAG_04119	RKLSRE*SLVDVKE	1.107	0.152975
Rom2	CWI pathway genes	CNAG_04119	YNSGKL*SYGHGRS	1.11	0.3352
Rom20	CWI pathway genes	CNAG_07903	ERPTKP*SKSSRKK	2.23	2.2024e-05
Rom20	CWI pathway genes	CNAG_07903	ESSLSP*SPSSSRL	0.847	0.0089041
Rom20	CWI pathway genes	CNAG_07903	SSRLDH*SYEFTSS	0.882	0.094597
Rom20	CWI pathway genes	CNAG_07903	RQARPP*SVRTTNS	0.837	0.136379
Rom20	CWI pathway genes	CNAG_07903	IYTSNT*SQSDHTN	0.903	0.022859
Rom20	CWI pathway genes	CNAG_07903	SLKAPS*SLHDGHG	0.762	0.25952
Rom20	CWI pathway genes	CNAG_07903	DGHGRD*TPIQKSW	0.872	0.35676
Rom20	CWI pathway genes	CNAG_07903	YNDSLE*SPGALKV	0.85	0.022001
Rom20	CWI pathway genes	CNAG_07903	VHGGAI*TPRGDEK	0.919	0.35664
Rom20	CWI pathway genes	CNAG_07903	SSLYPR*SITHNTG	0.961	0.87714
Rom20	CWI pathway genes	CNAG_07903	HNTGRA*SFDLSPS	1.098	0.20238
Rom20	CWI pathway genes	CNAG_07903	PTKESI*TPLPTPV	1.013	0.96752
Rom20	CWI pathway genes	CNAG_07903	SITPLP*TPVSIRH	1.068	0.6566
Rom20	CWI pathway genes	CNAG_07903	GRRALP*TPPVSSN	0.99	0.86066
Rom20	CWI pathway genes	CNAG_07903	VSSNDH*SPSRSRA	0.991	0.93998
Rom20	CWI pathway genes	CNAG_07903	RSRALP*TPPGRLP	0.888	0.173317
Rho1	CWI pathway genes	CNAG_03315	MNQRPV*SRAEGMA	1.004	0.9293
Rho11	CWI pathway genes	CNAG_06606	VGATNG*SFEGGGR	0.808	0.0041761
Rho11	CWI pathway genes	CNAG_06606	ERLRPL*SYSKAHV	0.884	0.62672
Pkc1	CWI pathway genes	CNAG_01845	QGIATT*SPGGRGM	0.74	0.000102574
Pkc1	CWI pathway genes	CNAG_01845	FTREQP*TLTPVHT	0.805	0.041035
Pkc1	CWI pathway genes	CNAG_01845	REQPTL*TPVHTQL	0.765	0.005082
Pkc1	CWI pathway genes	CNAG_01845	PVHTQL*SEADQKE	0.793	0.36876
Pkc1	CWI pathway genes	CNAG_01845	KEFAGF*SWIAPWA	0.788	0.024921
Pkc1	CWI pathway genes	CNAG_01845	DDEDLM*SDGKRKE	1.214	0.14348
Pkc1	CWI pathway genes	CNAG_01845	RDLNHR*TLPRRSS	0.957	0.38908
Pkc1	CWI pathway genes	CNAG_01845	TLHSAG*TLRGRPD	0.983	0.88312
Pkc1	CWI pathway genes	CNAG_01845	STSTSS*SVSTLPS	0.938	0.2753
Pkc1	CWI pathway genes	CNAG_01845	TLPSYH*SQEARSH	1.064	0.6113
Pkc1	CWI pathway genes	CNAG_01845	FGKTTS*TFCGTPE	0.774	0.020876
Bck1	CWI pathway genes	CNAG_04755	SPPPPT*SPETTIP	0.858	0.184124
Bck1	CWI pathway genes	CNAG_04755	AAVRRP*SSPFPWA	0.885	0.25412
Bck1	CWI pathway genes	CNAG_04755	AVRRPS*SPFPWAD	0.821	0.067776
Bck1	CWI pathway genes	CNAG_04755	ASTPYR*TASPVPV	0.816	0.0154234
Bck1	CWI pathway genes	CNAG_04755	EADIPE*SPASDGK	0.334	1.53515e-05
Bck1	CWI pathway genes	CNAG_04755	IPESPA*SDGKPGT	0.334	0.00042114
Bck1	CWI pathway genes	CNAG_04755	HLQRAF*TTPTPEH	1.255	0.073956
Bck1	CWI pathway genes	CNAG_04755	LQRAFT*TPTPEHT	0.901	0.197117
Bck1	CWI pathway genes	CNAG_04755	HQQVPN*SPSRALP	1.054	0.429
Bck1	CWI pathway genes	CNAG_04755	ALPPLP*SPITRQS	0.873	0.162956
Bck1	CWI pathway genes	CNAG_04755	RQSTMP*SPVSQSP	0.786	0.02388
Bck1	CWI pathway genes	CNAG_04755	PSPVSQ*SPSTAHG	0.853	0.093776
Bck1	CWI pathway genes	CNAG_04755	NPTRVA*SPDDVIS	0.752	0.0173806
Bck1	CWI pathway genes	CNAG_04755	SPDDVI*SPAIGSE	0.845	0.116804
Bck1	CWI pathway genes	CNAG_04755	VLYRVS*SRHSKEG	1.253	0.029004
Bck1	CWI pathway genes	CNAG_04755	RVSSRH*SKEGSVS	1.326	0.008676
Bck1	CWI pathway genes	CNAG_04755	IANPDN*SDEENSP	1.13	0.0155973
Bck1	CWI pathway genes	CNAG_04755	NSDEEN*SPPKAGS	1.729	0.00045931
Bck1	CWI pathway genes	CNAG_04755	KSPSAV*SPISVSS	1.138	0.23532
Bck1	CWI pathway genes	CNAG_04755	SIPQPA*SPSHSIK	0.989	0.73694
Bck1	CWI pathway genes	CNAG_04755	PQPASP*SHSIKER	0.977	0.57988
Bck1	CWI pathway genes	CNAG_04755	PASPSH*SIKERGG	0.829	0.0148402
Mkk2	CWI pathway genes	CNAG_02357	NRFETE*SDRGGAR	1.1	0.64698
Mkk2	CWI pathway genes	CNAG_02357	ARSRAG*SLMSDSS	1.063	0.26486
Mkk2	CWI pathway genes	CNAG_02357	RAGSLM*SDSSRTT	1.062	0.18078
Mkk2	CWI pathway genes	CNAG_02357	GRDRSD*SASLYNS	1.035	0.67528
Mkk2	CWI pathway genes	CNAG_02357	VSEQTG*SPVFDPE	0.401	0.00016456
Mkk2	CWI pathway genes	CNAG_02357	SVGRMW*SEPIKDF	0.869	0.27754
Mpk1	CWI pathway genes	CNAG_04514	GQAGFM*TEYVATR	0.745	0.0009379
Mpk1	CWI pathway genes	CNAG_04514	PPVRKD*SHELPPA	0.483	0.00048056
Mpk1	CWI pathway genes	CNAG_04514	FHERAN*SEGDMEE	0.125	0.003664
Mpk1	CWI pathway genes	CNAG_04514	MEEHPG*SALEKQL	0.207	1.1523e-06
Crz1	CWI pathway genes	CNAG_00156	ESLRKE*SLPFNPQ	0.807	0.0025406
Crz1	CWI pathway genes	CNAG_00156	GSGRRL*SSTASGS	0.605	0.00050206
Crz1	CWI pathway genes	CNAG_00156	ELQRVI*SNTSHPS	0.935	0.21238
Crz1	CWI pathway genes	CNAG_00156	HPSQYP*SRTSSPF	0.854	0.0196563
Crz1	CWI pathway genes	CNAG_00156	TESFPA*SRSPSPF	1.06	0.40886
Crz1	CWI pathway genes	CNAG_00156	DGFNVP*SPQSHPL	0.88	0.123937
Crz1	CWI pathway genes	CNAG_00156	PRAKSD*SIIPSPT	1.206	0.0115585
Crz1	CWI pathway genes	CNAG_00156	SDSIIP*SPTADSF	0.559	0.00068469
Crz1	CWI pathway genes	CNAG_00156	ATVRRR*SFGGGEH	0.915	0.190822
Crz1	CWI pathway genes	CNAG_00156	HRRAAR*SEDFGRG	1.025	0.88382
Crz1	CWI pathway genes	CNAG_00156	GHAMSH*SRHSSTS	0.763	0.113376
Crz1	CWI pathway genes	CNAG_00156	SSIRSA*SPALSIS	0.931	0.093697
Crz1	CWI pathway genes	CNAG_00156	PALSIS*SQGSSFS	1.05	0.63578
Crz1	CWI pathway genes	CNAG_00156	NGRRQE*SLRKESL	1.013	0.91304
Rlm1	CWI pathway genes	CNAG_03998	FIDEIM*SGGESDS	0.784	0.0044377
Rlm1	CWI pathway genes	CNAG_03998	IMSGGE*SDSEEEE	0.784	0.0044377
Rlm1	CWI pathway genes	CNAG_03998	SGGESD*SEEEEKP	0.784	0.0044377
Rlm1	CWI pathway genes	CNAG_03998	EKPRRR*SNAGHGN	0.65	0.24542
Rlm1	CWI pathway genes	CNAG_03998	FTSRHR*SPHPEFL	0.611	8.2238e-05
Swi4	CWI pathway genes	CNAG_07464	IDYVPT*SVSPPPA	1.05	0.53244
Swi4	CWI pathway genes	CNAG_07464	YVPTSV*SPPPAPK	1.086	0.35432
Swi4	CWI pathway genes	CNAG_07464	RAKMHD*STPDADA	1.195	0.0267
Swi4	CWI pathway genes	CNAG_07464	AKMHDS*TPDADAS	1.165	0.028896
Swi4	CWI pathway genes	CNAG_07464	AGSRKR*SAAMMME	1.35	0.00158039
Swi4	CWI pathway genes	CNAG_07464	RSVRGN*SAVHTPH	1.116	0.192116
Swi4	CWI pathway genes	CNAG_07464	GNSAVH*TPHGTPR	1.14	0.108835
Swi4	CWI pathway genes	CNAG_07464	VHTPHG*TPRHLGI	1.406	0.0046827
Swi4	CWI pathway genes	CNAG_07464	EDERFR*SSPVPAP	1.363	0.103338
Swi4	CWI pathway genes	CNAG_07464	DERFRS*SPVPAPN	1.393	0.07904
Swi6	CWI pathway genes	CNAG_01438	SVMRRA*SDSWVNA	0.828	0.0163832
Swi6	CWI pathway genes	CNAG_01438	PVIRTG*TPDRSGQ	1.092	0.67418
Swi6	CWI pathway genes	CNAG_01438	DRSGQQ*TPSGLPG	0.93	0.7
Rom21	CWI pathway genes	CNAG_03680	NRIRRS*SDSNQLI	0.874	0.089097
Rom21	CWI pathway genes	CNAG_03680	KQSRSK*SFGGVFR	0.616	0.00185603
Rom21	CWI pathway genes	CNAG_03680	FRKHRL*SWGSPSV	0.76	0.0107231
Mid2	CWI pathway genes	CNAG_03308	IEVNDK*TRSPQFA	0.864	0.04808
Mid2	CWI pathway genes	CNAG_03308	QFAFEG*SPHAL--	0.966	0.72966
Mid2	CWI pathway genes	CNAG_03308	TNRSPA*SLSSNAT	1.119	0.047799
Mid2	CWI pathway genes	CNAG_03308	SPASLS*SNATAVE	1.119	0.047799
Mid2	CWI pathway genes	CNAG_03308	GSRRFG*SQGEDVE	1.127	0.32948
Mid2	CWI pathway genes	CNAG_03308	RMPTAD*SIPRPRA	1.206	0.148276
Mid2	CWI pathway genes	CNAG_03308	KYPRHQ*SPAILAR	0.996	0.9519
Mid2	CWI pathway genes	CNAG_03308	TGDDAS*SHDSFSE	0.934	0.5513
Mid2	CWI pathway genes	CNAG_03308	DASSHD*SFSEFDS	0.934	0.5513
Mid2	CWI pathway genes	CNAG_03308	FRENPL*SPSLPQA	1.075	0.3942
