# Supplementary material for: A unique cell wall synthetic response evoked by glucosamine determines pathogenicity-associated fungal cellular differentiation
Source: PLoS Genet. 2021 Oct 8;17(10):e1009817. doi: 10.1371/journal.pgen.1009817 (PMC8500725; doi:10.1371/journal.pgen.1009817)
Supplement: S6 Table — (XLSX) [file pgen.1009817.s013.xlsx]

## Sheet: Sheet1
S6 Table: Phosphopeptides of TFs harboring putative Mpk1 phosphorylation motif identified by phosphoproteomics
Gene ID	Symbol	Modified sequence (* indicate phosphosites)	mpk1Δ/wild-type Ratio	mpk1Δ/wild-type P value
CNAG_04570	Sro9	SVPVLV*SPTSATS	0.788	0.0092
CNAG_04570	Sro9	-----M*SPSQQQT	0.809	0.00028
CNAG_01256	1256	ASSNIR*SPRPGPK	0.813	0.046
CNAG_03177	3177	SSPEPD*TPVSQGP	0.788	0.006
CNAG_03177	3177	YPGRPG*SPASFYP	0.752	0.048
CNAG_02525	2525	PTDQPS*SPPRKLN	0.71	0.00028
CNAG_06097	6097	ETPSSK*SPQPSDP	0.819	0.049
CNAG_03409	Skn7	QEGDEN*SPRYVGL	0.548	0.0096
CNAG_04353	Clr1	VKAERG*TPPTTGP	0.718	0.023
CNAG_01454	Ste12	AVSTEL*SPANRGN	0.79	0.0015
CNAG_02877	Fzc51	EPTTGL*TPAGEKL	0.79	0.0028
CNAG_03849	Asg1	GTPDHN*SPSTSYP	0.762	0.03
CNAG_03849	Asg1	PAAAAP*SPSMQAL	0.797	0.0024
CNAG_01431	Hob1	DARDTH*SPGQTDM	0.786	0.0028
CNAG_03894	Pdr802	QRLGIP*SPSLSDP	0.618	0.0058
CNAG_03894	Pdr802	RQQLPT*SPTRKRS	0.525	0.0014
CNAG_03894	Pdr802	SSQPQR*SPKPRRR	0.479	0.0011
CNAG_03894	Pdr802	LGRSEP*SPHQQPI	0.606	0.0016
CNAG_06156	Fzc7	VSGASN*TPPRVLA	0.773	0.028
CNAG_06156	Fzc7	RSIDVQ*SPDNASV	0.813	0.019
CNAG_00193	Gat1	VRSKPT*SPTIASS	0.807	0.0027
CNAG_02700	Zfc8	RSAVTH*SPEQPAE	0.804	0.0089
CNAG_02700	Zfc8	QIASSA*SPVMEGA	0.76	0.00024
CNAG_04398	Aro80	DVKSTQ*SPNGSQT	0.721	0.015
CNAG_03183	Fzc24	FAGDTG*SPDVSSL	0.831	0.024
CNAG_01173	Pan1	ALPSSG*TPVSQSA	0.732	0.023
CNAG_01173	Pan1	PSFSPL*SPSASDT	0.613	0.00036
CNAG_01173	Pan1	RPSFAS*SPLRNPS	0.612	0.00036
CNAG_01173	Pan1	LRNPSF*SPLSPSA	0.239	0.00016
CNAG_00156	Crz1	SDSIIP*SPTADSF	0.559	0.00068
CNAG_03998	Rlm1	FTSRHR*SPHPEFL	0.611	8.2e-05
CNAG_03378	3378	SSGAHP*SPRTMPS	0.738	0.032
CNAG_03378	3378	LWPAIL*SPGGSND	0.818	0.03
CNAG_01580	1580	NKVGMV*SPVESKG	0.502	0.00018
CNAG_05767	5767	GSASSK*SPTEIAA	0.706	0.0033
CNAG_05835	5835	HNPPYM*SPGISPT	0.769	0.00058
CNAG_05835	5835	GDTRRY*TPVDDHM	0.763	0.042
CNAG_05835	5835	YTRPYQ*SPRREPI	0.743	0.024
