# Supplementary material for: A unique cell wall synthetic response evoked by glucosamine determines pathogenicity-associated fungal cellular differentiation
Source: PLoS Genet. 2021 Oct 8;17(10):e1009817. doi: 10.1371/journal.pgen.1009817 (PMC8500725; doi:10.1371/journal.pgen.1009817)
Supplement: S7 Table — (XLSX) [file pgen.1009817.s014.xlsx]

## Sheet: Sheet1
S7 Table: Strains used in this study
Strains	Genotype	Source
Kinase deletion set	all putative kinase genes deleted by Bahn’s Group	Bahn YS [1]
TF deletion set	all putative transcription factors genes deleted by Bahn’s Group	Bahn YS [2]
H99α	Cryptococcus neoformans var. grubii, MAT α	Bahn YS [1,2]
KN99a	Cryptococcus neoformans var. grubii, MAT a	Heitman J [3]
WM179	Cryptococcus gattii species complex VGI	Meyer W [4]
HG830	H99α, NEO	This study
HG831	KN99a, HYG	This study
HG832	H99α, CNAG_03177::NEO	This study
HG833	H99α, CNAG_05767::NEO	This study
HG834	H99α, CNAG_01256::NEO	This study
HG835	H99α, CNAG_05835::NEO	This study
DH56	H99α, CNAG_06097::NEO	This study
DH67	H99α, CNAG_02525::NEO	This study
DH47	H99α, CNAG_03378::NEO	This study
DH62	H99α, CNAG_01580::NEO	This study
HG836	KN99a, CNAG_03177::NEO	This study
HG837	KN99a, CNAG_05767::NEO	This study
HG838	KN99a, CNAG_01256::NEO	This study
HG839	KN99a, CNAG_05835::NEO	This study
HG840	KN99a, CNAG_06097::NEO	This study
HG841	KN99a, CNAG_02525::NEO	This study
HG842	KN99a, CNAG_03378::NEO	This study
HG843	KN99a, CNAG_01580::NEO	This study
HG780	KN99a, SKN7::NEO	This study
HG783	KN99a, CRZ1:NEO	This study
HG786	KN99a, GAT1::NEO	This study
HG844	KN99a, FZC24::NEO	This study
HG845	KN99a, HOB1::NEO	This study
HG846	KN99a, ZFC8::NEO	This study
HG847	KN99a, FZC51::NEO	This study
HG848	KN99a, PAN1::NEO	This study
HG849	KN99a, ARO80::NEO	This study
HG850	KN99a, CLR1::NEO	This study
HG851	KN99a, PDR802::NEO	This study
HG852	KN99a, FZC7::NEO	This study
HG853	KN99a, RLM1::NEO	This study
HG854	KN99a, SRO9::NEO	This study
HG855	KN99a, ASG1::NEO	This study
HG856	KN99a, STE12a::NEO	This study
PH145	KN99a, CPK1::NEO	This study
PH146	KN99a, MPK1::NEO	This study
Gene deletion set	H99α, CNAG_01272::NEO	Madhani HD [5]
Gene deletion set	H99α, CNAG_04861::NEO	Madhani HD [5]
Gene deletion set	H99α, CNAG_02526::NEO	Madhani HD [5]
Gene deletion set	H99α, CNAG_04681::NEO	Madhani HD [5]
Gene deletion set	H99α, CNAG_04635::NEO	Madhani HD [5]
Gene deletion set	H99α, CNAG_04963::NEO	Madhani HD [5]
Gene deletion set	H99α, CNAG_01109::NEO	Madhani HD [5]
Gene deletion set	H99α, CNAG_03405::NEO	Madhani HD [5]
HG880	H99α, CNAG_03223::NEO	This study
HG862	H99α, CNAG_05036 (GIS1)::NEO	This study
HG866	H99α, PGIS1-GIS1-mCHERRY-NEO	This study
HG870	KN99a, PGIS1-GIS1-mCHERRY-NEO	This study
HG886	H99α, MPK1::NAT, PGIS1-GIS1-mCHERRY-NEO	This study
HG887	H99α, CRZ1::NAT, PGIS1-GIS1-mCHERRY-NEO	This study
HG893	H99α, SKN7::NAT, PGIS1-GIS1-mCHERRY-NEO	This study
HG758	H99α, CRZ1::NAT, GAT1::NEO	This study
HG752	H99α, CRZ1::NAT, SKN7::NEO	This study
HG857	KN99a, CRZ1::NAT, GAT1::NEO	This study
HG779	KN99a, CRZ1::NAT, SKN7::NEO	This study
PH147	H99α, CRZ1::NAT, PCRZ1-CRZ1	This study
PH148	H99α, CRZ1::NAT, PCRZ1-CRZ1S569A	This study
HG794	H99α, SKN7::NAT, PSKN7-SKN7	This study
HG795	H99α, SKN7::NAT, PSKN7-SKN7	This study
HG799	H99α, SKN7::NAT PSKN7-SKN7S335A	This study
HG800	H99α, SKN7::NAT, PSKN7-SKN7S335A	This study
References
1. Lee KT, So YS, Yang DH, Jung KW, Choi J, Lee DG, et al. Systematic functional analysis of kinases in the fungal pathogen Cryptococcus neoformans. Nat Commun. 2016;7:12766. Epub 2016/09/30. https://doi.org/10.1038/ncomms12766 PMID: 27677328.
2. Jung KW, Yang DH, Maeng S, Lee KT, So YS, Hong J, et al. Systematic functional profiling of transcription factor networks in Cryptococcus neoformans. Nat Commun. 2015;6:6757. Epub 2015/04/08. https://doi.org/10.1038/ncomms7757 PMID: 25849373.
3. Nielsen K, Cox GM, Wang P, Toffaletti DL, Perfect JR, Heitman J. Sexual cycle of Cryptococcus neoformans var. grubii and virulence of congenic a and alpha isolates. Infect Immun. 2003;71(9):4831-41. Epub 2003/08/23. https://doi.org/10.1128/iai.71.9.4831-4841.2003 PMID: 12933823.
4. Krockenberger MB, Malik R, Ngamskulrungroj P, Trilles L, Escandon P, Dowd S, et al. Pathogenesis of pulmonary Cryptococcus gattii infection: a rat model. Mycopathologia. 2010;170(5):315-30. Epub 2010/06/17. https://doi.org/10.1007/s11046-010-9328-z PMID: 20552280.
5. Brown JCS, Nelson J, VanderSluis B, Deshpande R, Butts A, Kagan S, et al. Unraveling the biology of a fungal meningitis pathogen using chemical genetics. Cell. 2014;159(5):1168-87. Epub 2014/11/25. https://doi.org/10.1016/j.cell.2014.10.044 PMID: 25416953.
