# Supplementary material for: A unique cell wall synthetic response evoked by glucosamine determines pathogenicity-associated fungal cellular differentiation
Source: PLoS Genet. 2021 Oct 8;17(10):e1009817. doi: 10.1371/journal.pgen.1009817 (PMC8500725; doi:10.1371/journal.pgen.1009817)
Supplement: S8 Table — (XLSX) [file pgen.1009817.s015.xlsx]

## Sheet: Sheet1
S8 Table: Primers used in this study
Comments	Primer name	Sequence
MPK1 deletion	MPK1-TEST-F	CCTTGAAAGAATTGTGCCGGAG
	MPK1-LEFT-F	AACTTCCGCCATCACCTC
	MPK1-LEFT-R	CTGGCCGTCGTTTTACAAGCCGTATGAGTGATCAAGAC
	MPK1-RIGHT-F	GTCATAGCTGTTTCCTGGTCGAGTCTGTAACTGTTATCGG
	MPK1-RIGHT-R	GGGTGGTTGGTCGGTAATAG
	MPK1-TEST-R	GTGCGATAGCAATGACGCTTAATC
	MPK1-sgRNA-U6-R	CCGAGAAGTTCGGCGAGAATAACAGTATACCCTGCCGGTG
	MPK1-sgRNA-gRNA-F	ATTCTCGCCGAACTTCTCGGGTTTTAGAGCTAGAAATAGCAAGTT
CPK1 deletion	CPK1-TEST-F	TCATGATGGACAGTTGGGTAAGTC
	CPK1-LEFT-R	TGTCATGCTGCCACTTTGCTAT
	CPK1-LEFT-F	ATGATGGACAGTTGGGTAAGTCG
	CPK1-LEFT-F	CATCGCAAAGCTACTTCTGATCA
	CPK1-TEST-R	GCTATGAACGCTACTATCGCAGA
	CPK1-LEFT-R	GCTCTAAACAATCAAACGCCAC
	CPK1-sgRNA-U6-R	CCGTAAGATACCTAGAGCCCGGTTTTAGAGCTAGAAATAGCAAGTT
	CPK1-sgRNA-gRNA-F	GGGCTCTAGGTATCTTACGGAACAGTATACCCTGCCGGTG
CNAG_03177 deletion	CNAG_03177-TEST-F	GCAAAGACGCACCTCATCCA
	CNAG_03177-LEFT-R	CTGGCCGTCGTTTTACGGCAACACTTGGACGGAGAAA
	CNAG_03177-LEFT-F	GGACCAGAAGGCTACGGATAATC
	CNAG_03177-LEFT-F	GTCATAGCTGTTTCCTGGGAAGGGTTCATTATTGGAGAAG
	CNAG_03177-TEST-R	CAAGGCACAGAAAGGAGGCA
	CNAG_03177-LEFT-R	GAAGAGAGCAGAAGAGGCTGAGA
	CNAG_03177-sgRNA-gRNA-F	AATGGGGCAAAGAAGAGATGGTTTTAGAGCTAGAAATAGCAAGTT
	CNAG_03177-sgRNA-U6-R	CATCTCTTCTTTGCCCCATTAACAGTATACCCTGCCGGTG
CNAG_05767 deletion	CNAG_05767-TEST-F	GCCATGACTATTCCATGTGAGTTC
	CNAG_05767-LEFT-R	CTGGCCGTCGTTTTACTGGGGTTCCATTTTGGATTG
	CNAG_05767-LEFT-F	GACAGTTCTTTAGGGATCAAAGGA
	CNAG_05767-LEFT-F	GTCATAGCTGTTTCCTGACGGGTGACTAAGGACAGTTGC
	CNAG_05767-TEST-R	GCATCCAAGCACGGTGAAAA
	CNAG_05767-LEFT-R	ATGAGGGTAGTAAGAGCTCGTCGT
	CNAG_05767-sgRNA-gRNA-F	ATTCGATTGGGACTCGGTTGGTTTTAGAGCTAGAAATAGCAAGTT
	CNAG_05767-sgRNA-U6-R	CAACCGAGTCCCAATCGAATAACAGTATACCCTGCCGGTG
CNAG_01256 deletion	CNAG_01256-TEST-F	TCCATTGGGATAGATGCTTACCT
	CNAG_01256-LEFT-R	CTGGCCGTCGTTTTACGAGGGTGCTGTTGACTGATTGT
	CNAG_01256-LEFT-F	AGATAACCAAACTTACCGAGACCG
	CNAG_01256-LEFT-F	GTCATAGCTGTTTCCTGGTCCAGGCAGAAATGGCATG
	CNAG_01256-TEST-R	CCAGGAACTCGTGGCTCAA
	CNAG_01256-LEFT-R	CCAGTACAACGCTGGATACGATA
	CNAG_01256-sgRNA-gRNA-F	AGACTGCACAAGATGCCTTGGTTTTAGAGCTAGAAATAGCAAGTT
	CNAG_01256-sgRNA-U6-R	CAAGGCATCTTGTGCAGTCTAACAGTATACCCTGCCGGTG
CNAG_05835 deletion	CNAG_05835-TEST-F	CAGCGGAACAAGATCAGTGGT
	CNAG_05835-LEFT-R	CTGGCCGTCGTTTTACTGGACAGACATTCAAGCCAGAG
	CNAG_05835-LEFT-F	GGATCAGTAAATGGCAGTCCATC
	CNAG_05835-LEFT-F	GTCATAGCTGTTTCCTGTGGGGATTTGAGAATACAGATCG
	CNAG_05835-TEST-R	TGGGGAACTAAGGATGGGAAA
	CNAG_05835-LEFT-R	GGTCAAAGAAGGGTCAAGAAGG
	CNAG_05835-sgRNA-gRNA-F	GCATGGATAGGGGCTTCTCGGTTTTAGAGCTAGAAATAGCAAGTT
	CNAG_05835-sgRNA-U6-R	CGAGAAGCCCCTATCCATGCAACAGTATACCCTGCCGGTG
CNAG_06097 deletion	CNAG_06097-TEST-F	AGCCTGTTAGTCACCTTACCCA
	CNAG_06097-LEFT-F	GGAAACCAATGAACTGAGCG
	CNAG_06097-LEFT-R	CTGGCCGTCGTTTTACGAGAAGTATGAAGCGGTGTCG
	CNAG_06097-RIGHT-F	GTCATAGCTGTTTCCTGGAGTGTCCTTAGACAGCGGTTTT
	CNAG_06097-RIGHT-R	GGTTTGGAAGTTGACAGGAGTG
	CNAG_06097-TEST-R	TTGGACTTCCTACAGGCTCATC
	CNAG_06097-sgRNA-U6-R	CCACTAGACAATTGGAGTCTAACAGTATACCCTGCCGGTG
	CNAG_06097-sgRNA-gRNA-F	AGACTCCAATTGTCTAGTGGGTTTTAGAGCTAGAAATAGCAAGTT
CNAG_03378 deletion	CNAG_03378-TEST-F	GATGACCCAACATACCCCTAAC
	CNAG_03378-LEFT-F	CTTGCTCGGTCTGTTCTTCTTC
	CNAG_03378-LEFT-R	CTGGCCGTCGTTTTACAAGTCAGCACAGCGACCATAT
	CNAG_03378-RIGHT-F	GTCATAGCTGTTTCCTGTCGCCTTTGGTCTTTGCTT
	CNAG_03378-RIGHT-R	TTCCTCCTTCTGGTCATAGTGC
	CNAG_03378-TEST-R	AGCGGTGGAATGTGACGAT
	CNAG_03378-sgRNA-U6-R	CAGGCGACTTTGAGCAATGGTAACAGTATACCCTGCCGGTG
	CNAG_03378-sgRNA-gRNA-F	ACCATTGCTCAAAGTCGCCTGGTTTTAGAGCTAGAAATAGCAAGTT
CNAG_01580 deletion	CNAG_01580-TEST-F	CGGACTTCCACCTCTAATCTGT
	CNAG_01580-LEFT-F	TAATGACTTGGGACGAAGGAGC
	CNAG_01580-LEFT-R	CTGGCCGTCGTTTTACGCCTAACAGTTGAGGACGGATT
	CNAG_01580-RIGHT-F	GTCATAGCTGTTTCCTGCTATCCATAGCAAGCCAGAAGG
	CNAG_01580-RIGHT-R	CGACGAACCCAGGCATTTT
	CNAG_01580-TEST-R	GGGCGTAAGCGGAAACAAT
	CNAG_01580-sgRNA-U6-R	CAACGGTACCGTCTCCATATAACAGTATACCCTGCCGGTG
	CNAG_01580-sgRNA-gRNA-F	ATATGGAGACGGTACCGTTGGTTTTAGAGCTAGAAATAGCAAGTT
CNAG_02525 deletion	CNAG_02525-TEST-F	TGAAACCACCGGAACCAA
	CNAG_02525-LEFT-F	AGCTGATACAAGAGTGCGACC
	CNAG_02525-LEFT-R	CTGGCCGTCGTTTTACGGCATACATGATGCGACCA
	CNAG_02525-RIGHT-F	GTCATAGCTGTTTCCTGGAATGTCAACCGTGGAAGGA
	CNAG_02525-RIGHT-R	CGTTCGGTCCAACCATTTCA
	CNAG_02525-TEST-R	GGGAAGGGAGGGAGAAAGAA
	CNAG_02525-sgRNA-U6-R	CCACGCAAACTCAATCGTTCAACAGTATACCCTGCCGGTG
	CNAG_02525_-sgRNA-gRNA-F	GAACGATTGAGTTTGCGTGGGTTTTAGAGCTAGAAATAGCAAGTT
SKN7 deletion	CNAG_03409-TEST-F	CACTTCTGCCTATCAGGTCTTGC
	CNAG_03409-LEFT-R	CTGGCCGTCGTTTTACCGTCTCCAGGTGGTGTTTGTC
	CNAG_03409-LEFT-F	CCAGGCAGGCTTCTATTGCTA
	CNAG_03409-LEFT-F	GTCATAGCTGTTTCCTGGAGAACGGGTTATGGAGGATGT
	CNAG_03409-TEST-R	GGCAGTAGCGATGTAGGAGTGA
	CNAG_03409-LEFT-R	CGAGAACAGAGCCAGGTCTAATCA
	CNAG_03409-sgRNA-gRNA-F	GGTGGACAAGGTGCTTGTCGGTTTTAGAGCTAGAAATAGCAAGTT
	CNAG_03409-sgRNA-U6-R	CGACAAGCACCTTGTCCACCAACAGTATACCCTGCCGGTG
CRZ1 deletion	CRZ1-LEFT-SE	GTTGTACGCCCTGCTGTTG
	CRZ1 LEFT AN	CTGGCCGTCGTTTTACCGGGCTGTGCAAGATAACG
	CRZ1 RIGHT SE	GTCATAGCTGTTTCCTGATGGTCGCCAGGATACAA
	CRZ1 RIGHT AN	AAGACCAACTCGATGCAGC
	CRZ1 TEST SE	TCAGATGGGCAAGATGGAG
	CRZ1 TEST AN	TGTCAGTGATGTGCGAAAT
GAT1 deletion	CNAG_00193-TEST-F	AAGAACAACCGAAGTGCTCGA
	CNAG_00193-LEFT-R	CTGGCCGTCGTTTTACGTTGAATGAGCGAATGAATGGA
	CNAG_00193-LEFT-F	CCCTGAGCAACCCAATATGTCT
	CNAG_00193-LEFT-F	GTCATAGCTGTTTCCTGGTTTGGTCGCAGTGCTAACG
	CNAG_00193-TEST-R	GTCTTGTGGCTAGTAACGGAAGAT
	CNAG_00193-LEFT-R	TACGAGGAATATGAGACAAGGGAG
	CNAG_00193-sgRNA-gRNA-F	ACTGGGAGAGAATTCGTTGGGTTTTAGAGCTAGAAATAGCAAGTT
	CNAG_00193-sgRNA-U6-R	CCAACGAATTCTCTCCCAGTAACAGTATACCCTGCCGGTG
FZC24 deletion	CNAG_03183-TEST-F	GTCGTTCTATCCGCTATTTCGTC
	CNAG_03183-LEFT-R	CTGGCCGTCGTTTTACAGAGGAGTTGTAAGGGTCGTGTAG
	CNAG_03183-LEFT-F	CGACAAGGGACAGAATGAGAGA
	CNAG_03183-LEFT-F	GTCATAGCTGTTTCCTGGGACAGCCAGAGGAATGAGATG
	CNAG_03183-TEST-R	CATTCGGAAGCAGGAGTGTCA
	CNAG_03183-LEFT-R	CGTACTTGACCCAATACAGAACG
	CNAG_03183-sgRNA-gRNA-F	ATTCGCGGGGGGCTGGGTATGTTTTAGAGCTAGAAATAGCAAGTT
	CNAG_03183-sgRNA-U6-R	ATACCCAGCCCCCCGCGAATAACAGTATACCCTGCCGGTG
HOB1 deletion	CNAG_01431-TEST-F	TCAGCAGATGAAGGATGTGACGC
	CNAG_01431-LEFT-F	TATCCGACGGCTCACATCAACG
	CNAG_01431-LEFT-R	CTGGCCGTCGTTTTACGTAGGTGAAAATGCGCCGGA
	CNAG_01431-RIGHT-F	GTCATAGCTGTTTCCTGCTTATGTTTGACGAGGGCCATACC
	CNAG_01431-RIGHT-R	GGTGCGGGAACAAGTGCT
	CNAG_01431-TEST-R	AGTCAAACAGCCGAAGGATAATGG
	CNAG_01431-sgRNA-U6-R	CAGGCCTCTGTTCCTCCTGCAACAGTATACCCTGCCGGTG
	CNAG_01431-sgRNA-gRNA-F	GCAGGAGGAACAGAGGCCTGGTTTTAGAGCTAGAAATAGCAAGTT
ZFC8 deletion	CNAG_02700-TEST-F	TTGACTAACCTCTTGGGACACCT
	CNAG_02700-LEFT-R	CTGGCCGTCGTTTTACGAGACACTGGTGGCTGGTGATA
	CNAG_02700-LEFT-F	ACGACGCTGGATGGTCTGG
	CNAG_02700-LEFT-F	GTCATAGCTGTTTCCTGCTGGCGGAGGAATGAGGAA
	CNAG_02700-TEST-R	CCACGACGCAACAAACGAA
	CNAG_02700-LEFT-R	CGACTCAGATACTAACCGCCACTTA
	CNAG_02700-sgRNA-gRNA-F	ACTCGGAAGAGGGAGCAACGGTTTTAGAGCTAGAAATAGCAAGTT
	CNAG_02700-sgRNA-U6-R	CGTTGCTCCCTCTTCCGAGTAACAGTATACCCTGCCGGTG
FZC51 deletion	CNAG_02877-TEST-F	CGCAAATGCCGAGAAAGTC
	CNAG_02877-LEFT-R	CTGGCCGTCGTTTTACACTAGTGCCGGAGCAAGTTAATG
	CNAG_02877-LEFT-F	CCGTCTGTGGAACTTGTGGGT
	CNAG_02877-LEFT-F	GTCATAGCTGTTTCCTGCCATACTGCCAGATGATAGGGATC
	CNAG_02877-TEST-R	GAAGAGGATGAGGACGAAAGATGA
	CNAG_02877-LEFT-R	TTCTTGTGCCACGCAGATACAC
	CNAG_02877-sgRNA-gRNA-F	ACTTGGCATTCGGTTTACCGGTTTTAGAGCTAGAAATAGCAAGTT
	CNAG_02877-sgRNA-U6-R	CGGTAAACCGAATGCCAAGTAACAGTATACCCTGCCGGTG
PAN1 deletion	CNAG_01173-TEST-F	CGTATAGCGACGGTTTCTCTGT
	CNAG_01173-LEFT-R	CTGGCCGTCGTTTTACTCCATTGATAGGACATGGAGGA
	CNAG_01173-LEFT-F	CTATGAGCGGCGGCTAACTAG
	CNAG_01173-LEFT-F	GTCATAGCTGTTTCCTGGGAAAGTTATCATTCCGACTCCAC
	CNAG_01173-TEST-R	GGAAAACCTACCGCATTTCTCA
	CNAG_01173-LEFT-R	ACCTACCGCATTTCTCATTAACC
	CNAG_01173-sgRNA-gRNA-F	AAACGATCCACGGCCAAGAGGTTTTAGAGCTAGAAATAGCAAGTT
	CNAG_01173-sgRNA-U6-R	CTCTTGGCCGTGGATCGTTTAACAGTATACCCTGCCGGTG
STE12a deletion	STE12a-TEST-F	GACCTCGTCGTCTTGAATGAAACT
	STE12a-LEFT-R	GGAGCGGTTATGCTCTTATGGA
	STE12a-LEFT-F	ATAGGATGGAGGTATGTTCGCTTG
	STE12a-LEFT-F	CATGCAGCGGACATCTATTGG
	STE12a-TEST-R	TCGACACTCGCCTTCTTTCG
	STE12a-LEFT-R	TACGCAGAGGTCGTTGTTTCG
	STE12a-sgRNA-gRNA-F	AGTCGGACTGGATAGCACATGGTTTTAGAGCTAGAAATAGCAAGTT
	STE12a-sgRNA-U6-R	ATGTGCTATCCAGTCCGACTAACAGTATACCCTGCCGGTG
CLR1 deletion	CNAG_04353-TEST-F	AAAGGATAAGAGGTGGTGGAGG
	CNAG_04353-LEFT-R	CTGGCCGTCGTTTTACCTCAAGAGACATCAAGCGAAACA
	CNAG_04353-LEFT-F	ACCTTTGGAGGGTTTGGCA
	CNAG_04353-LEFT-F	GTCATAGCTGTTTCCTGGATTGCGGAGGAAGAAGGAAG
	CNAG_04353-TEST-R	TCTGATCGGAGCGTCGGTAT
	CNAG_04353-LEFT-R	TGGTCGATTATGGCGTTGAC
	CNAG_04353-sgRNA-gRNA-F	GTACTTGTCCAAACGTCTCGGTTTTAGAGCTAGAAATAGCAAGTT
	CNAG_04353-sgRNA-U6-R	CGAGACGTTTGGACAAGTACAACAGTATACCCTGCCGGTG
PDR802 deletion	CNAG_03894-TEST-F	TGCTCTGTATCCGCTGGTTCTT
	CNAG_03894-LEFT-R	CTGGCCGTCGTTTTACTTACTGTCTGCCGTGCGTTATC
	CNAG_03894-LEFT-F	AGCGCTTATTATCGGAAGTCAA
	CNAG_03894-LEFT-F	GTCATAGCTGTTTCCTGCCTATACATCTCGCAGCACTACTCA
	CNAG_03894-TEST-R	TCGTTCGTCGTCTTACACCCA
	CNAG_03894-LEFT-R	CGGTCAAGTTGAACCGAGGGA
	CNAG_03894-sgRNA-gRNA-F	ACAATCCGGTCAACCATCTGGTTTTAGAGCTAGAAATAGCAAGTT
	CNAG_03894-sgRNA-U6-R	CAGATGGTTGACCGGATTGTAACAGTATACCCTGCCGGTG
FZC7 deletion	CNAG_06156-TEST-F	CGTGTGTTGGTCCGCTTCTT
	CNAG_06156-LEFT-R	CTGGCCGTCGTTTTACAGCTGTGGGTCAATCTGTGAGTAG
	CNAG_06156-LEFT-F	AGAGCGATAGTTCTGCTTGTCGT
	CNAG_06156-LEFT-F	GTCATAGCTGTTTCCTGCCCAGGAATGAACTACCAAGGT
	CNAG_06156-TEST-R	CGGAGCAGGCACAGATATGTT
	CNAG_06156-LEFT-R	CTGCTGACGGGATACTTTGCT
	CNAG_06156-sgRNA-gRNA-F	ACTCGGGAGGGAATGACATGGTTTTAGAGCTAGAAATAGCAAGTT
	CNAG_06156-sgRNA-U6-R	CATGTCATTCCCTCCCGAGTAACAGTATACCCTGCCGGTG
RLM1 deletion	CNAG_03998-TEST-F	CGTTATCCGCAACAACAGACG
	CNAG_03998-LEFT-R	CTGGCCGTCGTTTTACGAAGATGATGGGAGAACGAGAATC
	CNAG_03998-LEFT-F	CATGTATCCGAAATGACCTGCA
	CNAG_03998-LEFT-F	GTCATAGCTGTTTCCTGTCTCTTGTTCGGCCTTGTGTTC
	CNAG_03998-TEST-R	TCAACGCTATGTCCTCTGTGACAG
	CNAG_03998-LEFT-R	GGAACAACAACACCACCGAGT
	CNAG_03998-sgRNA-U6-R	CTTCTCGCCTGGTTCACTTTAACAGTATACCCTGCCGGTG
	CNAG_03998-sgRNA-gRNA-F	AAAGTGAACCAGGCGAGAAGGTTTTAGAGCTAGAAATAGCAAGTT
SRO9 deletion	CNAG_04570-TEST-F	CACGTCATGAAAGTCGGTAAAGG
	CNAG_04570-LEFT-R	CTGGCCGTCGTTTTACGTGAGTGTTGGGAGTTGATGTGA
	CNAG_04570-LEFT-F	TTCAGTAGAGCGAATAAGACCTTGC
	CNAG_04570-LEFT-F	GTCATAGCTGTTTCCTGACAGTTGGCTACAGAAAGAGGTGA
	CNAG_04570-TEST-R	TGTTGTCGGAATGGGTCATTC
	CNAG_04570-LEFT-R	TCTAGGAGATGGGAATCAGCATG
	CNAG_04570-sgRNA-gRNA-F	GGTCGAGGATCGTTTGGTGGGTTTTAGAGCTAGAAATAGCAAGTT
	CNAG_04570-sgRNA-U6-R	CCACCAAACGATCCTCGACCAACAGTATACCCTGCCGGTG
ASG1 deletion	CNAG_03849-TEST-F	CGTCGAAGTCGATCAGCGTA
	CNAG_03849-TEST-R	CAGCGCAAAATGCGTCAAAC
	CNAG_03849-LEFT-F	TCTGCAGAAAGGTGGAGCAG
	CNAG_03849-LEFT-R	CTGGCCGTCGTTTTACACAGCACAATCTCCGACGTT
	CNAG_03849-RIGHT-F	GTCATAGCTGTTTCCTGACATCTCGCAGCACTACTCAA
	CNAG_03849-RIGHT-R	TCGGAGAGGATTTCCTCGGT
	CNAG_03849-sgRNA-gRNA-F	ACAATCCGGTCAACCATCTGGTTTTAGAGCTAGAAATAGCAAGTT
	CNAG_03849-sgRNA-U6-R	CAGATGGTTGACCGGATTGTAACAGTATACCCTGCCGGTG
ARO80 deletion	CNAG_04398-TEST-F	CTGTGCGATAGAAGGGACGAC
	CNAG_04398-LEFT-R	CTGGCCGTCGTTTTACTCTGCAGAGGAGGAGGAAGGA
	CNAG_04398-LEFT-F	CGTGAGTGACCCGAAGAATCT
	CNAG_04398-LEFT-F	GTCATAGCTGTTTCCTGGGCGTTATTGGATAGTAGACTTGC
	CNAG_04398-TEST-R	GGAAAGAAAGAAGAGCTGGGAG
	CNAG_04398-LEFT-R	TCTATCCCATTCACGGACAGC
	CNAG_04398-sgRNA-gRNA-F	GGACTTTGAGCAGCGCCTCGGTTTTAGAGCTAGAAATAGCAAGTT
	CNAG_04398-sgRNA-U6-R	CGAGGCGCTGCTCAAAGTCCAACAGTATACCCTGCCGGTG
GIS1 deletion	CNAG_05036-TEST-F	CCCCTATTATTCGCCGTCCC
	CNAG_05036-TEST-R	TCGAGAAAGTGCGAGTGGTC
	CNAG_05036-LEFT-F	ACCCTCGTCAACATGACCAC
	CNAG_05036-LEFT-R	CTGGCCGTCGTTTTACCTGGGCGAGTTGGATAAGGG
	CNAG_05036-RIGHT-F	GTCATAGCTGTTTCCTGGGAGCGTGAGGACGCTTT
	CNAG_05036-RIGHT-R	CGACGTTGGATACGCAGGTA
	CNAG_05036-sgRNA-gRNA-F	ATTGGTCTGCTACAGATCCAGTTTTAGAGCTAGAAATAGCAAGTT
	CNAG_05036-sgRNA-U6-R	TGGATCTGTAGCAGACCAATAACAGTATACCCTGCCGGTG
Expression of wild-type SKN7	Prom-SKN7-F	ATAAGAATGCGGCCGCGAACATACCGACTGGGTCTATGC
	SKN7-R	ATAATTGCGATCGCTCCCGCCATACCTCGAGCT
Site directed mutation of SKN7 (Ser 335Ala)	SKN7-MUTA-F	GAAGGAGATGAAAATGCTCCTCGTTAT
	SKN7-MUTA-R	CATTTTCATCTCCTTCTTGATTGTTCGT
Expression of wild-type CRZ1	Prom-CRZ1-Not1-F	ATAAGAATGCGGCCGCCGTCAATCTCCTTCTTGGCATAATAG
	CRZ1-Sgf1-R	ATAATTGCGATCGCATCCTCTTCACTCGTTTCACTCTTC
Site directed mutation of CRZ1(Ser569Ala)	CRZ1-MUTA-F	TCCATCATTCCTGCTCCCGCTGCCGATTCATTTGAT
	CRZ1-MUTA-R	AGCGGGAGCAGGAATGATGGAATCAGATTTGGCT
Expression of Gis1-mCherry	Prom-GIS1-Not1-F	ATAAGAATGCGGCCGCTTCGCGACCTGTTTCATCCA
	GIS1-Sgf1-R	GGAAAAAAGCGATCGCACGATATTTTGACACTTCAGGCG
GIS1 qPCR	GIS1-QPCR-F	CGATGGAGAAACGAAAAGCA
	GIS1-QPCR-R	TTAGGAGGAAGAGGGACAGATTG
MPK1 qPCR	MPK1-QPCR-F	CGGTTTAGCCCGTGGTTT
	MPK1-QPCR-R	AATAGGTTTACCGCCGAGAAG
CRZ1 qPCR	CRZ1-QPCR-F	CTTCGCCCAGCAACCAGT
	CRZ1-QPCR-R	CATCCGCAAGCCCAGACA
SKN7 qPCR	SKN7-QPCR-F	TCGGTGTCCCTCCTTTGTCT
	SKN7-QPCR-R	CCGTTTGAATCTTGCTGCTC
GAT1 qPCR	GAT1-QPCR-F	TTGTCGCTCAAGACGGATGT
	GAT1-QPCR-R	ACTGTTCTTGCGGGAAGGGT
ZNF2 qPCR	ZNF2-QPCR-F	GCTCAACGTCACATCAAGC
	ZNF2-QPCR-R	CTTGTGGCTCGTCAAAATG
FKS1 qPCR	FKS1-QPCR-F	TGCTCCTTTCCTTTTCAACCC
	FKS1-QPCR-R	GACAACCGACAGTAACCGACC
KER6 qPCR	KER6-QPCR-F	GCGACTCATTCCCCAAGAAC
	KER6-QPCR-R	ACTCACCATCGGGGTCACAT
AGS1 qPCR	AGS1-QPCR-F	AGGAGTGAACTTGGAGATGGTAGG
	AGS1-QPCR-R	TGTAAACAGGACGGCTGGATT
CHS7 qPCR	CHS7-QPCR-F	TACTGGTAGCCCTGCTGTCCTT
	CHS7-QPCR-R	GTCCGCCATGATCCCTTTAC
CDA1 qPCR	CDA1-QPCR-F	GGATAATCGGCGATGGTGAG
	CDA1-QPCR-R	GCTTTTAGAGGCCAAATGCTG
